# Supplementary material for: An ethylene biosynthesis enzyme controls quantitative variation in maize ear length and kernel yield
Source: Nat Commun. 2021 Oct 5;12:5832. doi: 10.1038/s41467-021-26123-z (PMC8492687; doi:10.1038/s41467-021-26123-z)
Supplement: Supplementary file 4 — Supplementary Data 1 [file 41467_2021_26123_MOESM4_ESM.xlsx]

## Sheet: Supplementary Data 1
	Supplementaty Data 1. Phenotypes of yield-related traits of recombinant lines.
																						Kernel Number per Row (2016)						Ear Weight (g, 2016)						Kernel Row Number (2016)
																						qEL7SL17 Homozygous		qEL7Ye478 Homozygous		p-vaule		qEL7SL17 Homozygous		qEL7Ye478 Homozygous		p-vaule		qEL7SL17 Homozygous		qEL7Ye478 Homozygous		p-vaule
																						Mean±SD	Number of plants (N)	Mean±SD	Number of plants (N)			Mean±SD	Number of plants (N)	Mean±SD	Number of plants (N)			Mean±SD	Number of plants (N)	Mean±SD	Number of plants (N)
	Rec1																					26.80±1.51	20	28.70±1.78	20	0.000401		112.4±10.4	20	123.2±11.1	20	0.0015		12.90±1.02	20	12.80±1.01	20	0.38
	Rec2																					26.36±1.05	22	27.65±1.47	23	0.000778		111.4±10.2	22	122.0±9.6	23	0.000456		13.00±1.02	22	12.96±1.02	23	0.44
	Rec3																					27.07±1.49	15	29.91±1.97	11	0.00016		118.3±8.3	15	133.3±9.6	11	0.000137		12.53±1.41	15	12.91±1.04	11	0.23
	Rec4																					26.19±1.33	27	27.33±1.24	27	0.000931		111.7±10.8	27	124.7±11.6	27	4.37e-05		12.59±0.93	27	12.59±1.34	27	0.5
	Rec5																					26.78±0.73	18	28.68±1.60	19	2.55e-05		112.3±9.9	18	125.4±9.8	19	0.000133		12.89±1.02	18	12.95±1.03	19	0.43
	Rec6																					28.54±1.86	26	28.32±2.78	25	0.37		123.4±9.4	26	126.0±11.0	25	0.19		13.92±1.20	26	14.00±1.29	25	0.41
	Rec7																					27.05±2.03	18	27.60±1.61	25	0.15		121.9±11.7	18	122.6±12.1	25	0.41		13.22±1.00	18	13.04±1.02	25	0.28
																						Kernel Number per Row (2017)						Ear Weight (g, 2017)						Kernel Row Number (2017)
																						qEL7SL17 Homozygous		qEL7Ye478 Homozygous		p-vaule		qEL7SL17 Homozygous		qEL7Ye478 Homozygous		p-vaule		qEL7SL17 Homozygous		qEL7Ye478 Homozygous		p-vaule
																						Mean±SD	Number of plants (N)	Mean±SD	Number of plants (N)			Mean±SD	Number of plants (N)	Mean±SD	Number of plants (N)			Mean±SD	Number of plants (N)	Mean±SD	Number of plants (N)
	Rec1																					26.73±1.99	44	28.65±1.78	43	4.25e-06		103.8±11.2	44	125.5±12.0	43	8.97e-14		13.14±1.17	44	13.02±1.26	43	0.33
	Rec2																					26.36±1.82	45	28.08±1.87	38	2.89e-05		118.6±16.1	45	131.8±20.1	38	0.000691		13.51±1.22	45	13.58±1.41	38	0.41
	Rec3																					29.57±1.87	35	30.59±1.59	37	0.00723		127.6±14.1	35	140.9±17.5	37	0.000353		13.82±1.19	35	13.78±1.23	37	0.44
	Rec4																					26.37±2.00	41	28.66±1.88	41	4.01e-07		114.0±13.4	41	130.7±16.8	41	1.72e-06		13.32±1.06	41	13.12±1.10	41	0.21
	Rec5																					25.76±1.65	46	29.34±1.81	41	1.3e-05		101.4±12.0	46	113.1±13.9	41	2.23e-05		12.43±0.93	46	12.68±0.96	41	0.11
	Rec6																					27.64±1.71	33	27.89±2.14	37	0.29		113.8±13.2	33	119.2±18.6	37	0.09		14.00±1.41	33	14.43±1.07	37	0.08
	Rec7																					31.65±1.31	30	31.23±1.89	31	0.16		138.8±13.2	30	138.0±13.3	31	0.42		13.73±1.26	30	13.80±1.21	31	0.42
	p-value: two-tailed, two-sample t-test.
