# Supplementary material for: An ethylene biosynthesis enzyme controls quantitative variation in maize ear length and kernel yield
Source: Nat Commun. 2021 Oct 5;12:5832. doi: 10.1038/s41467-021-26123-z (PMC8492687; doi:10.1038/s41467-021-26123-z)
Supplement: Supplementary file 5 — Supplementary Data 2 [file 41467_2021_26123_MOESM5_ESM.xlsx]

## Sheet: Supplementary Data 2
	Supplementary Data 2. The 40 maize inbred lines used for expression analysis.
	Line name	Genotype	Ear length (cm)	Kernel number per row
	150	qEL7Ye478 Haplotype	14.61	29.86
	832	qEL7Ye478 Haplotype	14.2	32.14
	05W002	qEL7Ye478 Haplotype	16.7	30.29
	384-2	qEL7Ye478 Haplotype	15.42	25
	D047	qEL7Ye478 Haplotype	14.17	27.5
	DAN360	qEL7Ye478 Haplotype	15	29.33
	GEMS11	qEL7Ye478 Haplotype	13.38	26.2
	GEMS14	qEL7Ye478 Haplotype	15.17	20.2
	GEMS17	qEL7Ye478 Haplotype	16.5	34.67
	GEMS20	qEL7Ye478 Haplotype	14.63	22.2
	GEMS21	qEL7Ye478 Haplotype	14.43	24.2
	GEMS23	qEL7Ye478 Haplotype	15.17	30.14
	GEMS31	qEL7Ye478 Haplotype	13.69	29
	GEMS44	qEL7Ye478 Haplotype	14.94	28.75
	GEMS6	qEL7Ye478 Haplotype	17.13	28.71
	GEMS9	qEL7Ye478 Haplotype	15.66	30.88
	GY923	qEL7Ye478 Haplotype	13.58	29.6
	LG001	qEL7Ye478 Haplotype	13.48	25.3
	M97	qEL7Ye478 Haplotype	13.31	24.1
	RY684	qEL7Ye478 Haplotype	14.5	22.5
	TY3	qEL7Ye478 Haplotype	16.38	31.22
	TY8	qEL7Ye478 Haplotype	15.33	26.25
	XUN971	qEL7Ye478 Haplotype	16.06	22.57
	ZHENG32	qEL7Ye478 Haplotype	13.94	24.89
	7884-4HT	qEL7SL17 Haplotype	15.81	24.5
	A619	qEL7SL17 Haplotype	11.4	20.33
	BT1	qEL7SL17 Haplotype	16.72	32.38
	BY809	qEL7SL17 Haplotype	15.44	30.29
	DH3732	qEL7SL17 Haplotype	13.3	27
	GEMS35	qEL7SL17 Haplotype	15.75	34.17
	GEMS36	qEL7SL17 Haplotype	17.75	30
	GEMS52	qEL7SL17 Haplotype	12.69	21.78
	IRF314	qEL7SL17 Haplotype	12.92	22
	JH59	qEL7SL17 Haplotype	14.81	28.86
	JI53	qEL7SL17 Haplotype	10.81	20.6
	L3180	qEL7SL17 Haplotype	15.92	25
	QI319	qEL7SL17 Haplotype	16	29.67
	SY1032	qEL7SL17 Haplotype	15	25.5
	Z2018F	qEL7SL17 Haplotype	13.36	18.14
	ZHENG30	qEL7SL17 Haplotype	15.06	28.78
