# Supplementary material for: An ethylene biosynthesis enzyme controls quantitative variation in maize ear length and kernel yield
Source: Nat Commun. 2021 Oct 5;12:5832. doi: 10.1038/s41467-021-26123-z (PMC8492687; doi:10.1038/s41467-021-26123-z)
Supplement: Supplementary file 6 — Supplementary Data 3 [file 41467_2021_26123_MOESM6_ESM.xlsx]

## Sheet: Supplementary Data 3
	Supplementary Data 3. The teosinte and maize landrace lines used in the evolution analysis of ZmACO2 region.
	Accession Number	Accession Name	Subspecies
	ID8755 ACC.8755	K 67-5	Z.parviglumis
	ID8756 ACC.8756	K 67-6	Z.parviglumis
	ID8758 ACC.8758	K 67-7	Z.parviglumis
	ID8759 ACC.8759	K 67-12	Z.parviglumis
	ID8760 ACC.8760	K 67-14	Z.parviglumis
	ID8761 ACC.8761	K 67-15	Z.parviglumis
	ID8762 ACC.8762	K 67-17	Z.parviglumis
	ID8763 ACC.8763	K 67-20	Z.parviglumis
	ID8764 ACC.8764	K 67-21	Z.parviglumis
	ID8765 ACC.8765	K 67-22	Z.parviglumis
	ID8766 ACC.8766	K 67-23	Z.parviglumis
	ID8767 ACC.8767	K 67-24	Z.parviglumis
	ID8774 ACC.8774	K 71-2	Z.parviglumis
	ID8775 ACC.8775	K 71-3	Z.parviglumis
	ID8776 ACC.8776	K 71-4	Z.parviglumis
	ID8777 ACC.8777	K 71-5	Z.parviglumis
	ID8778 ACC.8778	K 71-6	Z.parviglumis
	ID8780 ACC.8780	W 71-1	Z.parviglumis
	ID8781 ACC.8781	W 71-2	Z.parviglumis
	ID9477 ACC.9477	TEO: BALSAS	Z.parviglumis
	ID13532 ACC.11353	K 67-8	Z.parviglumis
	ID13533 ACC.11354	K 67-9	Z.parviglumis
	ID13534 ACC.11355	K 67-10	Z.parviglumis
	ID13538 ACC.11359	K 67-18	Z.parviglumis
	ID13540 ACC.11361	K 67-25	Z.parviglumis
	ID13555 ACC.11376	K 69-14	Z.parviglumis
	ID13567 ACC.11388	W.S.T. 85-3	Z.parviglumis
	ID13580 ACC.11401	W.S. 92-10	Z.parviglumis
	ID13581 ACC.11402	W.S. 92-11	Z.parviglumis
	ID13582 ACC.11403	W.S. 92-12	Z.parviglumis
	ID13583 ACC.11404	W.S. 92-13	Z.parviglumis
	ID13584 ACC.11405	W.S. 92-14	Z.parviglumis
	ID13585 ACC.11406	W.S. 92-15	Z.parviglumis
	ID8782 ACC.8782	W 71-3	Z.parviglumis
	ID8783 ACC.8783	W 71-4	Z.parviglumis
	ID8783 ACC.8784	W 71-5	Z.parviglumis
	ID13535 ACC.11356	K 67-11	Z.parviglumis
	ID13536 ACC.11357	K 67-13	Z.parviglumis
	ID13539 ACC.11360	K 67-19	Z.parviglumis
	ID13554 ACC.11375	K 69-13	Z.parviglumis
	ID13585 ACC.11406	W.S. 92-15	Z.parviglumis
	ID13586 ACC.11407	W.S. 92-16	Z.parviglumis
	ID29081 ACC.27237	MGB-CI 23	Z.parviglumis
	ID29086 ACC.27242	MGB-CI 28	Z.parviglumis
	ID29087 ACC.27243	MGB-CI 29	Z.parviglumis
	ID29720 ACC.27461	MGB-CI 31	Z.parviglumis
	ID29727 ACC.27468	MGB-CI 38	Z.parviglumis
	ID29734 ACC.27475	MGB-CI 45	Z.parviglumis
	ID29736 ACC.27477	MGB-CI 47	Z.parviglumis
	ID29739 ACC.27480	MGB-CI 50	Z.parviglumis
	ID29738 ACC.27479	/	Z.parviglumis
	ID29778	MGB-CIMMYT-73	Z.parviglumis
	ID29780	MGB-CIMMYT-75	Z.parviglumis
	CIMMYTMA-001232	AZTECATUXPENO	Z.Mays
	CIMMYTMA-000404	CHIHGP11	Z.Mays
	CIMMYTMA-024288	CHIS488	Z.Mays
	CIMMYTMA-016286	CHIS743	Z.Mays
	CIMMYTMA-001047	COMPUESTO CAPITEIN	Z.Mays
	CIMMYTMA-027517	GUAT1009	Z.Mays
	CIMMYTMA-027601	GUAT1096	Z.Mays
	CIMMYTMA-027665	GUAT1174	Z.Mays
	CIMMYTMA-007024	JALI286	Z.Mays
	CIMMYTMA-000002	MICHGP2	Z.Mays
	CIMMYTMA-023723	MORE148	Z.Mays
	CIMMYTMA-007037	NAYA160	Z.Mays
	CIMMYTMA-007044	NAYA168	Z.Mays
	CIMMYTMA-007049	NAYA173	Z.Mays
	CIMMYTMA-007094	NAYA267	Z.Mays
	CIMMYTMA-007103	NAYA277	Z.Mays
	CIMMYTMA-001947	NVOL10	Z.Mays
	CIMMYTMA-002259	NVOL4	Z.Mays
	CIMMYTMA-002536	OAXA9	Z.Mays
	CIMMYTMA-007128	SINA21	Z.Mays
	CIMMYTMA-007138	SINA30	Z.Mays
	CIMMYTMA-007181	SINA74	Z.Mays
	CIMMYTMA-007189	SINA81	Z.Mays
	CIMMYTMA-007193	SINA85	Z.Mays
	CIMMYTMA-025255	SNLP203	Z.Mays
	CIMMYTMA-000428	SNLP46	Z.Mays
	CIMMYTMA-000443	SNLPGP12	Z.Mays
	CIMMYT_7254	SONO74	Z.Mays
	CIMMYTMA-000460	VERA141	Z.Mays
	CIMMYTMA-003238	VERA155	Z.Mays
	CIMMYTMA-003253	VERA175	Z.Mays
	CIMMYTMA-003259	VERA188	Z.Mays
	CIMMYTMA-000707	VERA190	Z.Mays
	CIMMYTMA-003260	VERA192	Z.Mays
	CIMMYTMA-003264	VERA198	Z.Mays
	CIMMYTMA-000698	VERA206	Z.Mays
	CIMMYTMA-003272	VERA209	Z.Mays
	CIMMYTMA-003273	VERA211	Z.Mays
	CIMMYTMA-000475	VERA213	Z.Mays
	CIMMYTMA-000700	VERA221	Z.Mays
	CIMMYTMA-003280	VERA224	Z.Mays
	CIMMYTMA-005486	VERA23	Z.Mays
	CIMMYTMA-002337	VERA91	Z.Mays
	CIMMYTMA-000483	VERAGP23	Z.Mays
