# Supplementary material for: An ethylene biosynthesis enzyme controls quantitative variation in maize ear length and kernel yield
Source: Nat Commun. 2021 Oct 5;12:5832. doi: 10.1038/s41467-021-26123-z (PMC8492687; doi:10.1038/s41467-021-26123-z)
Supplement: Supplementary file 7 — Supplementary Data 4 [file 41467_2021_26123_MOESM7_ESM.xlsx]

## Sheet: Supplementary Data 4
		Supplementary Data 4. Phenotypic performance of ZmACO2 CRISPR and OE alleles.
		Genetic Background	Environment	Alleles	Ear Length (cm)				Kernel Number per Row				Ear Weight (g)
					Mean±SD	Number of plants (N)	p-value		Mean±SD	Number of plants (N)	p-value		Mean±SD	Number of plants (N)	p-value
		KN5585 transgenic background CRISPR lines	2019 EZhou, China	control	12.0±0.53	64			22.88±1.23	64			81.59±13.02	64
				aco2-cr1	12.86±0.88	36	2.37e-08		26.36±1.79	36	6.82e-20		93.89±12.74	36	1.41e-05
				aco2-cr2	12.81±0.61	31	1.87e-09		24.68±1.22	31	1.44e-09		92.90±11.93	30	0.000115
		KN5585 transgenic background OE lines	2019 EZhou, China	control	12.41±0.78	69			23.45±1.55	69			82.76±13.92	69
				ACO2-OE1	11.06±0.91	23	5.79e-10		21.39±1.59	23	3.76e-07		63.15±13.10	23	5.38e-08
				ACO2-OE2	11.24±0.63	29	1.64e-10		19.69±1.37	29	1.99e-19		64.81±10.53	29	1.24e-08
				ACO2-OE3	11.25±0.53	23	2.32e-09		20.09±1.86	23	2.68e-13		61.83±14.15	23	1.54e-08
		KN5585 transgenic background CRISPR lines	2018 Wuhan, China	control	9.47±1.03	23			18.57±1.88	23
				aco2-cr1	11.25±0.97	23	1.42e-07		21.78±2.92	23	2.98e-05
				aco2-cr2	10.69±1.00	22	0.000108		19.91±1.57	22	0.00641
		KN5585 transgenic background OE lines	2018 EZhou, China	control	12.87±0.80	37			25.31±2.18	37
				ACO2-OE1	12.18±0.73	59	1.86e-05		23.69±2.19	59	0.000376
				ACO2-OE2	10.47±1.00	26	9.16e-16		20.15±1.68	26	3.66e-15
				ACO2-OE3	11.15±1.13	21	4.01e-09		20.29±1.71	21	8.46e-13
		p-value: two-tailed, two-sample t-test.
