# Supplementary material for: An ethylene biosynthesis enzyme controls quantitative variation in maize ear length and kernel yield
Source: Nat Commun. 2021 Oct 5;12:5832. doi: 10.1038/s41467-021-26123-z (PMC8492687; doi:10.1038/s41467-021-26123-z)
Supplement: Supplementary file 8 — Supplementary Data 5 [file 41467_2021_26123_MOESM8_ESM.xlsx]

## Sheet: Supplementary Data 5
	Supplementary Data 5. Phenotypic performance of ZmACO2 promoter CRISPR alleles.
	Genetic Background	Environment	Alleles	Ear Length (cm)				Kernel Number per Row				Ear Weight (g)
				Mean±SD	Number of plants (N)	p-value		Mean±SD	Number of plants (N)	p-value		Mean±SD	Number of plants (N)	p-value
	KN5585 transgenic background	2019 Sanya, China	control	11.18±1.00	23			21.17±2.42	23			74.77±15.44	23
			CR-pro1	12.63±1.25	16	0.000148		24.94±2.59	16	2.17e-05		93.20±16.72	16	0.000541
			CR-pro2	12.48±0.97	21	4.38e-05		23.63±2.29	19	0.000881		88.72±14.49	19	0.00233
			CR-pro3	12.82±0.76	23	7.57e-08		23.00±1.94	18	0.00645		85.66±12.92	24	0.00586
			CR-pro4	11.86±0.90	17	0.016		23.29±2.26	17	0.00385		86.44±17.36	18	0.0132
			CR-pro5	12.08±1.24	18	0.00731		23.24±2.44	17	0.0058		88.14±15.14	17	0.0042
	KN5585 transgenic background	2020 Sanya, China	control	12.78±0.66	57			24.30±1.02	57
			CR-pro1	14.10±0.63	20	1.31e-11		30.50±1.64	20	8.17e-32
			CR-pro2	13.82±0.46	29	1.21e-11		25.69±1.07	29	3.88e-08
			CR-pro3	/	/	/		/	/	/
			CR-pro4	13.42±0.57	48	3.05e-07		27.42±1.75	48	3.24e-20
			CR-pro5	14.46±0.50	23	6e-18		26.96±1.55	23	4.82e-14
	p-value: two-tailed, two-sample t-test.
