# Supplementary material for: An ethylene biosynthesis enzyme controls quantitative variation in maize ear length and kernel yield
Source: Nat Commun. 2021 Oct 5;12:5832. doi: 10.1038/s41467-021-26123-z (PMC8492687; doi:10.1038/s41467-021-26123-z)
Supplement: Supplementary file 9 — Supplementary Data 6 [file 41467_2021_26123_MOESM9_ESM.xlsx]

## Sheet: Supplementary Data 6
	Supplementary Data 6. Expression changes of phytohormones biosynthesis and known inflorescence development-related genes in qEL7Ye478 relative to qEL7SL17.
	Gene ID	Annotation	Differetial Expression in long ear qEL7Ye478	FPKM of qEL7SL17	FPKM of qEL7Ye478	log2(qEL7Ye478/qEL7SL17)	p-value1	q-value2	Best hit in Arabidopsis	Short Name in Arabidopsis	Annotation in Arabidopsis
	GRMZM2G052422	ethylene biosynthesis from methionine	Down-regulation	28.65	4.69	-2.61	5e-05	0.000199743	AT1G05010.1	ACO4,EAT1,EFE	ethylene-forming enzyme
	GRMZM2G144668	ethylene biosynthesis from methionine	Down-regulation	3.35	0.8	-2.06	5e-05	0.000199743	AT1G03400.1		2-oxoglutarate (2OG) and Fe(II)-dependent oxygenase superfamily protein
	GRMZM2G054361	ethylene biosynthesis from methionine	Down-regulation	3.45	1.03	-1.75	5e-05	0.000199743	AT4G37770.1	ACS8	1-amino-cyclopropane-1-carboxylate synthase 8
	GRMZM2G007249	ethylene biosynthesis from methionine	Down-regulation	29.6	13.38	-1.15	5e-05	0.000199743	AT1G05010.1	ACO4,EAT1,EFE	ethylene-forming enzyme
	GRMZM2G054123	ethylene biosynthesis from methionine	Down-regulation	610.26	341.6	-0.84	5e-05	0.000199743	AT3G17390.1	MAT4,MTO3,SAMS3	S-adenosylmethionine synthetase family protein
	GRMZM2G013448	ethylene biosynthesis from methionine	Down-regulation	48.8	30.59	-0.67	5e-05	0.000199743	AT2G19590.1	ACO1,ATACO1	ACC oxidase 1
	GRMZM2G088028	ethylene biosynthesis from methionine	Up-regulation	1.85	3.23	0.81	0.0028	0.00768501	AT1G72330.2	ALAAT2	alanine aminotransferase 2
	GRMZM5G828630	ethylene biosynthesis from methionine	Up-regulation	49.53	87.21	0.82	5e-05	0.000199743	AT1G72330.3	ALAAT2	alanine aminotransferase 2
	GRMZM2G026131	ethylene biosynthesis from methionine	Up-regulation	1.02	3.07	1.59	5e-05	0.000199743	AT1G80360.1		Pyridoxal phosphate (PLP)-dependent transferases superfamily protein
	AC199526.5_FG002	ethylene biosynthesis from methionine	Up-regulation	27.87	101.98	1.87	5e-05	0.000199743	AT3G17390.1	MAT4,MTO3,SAMS3	S-adenosylmethionine synthetase family protein
	GRMZM2G067225	jasmonic acid biosynthesis	Down-regulation	16.45	4.56	-1.85	5e-05	0.000199743	AT5G42650.1	AOS,CYP74A,DDE2	allene oxide synthase
	GRMZM2G455809	jasmonic acid biosynthesis	Down-regulation	13.99	4.65	-1.59	5e-05	0.000199743	AT3G51680.1		NAD(P)-binding Rossmann-fold superfamily protein
	GRMZM2G009479	jasmonic acid biosynthesis	Down-regulation	13.95	4.8	-1.54	5e-05	0.000199743	AT3G45140.1	ATLOX2,LOX2	lipoxygenase 2
	GRMZM2G109130	jasmonic acid biosynthesis	Down-regulation	34.23	13.36	-1.36	5e-05	0.000199743	AT1G55020.1	ATLOX1,LOX1	lipoxygenase 1
	GRMZM2G015419	jasmonic acid biosynthesis	Down-regulation	53.18	20.86	-1.35	5e-05	0.000199743
	GRMZM2G104843	jasmonic acid biosynthesis	Down-regulation	2.2	0.96	-1.19	5e-05	0.000199743	AT1G17420.1	LOX3	lipoxygenase 3
	GRMZM2G033098	jasmonic acid biosynthesis	Down-regulation	2.12	0.96	-1.14	0.0008	0.00250939	AT5G42650.1	AOS,CYP74A,DDE2	allene oxide synthase
	GRMZM5G862219	jasmonic acid biosynthesis	Up-regulation	56.31	98.94	0.81	5e-05	0.000199743	AT3G51840.1	ACX4,ATG6,ATSCX	acyl-CoA oxidase 4
	GRMZM2G063048	brassinosteroid biosynthesis	Down-regulation	3	0.69	-2.11	5e-05	0.000199743	AT5G18660.1	PCB2	NAD(P)-binding Rossmann-fold superfamily protein
	GRMZM2G107076	brassinosteroid biosynthesis	Down-regulation	9.16	3.65	-1.33	5e-05	0.000199743	AT5G58490.1		NAD(P)-binding Rossmann-fold superfamily protein
	GRMZM2G138410	brassinosteroid biosynthesis	Down-regulation	6.44	3.32	-0.96	5e-05	0.000199743	AT4G10960.1	UGE5	UDP-D-glucose/UDP-D-galactose 4-epimerase 5
	GRMZM2G152175	brassinosteroid biosynthesis	Down-regulation	10.67	6.27	-0.77	5e-05	0.000199743	AT4G27250.1		NAD(P)-binding Rossmann-fold superfamily protein
	GRMZM2G468439	brassinosteroid biosynthesis	Down-regulation	7.48	4.82	-0.63	0.0005	0.00164421	AT2G33590.1		NAD(P)-binding Rossmann-fold superfamily protein
	GRMZM2G149224	brassinosteroid biosynthesis	Up-regulation	17.66	27.95	0.66	5e-05	0.000199743	AT2G26260.1	3BETAHSD/D2,AT3BETAHSD/D2	3beta-hydroxysteroid-dehydrogenase/decarboxylase isoform 2
	GRMZM2G106443	cytokinins biosynthesis	Down-regulation	2.82	0.39	-2.86	5e-05	0.000199743	AT4G15550.1	IAGLU	indole-3-acetate beta-D-glucosyltransferase
	GRMZM2G363554	cytokinins biosynthesis	Down-regulation	13.85	2.46	-2.5	5e-05	0.000199743	AT4G15550.1	IAGLU	indole-3-acetate beta-D-glucosyltransferase
	GRMZM2G415973	cytokinins biosynthesis	Down-regulation	5.16	1.05	-2.3	0.0016	0.00465598	AT4G01070.1	GT72B1,UGT72B1	UDP-Glycosyltransferase superfamily protein
	GRMZM2G051683	cytokinins biosynthesis	Down-regulation	5.8	1.97	-1.56	5e-05	0.000199743	AT3G16520.3	UGT88A1	UDP-glucosyl transferase 88A1
	GRMZM2G337048	cytokinins biosynthesis	Down-regulation	6.31	2.42	-1.38	5e-05	0.000199743	AT2G36970.1		UDP-Glycosyltransferase superfamily protein
	GRMZM2G440902	cytokinins biosynthesis	Down-regulation	4.5	2.23	-1.01	5e-05	0.000199743	AT2G30140.1		UDP-Glycosyltransferase superfamily protein
	GRMZM2G058314	cytokinins biosynthesis	Down-regulation	13.72	6.95	-0.98	5e-05	0.000199743	AT3G16520.3	UGT88A1	UDP-glucosyl transferase 88A1
	GRMZM2G025429	cytokinins biosynthesis	Down-regulation	2.8	1.65	-0.76	0.0061	0.0152467	AT1G68460.1	ATIPT1,IPT1	isopentenyltransferase 1
	GRMZM2G025429	cytokinins biosynthesis	Down-regulation	2.8	1.65	-0.76	0.0061	0.0152467	AT1G68460.1	ATIPT1,IPT1	isopentenyltransferase 1
	GRMZM2G085854	cytokinins biosynthesis	Down-regulation	3.95	2.38	-0.73	0.0012	0.00360945	AT1G01420.1	UGT72B3	UDP-glucosyl transferase 72B3
	GRMZM2G060993	cytokinins biosynthesis	Down-regulation	3.2	2.02	-0.66	0.00145	0.00427213	AT3G16520.3	UGT88A1	UDP-glucosyl transferase 88A1
	GRMZM2G160523	cytokinins biosynthesis	Up-regulation	4.41	6.69	0.6	0.0015	0.00440463	AT1G73880.1	UGT89B1	UDP-glucosyl transferase 89B1
	GRMZM2G175910	cytokinins biosynthesis	Up-regulation	10.6	16.56	0.64	5e-05	0.000199743	AT2G16890.2		UDP-Glycosyltransferase superfamily protein
	GRMZM2G156127	cytokinins biosynthesis	Up-regulation	4.31	8.82	1.03	5e-05	0.000199743	AT3G55700.1		UDP-Glycosyltransferase superfamily protein
	GRMZM2G102915	cytokinins biosynthesis	Up-regulation	1.69	3.66	1.12	5e-05	0.000199743	AT5G20040.1	ATIPT9,IPT9	isopentenyltransferase 9
	GRMZM2G022101	cytokinins biosynthesis	Up-regulation	0.85	2.09	1.3	0.0037	0.00984776	AT4G15480.1	UGT84A1	UDP-Glycosyltransferase superfamily protein
	GRMZM2G389944	cytokinins biosynthesis	Up-regulation	0.63	2.66	2.09	5e-05	0.000199743	AT2G36800.1	DOGT1,UGT73C5	don-glucosyltransferase 1
	GRMZM5G899851	auxin biosynthesis	Down-regulation	11.95	1.11	-3.43	5e-05	0.000199743	AT1G04580.1	AAO4,AO4,ATAO-4,ATAO2	aldehyde oxidase 4
	GRMZM2G127308	auxin biosynthesis	Down-regulation	29.48	17.64	-0.74	5e-05	0.000199743	AT4G24670.2	TAR2	tryptophan aminotransferase related 2
	GRMZM2G111225	auxin biosynthesis	Down-regulation	20.92	13.27	-0.66	5e-05	0.000199743	AT5G22300.1	AtNIT4,NIT4	nitrilase 4
	GRMZM5G831795	auxin biosynthesis	Down-regulation	9.07	6.02	-0.59	0.0046	0.0119157	AT5G54140.1	ILL3	IAA-leucine-resistant (ILR1)-like 3
	GRMZM2G044469	auxin biosynthesis	Up-regulation	8.47	14.05	0.73	5e-05	0.000199743	AT5G20960.2	AAO1,AO1,AOalpha,AT-AO1,ATAO,AtAO1	aldehyde oxidase 1
	GRMZM2G141535	auxin biosynthesis	Up-regulation	0.96	2.54	1.4	5e-05	0.000199743	AT3G43600.1	AAO2,AO3,AOgamma,atAO-2,AtAO3	aldehyde oxidase 2
	GRMZM2G019799	auxin biosynthesis	Up-regulation	0.23	3.05	3.74	5e-05	0.000199743	AT3G43600.1	AAO2,AO3,AOgamma,atAO-2,AtAO3	aldehyde oxidase 2
	GRMZM2G368411	gibberellin biosynthesis	Up-regulation	1.02	2.2	1.1	0.0044	0.0114683	AT4G25420.1	AT2301,ATGA20OX1,GA20OX1,GA5	2-oxoglutarate (2OG) and Fe(II)-dependent oxygenase superfamily protein
	GRMZM2G036340	gibberellin biosynthesis	Up-regulation	5.71	11.56	1.02	5e-05	0.000199743	AT1G15550.1	ATGA3OX1,GA3OX1,GA4	gibberellin 3-oxidase 1
	GRMZM2G165836	ZmFCP1	Down-regulation	7	2.46	-1.51	5e-05	0.000199743
	GRMZM2G372364	ZmCLE7	Up-regulation	14.78	22.68	0.62	0.00025	0.000883196
	GRMZM2G085113	terminal ear1 (te1)	Down-regulation	49.74	33.02	-0.59	5e-05	0.000199743	AT3G26120.1	TEL1	terminal EAR1-like 1
	GRMZM2G166159	rotten ear (rte)	Up-regulation	18.95	32.02	0.76	5e-05	0.000199743	AT3G62270.1		HCO3- transporter family
	GRMZM2G005624	grassy tillers1 (gt1)	Up-regulation	14.67	34.44	1.23	5e-05	0.000199743	AT2G18550.1	ATHB21,HB-2,HB21	homeobox protein 21
	GRMZM2G074543	yabby9 (Zmyab9)	Down-regulation	3.04	1.12	-1.44	5e-05	0.000199743	AT2G45190.1	AFO,FIL,YAB1	Plant-specific transcription factor YABBY family protein
	GRMZM2G167824	yabby10 (yab10)	Down-regulation	3.36	1.5	-1.17	5e-05	0.000199743	AT2G45190.1	AFO,FIL,YAB1	Plant-specific transcription factor YABBY family protein
	GRMZM2G325850	tassel sheath1 (tsh1)	Up-regulation	17.31	35.4	1.03	5e-05	0.000199743	AT3G50870.1	GATA18,HAN,MNP	GATA type zinc finger transcription factor family protein
	GRMZM5G864847	barren inflorescence4 (bif4)	Down-regulation	64.34	11.43	-2.49	5e-05	0.000199743	AT3G16500.1	IAA26,PAP1	phytochrome-associated protein 1
	GRMZM2G127308	vanishing tassel2 (vt2)	Down-regulation	29.48	17.64	-0.74	5e-05	0.000199743	AT4G24670.2	TAR2	tryptophan aminotransferase related 2
	GRMZM2G133331	fasciated ear4 (fea4)	Down-regulation	155.93	75.43	-1.05	5e-05	0.000199743	AT1G68640.1	PAN	bZIP transcription factor family protein
	GRMZM2G014729	ramosa3 (ra3)	Up-regulation	92.31	145.48	0.66	5e-05	0.000199743	AT1G35910.1		Haloacid dehalogenase-like hydrolase (HAD) superfamily protein
	GRMZM2G151044	trehalose-6-phosphate phosphatase4 (tpp4)	Up-regulation	13.09	26.24	1	5e-05	0.000199743	AT1G35910.1		Haloacid dehalogenase-like hydrolase (HAD) superfamily protein
	GRMZM2G003927	ramosa1 (ra1)	Up-regulation	6.19	30.54	2.3	5e-05	0.000199743	AT3G23130.1	FLO10,FON1,SUP	C2H2 and C2HC zinc fingers superfamily protein
	GRMZM2G455809	tasselseed2 (ts2)	Down-regulation	13.99	4.65	-1.59	5e-05	0.000199743	AT3G51680.1		NAD(P)-binding Rossmann-fold superfamily protein
	GRMZM5G862109	indetermin. spikelet1 (ids1)	Down-regulation	88.29	36.96	-1.26	5e-05	0.000199743	AT2G28550.3	RAP2.7,TOE1	related to AP2.7
	GRMZM2G104843	tasselseed1 (ts1)	Down-regulation	2.2	0.96	-1.19	5e-05	0.000199743	AT1G17420.1	LOX3	lipoxygenase 3
	GRMZM2G370777	tunicate1 (tu1)	Down-regulation	19.08	8.47	-1.17	5e-05	0.000199743	AT2G22540.1	AGL22,SVP	K-box region and MADS-box transcription factor family protein
	GRMZM2G039867	tassels replace upper ears1 (tru1)	Down-regulation	24.44	14.07	-0.8	5e-05	0.000199743	AT2G41370.1	BOP2	Ankyrin repeat family protein / BTB/POZ domain-containing protein
	GRMZM2G118250	indeterminate gametophyte1 (ig1)	Down-regulation	8.67	5.21	-0.74	0.00035	0.00119431	AT1G65620.4	AS2	Lateral organ boundaries (LOB) domain family protein
	GRMZM2G081554	anther ear1 (an1)	Up-regulation	15.2	33.93	1.16	5e-05	0.000199743	AT4G02780.1	ABC33,ATCPS1,CPS,CPS1,GA1	Terpenoid cyclases/Protein prenyltransferases superfamily protein
	GRMZM2G007681	required to maintain repression6 (rmr6)	Up-regulation	5.08	15.71	1.63	5e-05	0.000199743	AT1G63020.2	NRPD1,NRPD1A,POL__IVA,SDE4,SMD2	nuclear RNA polymerase D1A
	The p-value1 and q-value2 were estiminated by cuffdiff in cufflinks v2.21
