# Supplementary material for: An ethylene biosynthesis enzyme controls quantitative variation in maize ear length and kernel yield
Source: Nat Commun. 2021 Oct 5;12:5832. doi: 10.1038/s41467-021-26123-z (PMC8492687; doi:10.1038/s41467-021-26123-z)
Supplement: Supplementary file 10 — Supplementary Data 7 [file 41467_2021_26123_MOESM10_ESM.xlsx]

## Sheet: Supplementary Data 7
	Supplementary Data 7. The yield-related traits performance in diverse hybrid backgrounds.
	Genetic Background	Environment	Alleles	Ear Length (cm)				Kernel Number per Row				Ear Weight (g)				Grain Yield per Ear (g)
				Mean±SD	Number of plants (N)	p-value		Mean±SD	Number of plants (N)	p-value		Mean±SD	Number of plants (N)	p-value		Mean±SD	Number of plants (N)	p-value
	F1 hybrid background	2019 EZhou, China	sibling control X HZS	16.06±0.55	18			38.33±1.46	18			180.84±13.89	18			160.09±9.73	14
			aco2-cr1 X HZS	16.62±0.77	28	0.00528		40.75±1.53	28	1.63e-06		197.09±15.55	28	0.000397		169.13±8.40	16	0.00536
			sibling control X Chang7-2	16.33±0.73	34			40.15±1.33	34			190.59±17.43	34			171.62±13.18	22
			aco2-cr1 X Chang7-2	17.29±0.41	34	3.14e-09		42.32±1.09	34	1.73e-10		215.83±9.43	34	1.41e-10		194.32±8.00	23	5.97e-09
			sibling control X Qi319	17.28±0.85	32			38.81±1.26	32			174.29±16.16	32			138.60±15.15	22
			aco2-cr1 X Qi319	18.49±0.52	32	2.15e-09		40.94±1.11	32	5.12e-10		193.98±15.54	32	2.82e-06		168.20±12.72	22	6.83e-09
			sibling control X PH4CV	15.45±0.67	32			36.78±1.45	32			174.83±20.67	32			157.80±15.45	22
			aco2-cr1 X PH4CV	16.46±0.58	32	9.5e-09		38.72±1.40	32	4.84e-07		199.26±19.25	32	3.71e-06		174.61±16.42	23	0.000501
			sibling control X B73	16.28±0.60	28			41.25±1.48	28			192.57±14.76	28			158.82±11.80	21
			aco2-cr1 X B73	17.36±0.58	22	2.46e-08		43.68±1.76	22	1.39e-06		212.59±16.67	22	2.18e-05		181.58±11.75	20	1.43e-07
			sibling control X Zheng58	18.26±0.63	27			40.67±1.36	27			207.00±22.51	27			175.39±20.21	24
			aco2-cr1 X Zheng58	19.11±0.70	26	1.33e-05		42.58±1.21	26	8.59e-07		235.36±26.13	26	4.72e-05		201.63±22.80	24	5.69e-05
	F1 hybrid background	2020 Zhangye, China	sibling control X HZS	16.48±0.76	45			38.58±1.92	45			188.12±23.59	39
			aco2-cr1 X HZS	17.99±0.94	10	7.64e-07		42.45±1.81	11	6.97e-08		221.66±28.03	10	0.000172
			sibling control X Chang7-2	15.51±1.21	25			39.20±1.66	25			184.76±22.75	34
			aco2-cr1 X Chang7-2	17.38±1.08	34	2.98e-08		40.94±1.69	31	0.000158		210.85±33.17	34	1.41e-10
			sibling control X Qi319	15.95±2.00	34			33.97±2.49	36			157.43±30.52	32
			aco2-cr1 X Qi319	18.95±1.88	56	1.18e-10		38.18±2.92	56	1.18e-10		190.64±29.71	59	1.19e-06
			sibling control X B73	17.22±0.85	37			42.07±1.60	30			239.10±21.46	34
			aco2-cr1 X B73	18.27±0.99	45	1.14e-06		43.84±1.97	37	8.71e-05		253.47±25.32	41	0.00535
	F1 hybrid background	2020 Xiangyang, China	sibling control X HZS	16.81±0.85	21			42.29±1.52	21			160.61±9.62	9
			aco2-cr1 X HZS	18.36±0.86	19	6.78e-07		46.06±1.73	18	6.8e-09		178.62±18.29	14	0.00658
			sibling control X Chang7-2	17.00±0.52	23			42.83±1.53	23			182.32±19.42	22
			aco2-cr1 X Chang7-2	17.83±1.06	19	0.000973		44.55±1.76	20	0.000678		200.92±25.60	16	0.00994
			sibling control X Qi319	15.14±1.06	19			35.67±2.39	21			120.29±16.77	16
			aco2-cr1 X Qi319	17.29±0.83	30	1.61e-10		39.34±1.88	29	9.11e-08		141.25±14.67	26	6.07e-05
			sibling control X B73	18.02±0.43	20			45.33±1.97	30			206.62±13.05	25
			aco2-cr1 X B73	18.78±0.92	25	0.000672		47.88±1.92	25	6.12e-06		217.76±15.44	23	0.00473
	p-value: two-tailed, two-sample t-test.
