# Supplementary material for: An ethylene biosynthesis enzyme controls quantitative variation in maize ear length and kernel yield
Source: Nat Commun. 2021 Oct 5;12:5832. doi: 10.1038/s41467-021-26123-z (PMC8492687; doi:10.1038/s41467-021-26123-z)
Supplement: Supplementary file 11 — Supplementary Data 8 [file 41467_2021_26123_MOESM11_ESM.xlsx]

## Sheet: Supplementary Data 8
	Supplementary Data 8. Sequences of primers used in this study.
	No.	Primers Name	Primer sequence (5’-3’)	Purpose
	1	M1-F	ACTCCCCCATGAAAACCAAT	Fine mapping
		M1-R	ACGATGCATTCTCGCTGAC
	2	M2-F	GAGCCATTCGTCGTCTTCTC
		M2-R	CATTCACCAATGAAGGCTGA
	3	M3-F	CAATAGCCGGATCCTGAGAA
		M3-R	TAATGCAAAAGCAGCCACAC
	4	M4-F	ACTGATCGACGACTGCACCT
		M4-R	CATGGCAAAAAGCCGTACAC
	5	M5-F	GCATTGGACGACATAGCTTGA
		M5-R	GCTATGTTTGGAACCTTAGAGC
	6	M6-F	AAAAGGTCTATCACATCAGTTCTCC
		M6-R	CTGATCTGCGTGTCGGTTAG
	7	M7-F	TTCTTTGCACATGGAGAAGG
		M7-R	GTTGATGGAGCGCACTGTTA
	8	M8-F	AAGCAATGTCGAATACGATGC
		M8-R	GCCTAACCCCTGGATTTTGT
	9	M9-F	GGGACCACGTCAAGGTACAA
		M9-R	CCGCTTGCTTGTTAGAGGAC
	10	M10-F	CTCTGAGGATGCCCAATCAT
		M10-R	AGACAATTTCGTCCGGTCAC
	11	M11-F	ACGTGCTGGTCTACCCTACG
		M11-R	ACATCTGCTTCTTGCCCTTG
	12	G49-1-F	CAGTTTACGGTCATGTTGAGTGA	Sequencing of ZmACO2 3'UTR region
		G49-1-R	CTTCGAGGACTACATGAAGCTGT
	13	G49-2-F	ACATCTCGAACAGTAAGCCAGAG	Sequencing of ZmACO2 coding region
		G49-2-R	GTCTGTCAGCAAGAGCAACAAC
	14	G49-3-F	AGCTCTCGTGTCTAATGCTGAAC	Sequencing of ZmACO2 promoter region
		G49-3-R	CTCACACCGATGTTTACTTCACA
	15	qPCR-49-F	CTTCGAGGACTACATGAAGCTGT	qRT-PCR for ZmACO2
		qPCR-49-R	ACATCTCGAACAGTAAGCCAGAG
	16	qPCR_Actin-F	TACGAGATGCCTGATGGTCAGGTCA	Control for qRT-PCR
		qPCR_Actin-R	TGGAGTTGTACGTGGCCTCATGGAC
	17	KO-CDS-Target1	GTCGTCCAGGTCCGGTATCTCGG	Target sequences for ZmACO2 coding region CRISPR
		KO-CDS-Target2	GCGTCTTGCTGGCGAACTCGAGG
	18	CRISPR-ACO2-F	CAGCATGGATGGAGAACTGA	Genotyping of ZmACO2 coding region
		CRISPR-ACO2-R	GGTAGCTGCTGACCTTGGTG
	19	KO-pro-Target1	GCAAGCCATATGGCACAGTATGG	Target sequences for ZmACO2 promoter region
		KO-pro-Target2	GCGATCGAGACGGTTTGCCATGG
	20	KO-pro-Target3	GGGCGTCTGAGCGTCTGCAAAGG
		KO-pro-Target4	GATTCTCTTGCACTCCAGCTTGG
	21	KO-pro-Target5	GTGTTGGCCCGTCTCGTCGCGGG
		KO-pro-Target6	GCTGCTGTCTGTTGACAAGTCGG
	22	KO-pro-Target7	GCTTTCTAGCGGAGTGGAACTGG
		KO-pro-Target8	GAACGCTGGAGTGCGGTGAGTGG
	23	KO-ACO2pro-F	CAAGCTATGTCGTCCAATGC	Genotyping of ZmACO2 promoter region
		KO-ACO2pro-R	GAGATGCCGTGGTTCAGAAT
	24	OE-ACO2-F	CTAGTATCCCGGGAAGGCGCGCCATGGCGCCTGCATTGTCATTC	Overexpression vector construction
		OE-ACO2-R	GAACGATAAGCTTATGGCGCGCCGCAGTTTACGGTCATGTTGAG
	25	OE-UBI-F	GCGGTCGTTCATTCGTTCTA	Transgenic genotype detection
		OE-UBI-R	TCAGTTCTCCATCCATGCTG
	26	pET28a-ACO2-F	CATATGATGGCGCCTGCATTGTCATTC	Protein preparation
		pET28a-ACO2-R	CTCGAGCGCGATGGCTATGCGATTGG
