# Supplementary material for: An ethylene biosynthesis enzyme controls quantitative variation in maize ear length and kernel yield
Source: Nat Commun. 2021 Oct 5;12:5832. doi: 10.1038/s41467-021-26123-z (PMC8492687; doi:10.1038/s41467-021-26123-z)
Supplement: Supplementary file 13 — Source Data [file 41467_2021_26123_MOESM13_ESM.xlsx]

## Sheet: Fig.1 b-g,h,j-m
NILs	Ear Length (cm)		NILs	Kernel Number per Row		NILs	Kernel Row Number		NILs	Ear Diameter(cm)		NILs	100-Kernel Weight (g)		NILs	Ear Weight (g)		qEL7SL17										NILs	IM Length (μm）		NILs	IM Diameter (μm）		NILs	Floret Number per Row		NILs	Silky Kernels per Row
qEL7SL17	12.1		qEL7SL17	22		qEL7SL17	12		qEL7SL17	37		qEL7SL17	28.2		qEL7SL17	60.8												qEL7SL17	324		qEL7SL17	353		qEL7SL17	39		qEL7SL17	23
qEL7SL17	12.3		qEL7SL17	22		qEL7SL17	12		qEL7SL17	38		qEL7SL17	28.5		qEL7SL17	61.3												qEL7SL17	280		qEL7SL17	356		qEL7SL17	39		qEL7SL17	22
qEL7SL17	12.5		qEL7SL17	23		qEL7SL17	12		qEL7SL17	38		qEL7SL17	28.8		qEL7SL17	62.3												qEL7SL17	277		qEL7SL17	324		qEL7SL17	39		qEL7SL17	22
qEL7SL17	12.7		qEL7SL17	23		qEL7SL17	12		qEL7SL17	38		qEL7SL17	29.1		qEL7SL17	64.6												qEL7SL17	292		qEL7SL17	322		qEL7SL17	40		qEL7SL17	23
qEL7SL17	12.8		qEL7SL17	23		qEL7SL17	12		qEL7SL17	38		qEL7SL17	29.3		qEL7SL17	66.1												qEL7SL17	283		qEL7SL17	334		qEL7SL17	41		qEL7SL17	23
qEL7SL17	12.8		qEL7SL17	23		qEL7SL17	12		qEL7SL17	38		qEL7SL17	29.7		qEL7SL17	66.2												qEL7SL17	293		qEL7SL17	342		qEL7SL17	42		qEL7SL17	23
qEL7SL17	12.8		qEL7SL17	23		qEL7SL17	12		qEL7SL17	38		qEL7SL17	29.7		qEL7SL17	67.4												qEL7SL17	284		qEL7SL17	335		qEL7SL17	43		qEL7SL17	23
qEL7SL17	13		qEL7SL17	23		qEL7SL17	12		qEL7SL17	38		qEL7SL17	29.7		qEL7SL17	67.4												qEL7SL17	266		qEL7SL17	331		qEL7SL17	43		qEL7SL17	23
qEL7SL17	13		qEL7SL17	23		qEL7SL17	12		qEL7SL17	38		qEL7SL17	29.7		qEL7SL17	68.3												qEL7SL17	299		qEL7SL17	353		qEL7SL17	43		qEL7SL17	23
qEL7SL17	13.4		qEL7SL17	24		qEL7SL17	12		qEL7SL17	38		qEL7SL17	30.2		qEL7SL17	69.1												qEL7SL17	286		qEL7SL17	333		qEL7SL17	44		qEL7SL17	24
qEL7SL17	13.5		qEL7SL17	24		qEL7SL17	12		qEL7SL17	38		qEL7SL17	30.2		qEL7SL17	72.4												qEL7SL17	296		qEL7SL17	331		qEL7SL17	45		qEL7SL17	24
qEL7SL17	13.5		qEL7SL17	24		qEL7SL17	12		qEL7SL17	38		qEL7SL17	30.5		qEL7SL17	77.9												qEL7SL17	269		qEL7SL17	311		qEL7SL17	45		qEL7SL17	24
qEL7SL17	13.5		qEL7SL17	24		qEL7SL17	14		qEL7SL17	39		qEL7SL17	30.6		qEL7SL17	79.2												qEL7SL17	276		qEL7SL17	369		qEL7SL17	45		qEL7SL17	24
qEL7SL17	13.5		qEL7SL17	24		qEL7SL17	14		qEL7SL17	39		qEL7SL17	31.1		qEL7SL17	81.7												qEL7SL17	283		qEL7SL17	313		qEL7SL17	45		qEL7SL17	24
qEL7SL17	13.5		qEL7SL17	24		qEL7SL17	14		qEL7SL17	39		qEL7SL17	31.3		qEL7SL17	81.9												qEL7SL17	285		qEL7SL17	351		qEL7SL17	45		qEL7SL17	24
qEL7SL17	13.6		qEL7SL17	24		qEL7SL17	14		qEL7SL17	39		qEL7Ye478	32		qEL7SL17	84.2												qEL7SL17	294		qEL7SL17	331		qEL7SL17	46		qEL7SL17	24
qEL7SL17	13.6		qEL7SL17	24		qEL7SL17	14		qEL7SL17	39		qEL7Ye478	32		qEL7SL17	86.3												qEL7SL17	306		qEL7SL17	336		qEL7SL17	46		qEL7SL17	24
qEL7SL17	13.7		qEL7SL17	24		qEL7SL17	14		qEL7SL17	39		qEL7Ye478	32.1		qEL7SL17	86.4		qEL7Ye478										qEL7SL17	346		qEL7SL17	375		qEL7SL17	47		qEL7SL17	24
qEL7SL17	13.8		qEL7SL17	24		qEL7SL17	14		qEL7SL17	39		qEL7Ye478	32.2		qEL7SL17	88.6												qEL7SL17	341		qEL7SL17	355		qEL7SL17	48		qEL7SL17	25
qEL7SL17	13.8		qEL7SL17	25		qEL7SL17	14		qEL7SL17	40		qEL7Ye478	33.2		qEL7SL17	89.2												qEL7SL17	301		qEL7SL17	304		qEL7SL17	48		qEL7SL17	25
qEL7SL17	13.8		qEL7SL17	25		qEL7SL17	14		qEL7SL17	40		qEL7Ye478	33.2		qEL7SL17	90.2												qEL7SL17	307		qEL7SL17	377		qEL7SL17	48		qEL7SL17	24
qEL7SL17	13.8		qEL7SL17	25		qEL7SL17	14		qEL7SL17	40		qEL7Ye478	33.4		qEL7SL17	90.5												qEL7SL17	306		qEL7SL17	364		qEL7Ye478	30		qEL7Ye478	25
qEL7SL17	13.9		qEL7SL17	25		qEL7SL17	14		qEL7SL17	40		qEL7Ye478	33.7		qEL7SL17	90.6												qEL7SL17	299		qEL7SL17	369		qEL7Ye478	31		qEL7Ye478	26
qEL7SL17	14.1		qEL7SL17	25		qEL7SL17	14		qEL7SL17	40		qEL7Ye478	34		qEL7SL17	90.7												qEL7SL17	276		qEL7SL17	356		qEL7Ye478	31		qEL7Ye478	26
qEL7SL17	14.2		qEL7SL17	25		qEL7SL17	14		qEL7SL17	40		qEL7Ye478	34.1		qEL7SL17	96.3												qEL7SL17	303		qEL7SL17	338		qEL7Ye478	32		qEL7Ye478	26
qEL7SL17	14.2		qEL7SL17	25		qEL7SL17	14		qEL7SL17	41		qEL7Ye478	34.5		qEL7SL17	96.5												qEL7SL17	310		qEL7SL17	357		qEL7Ye478	32		qEL7Ye478	26
qEL7SL17	14.2		qEL7SL17	25		qEL7SL17	14		qEL7SL17	41		qEL7Ye478	35.6		qEL7SL17	96.9												qEL7SL17	307		qEL7SL17	367		qEL7Ye478	32		qEL7Ye478	26
qEL7SL17	14.2		qEL7SL17	26		qEL7SL17	14		qEL7SL17	41		qEL7Ye478	36		qEL7SL17	98.6												qEL7SL17	259		qEL7SL17	314		qEL7Ye478	32		qEL7Ye478	26
qEL7SL17	14.4		qEL7SL17	26		qEL7SL17	14		qEL7SL17	41		qEL7Ye478	36.1		qEL7SL17	100.5												qEL7SL17	280		qEL7SL17	340		qEL7Ye478	32		qEL7Ye478	26
qEL7SL17	14.4		qEL7SL17	26		qEL7SL17	14		qEL7SL17	41					qEL7SL17	102.3												qEL7SL17	303		qEL7SL17	345		qEL7Ye478	32		qEL7Ye478	26
qEL7SL17	14.5		qEL7SL17	26		qEL7SL17	14		qEL7SL17	41					qEL7SL17	104.9												qEL7SL17	301		qEL7SL17	328		qEL7Ye478	32		qEL7Ye478	26
qEL7Ye478	13.5		qEL7SL17	27		qEL7SL17	14		qEL7SL17	42					qEL7SL17	107.2												qEL7Ye478	226		qEL7Ye478	317		qEL7Ye478	33		qEL7Ye478	27
qEL7Ye478	13.5		qEL7Ye478	25		qEL7Ye478	12		qEL7Ye478	37					qEL7Ye478	94.5												qEL7Ye478	232		qEL7Ye478	342		qEL7Ye478	33		qEL7Ye478	26
qEL7Ye478	13.5		qEL7Ye478	26		qEL7Ye478	12		qEL7Ye478	37					qEL7Ye478	95.4												qEL7Ye478	241		qEL7Ye478	357		qEL7Ye478	33		qEL7Ye478	26
qEL7Ye478	13.6		qEL7Ye478	26		qEL7Ye478	12		qEL7Ye478	37					qEL7Ye478	95.5												qEL7Ye478	258		qEL7Ye478	339		qEL7Ye478	33		qEL7Ye478	26
qEL7Ye478	13.6		qEL7Ye478	26		qEL7Ye478	12		qEL7Ye478	37					qEL7Ye478	95.6												qEL7Ye478	231		qEL7Ye478	311		qEL7Ye478	33		qEL7Ye478	26
qEL7Ye478	13.7		qEL7Ye478	26		qEL7Ye478	12		qEL7Ye478	37					qEL7Ye478	95.6												qEL7Ye478	229		qEL7Ye478	324		qEL7Ye478	33		qEL7Ye478	26
qEL7Ye478	13.8		qEL7Ye478	26		qEL7Ye478	12		qEL7Ye478	37					qEL7Ye478	96.2												qEL7Ye478	244		qEL7Ye478	304		qEL7Ye478	33		qEL7Ye478	26
qEL7Ye478	13.8		qEL7Ye478	26		qEL7Ye478	12		qEL7Ye478	37					qEL7Ye478	96.3												qEL7Ye478	220		qEL7Ye478	294		qEL7Ye478	33		qEL7Ye478	26
qEL7Ye478	13.8		qEL7Ye478	26		qEL7Ye478	12		qEL7Ye478	38					qEL7Ye478	96.6												qEL7Ye478	223		qEL7Ye478	311		qEL7Ye478	33		qEL7Ye478	26
qEL7Ye478	13.8		qEL7Ye478	26		qEL7Ye478	12		qEL7Ye478	38					qEL7Ye478	97.1												qEL7Ye478	226		qEL7Ye478	320		qEL7Ye478	34		qEL7Ye478	27
qEL7Ye478	13.8		qEL7Ye478	26		qEL7Ye478	12		qEL7Ye478	38					qEL7Ye478	97.4												qEL7Ye478	219		qEL7Ye478	292		qEL7Ye478	34		qEL7Ye478	27
qEL7Ye478	13.8		qEL7Ye478	26		qEL7Ye478	12		qEL7Ye478	38					qEL7Ye478	97.7												qEL7Ye478	233		qEL7Ye478	312		qEL7Ye478	34		qEL7Ye478	27
qEL7Ye478	13.8		qEL7Ye478	26		qEL7Ye478	12		qEL7Ye478	38					qEL7Ye478	98.1												qEL7Ye478	228		qEL7Ye478	304		qEL7Ye478	35		qEL7Ye478	27
qEL7Ye478	13.9		qEL7Ye478	26		qEL7Ye478	12		qEL7Ye478	38					qEL7Ye478	98.2												qEL7Ye478	291		qEL7Ye478	347		qEL7Ye478	36		qEL7Ye478	27
qEL7Ye478	13.9		qEL7Ye478	26		qEL7Ye478	12		qEL7Ye478	38					qEL7Ye478	98.7												qEL7Ye478	220		qEL7Ye478	301
qEL7Ye478	13.9		qEL7Ye478	26		qEL7Ye478	12		qEL7Ye478	39					qEL7Ye478	99.2												qEL7Ye478	259		qEL7Ye478	342
qEL7Ye478	14		qEL7Ye478	26		qEL7Ye478	12		qEL7Ye478	39					qEL7Ye478	100												qEL7Ye478	228		qEL7Ye478	324
qEL7Ye478	14		qEL7Ye478	26		qEL7Ye478	12		qEL7Ye478	39					qEL7Ye478	100												qEL7Ye478	247		qEL7Ye478	296
qEL7Ye478	14.2		qEL7Ye478	26		qEL7Ye478	14		qEL7Ye478	40					qEL7Ye478	100.3												qEL7Ye478	239		qEL7Ye478	322
qEL7Ye478	14.2		qEL7Ye478	27		qEL7Ye478	14		qEL7Ye478	40					qEL7Ye478	100.4												qEL7Ye478	243		qEL7Ye478	312
qEL7Ye478	14.2		qEL7Ye478	27		qEL7Ye478	14		qEL7Ye478	40					qEL7Ye478	100.9												qEL7Ye478	235		qEL7Ye478	309
qEL7Ye478	14.3		qEL7Ye478	27		qEL7Ye478	14		qEL7Ye478	40					qEL7Ye478	101.1												qEL7Ye478	238		qEL7Ye478	317
qEL7Ye478	14.3		qEL7Ye478	27		qEL7Ye478	14		qEL7Ye478	40					qEL7Ye478	101.1												qEL7Ye478	262		qEL7Ye478	312
qEL7Ye478	14.3		qEL7Ye478	27		qEL7Ye478	14		qEL7Ye478	40					qEL7Ye478	101.7												qEL7Ye478	231		qEL7Ye478	291
qEL7Ye478	14.3		qEL7Ye478	27		qEL7Ye478	14		qEL7Ye478	40					qEL7Ye478	102.3												qEL7Ye478	237		qEL7Ye478	313
qEL7Ye478	14.5		qEL7Ye478	27		qEL7Ye478	14		qEL7Ye478	41					qEL7Ye478	103.5												qEL7Ye478	239		qEL7Ye478	308
qEL7Ye478	14.5		qEL7Ye478	27		qEL7Ye478	14		qEL7Ye478	41					qEL7Ye478	104.5												qEL7Ye478	216		qEL7Ye478	320
qEL7Ye478	14.5		qEL7Ye478	27		qEL7Ye478	14		qEL7Ye478	41					qEL7Ye478	105.8												qEL7Ye478	190		qEL7Ye478	314
qEL7Ye478	14.6		qEL7Ye478	27		qEL7Ye478	14		qEL7Ye478	41					qEL7Ye478	106												qEL7Ye478	236		qEL7Ye478	321
qEL7Ye478	14.6		qEL7Ye478	27		qEL7Ye478	14		qEL7Ye478	41					qEL7Ye478	108.1												qEL7Ye478	233		qEL7Ye478	305
qEL7Ye478	14.6		qEL7Ye478	27		qEL7Ye478	14		qEL7Ye478	41					qEL7Ye478	108.5												qEL7Ye478	212		qEL7Ye478	302
qEL7Ye478	14.6		qEL7Ye478	27		qEL7Ye478	14		qEL7Ye478	42					qEL7Ye478	109.2
qEL7Ye478	14.6		qEL7Ye478	27		qEL7Ye478	14		qEL7Ye478	42					qEL7Ye478	111.3
qEL7Ye478	14.6		qEL7Ye478	27		qEL7Ye478	14		qEL7Ye478	42					qEL7Ye478	113.2
qEL7Ye478	14.7		qEL7Ye478	27		qEL7Ye478	14		qEL7Ye478	43					qEL7Ye478	115.7
qEL7Ye478	14.8		qEL7Ye478	27		qEL7Ye478	14		qEL7Ye478	43					qEL7Ye478	117.4
qEL7Ye478	14.8		qEL7Ye478	28		qEL7Ye478	14		qEL7Ye478	43					qEL7Ye478	118.8
qEL7Ye478	14.8		qEL7Ye478	28		qEL7Ye478	14		qEL7Ye478	43					qEL7Ye478	119.2
qEL7Ye478	14.8		qEL7Ye478	28		qEL7Ye478	14		qEL7Ye478	43					qEL7Ye478	121.2
			qEL7Ye478	28		qEL7Ye478	14		qEL7Ye478	43					qEL7Ye478	121.2

## Sheet: Fig.2 c,e-g
		Ct value							Line name	Genotype	Ear Length (cm)	Kernel Number per Row		Line name	Genotype	ZmACO2 Expression	ZmACO2 Ct value			ZmActin Ct value
		Rep 1		Rep 2		Rep 3			177	HapSL17 Haplotype	15.57	30.4					Rep1	Rep2	Rep3	Rep1	Rep2	Rep3
		ZmACO2	ZmActin	ZmACO2	ZmActin	ZmACO2	ZmActin		7327	HapSL17 Haplotype	14.78	31.38		L3180	HapSL17 Haplotype	0.66	32.42	32.65	32.74	27.77	27.96	28.07
2 mm Ear	qEL7SL17	30.35	27.53	31.27	28.86	31.82	29.47		81162	HapSL17 Haplotype	13.53	18.8		GEMS36	HapSL17 Haplotype	1.45	34.11	34.8	35.31	30.72	30.79	30.83
		30.2	27.4	31.42	28.88	31.91	29.49		526018	HapSL17 Haplotype	13.38	24		BT1	HapSL17 Haplotype	1.88	31.76	32.26	32.27	29.01	29.1	29.1
		30.26	27.4	31.56	28.95	32	29.58		04K5702	HapSL17 Haplotype	12.9	29		7884-4HT	HapSL17 Haplotype	4.5	32.99	33.07	33.45	31.21	31.33	31.36
	qEL7Ye478	30.97	25.67	31.59	26.73	31.06	26.16		B151	HapSL17 Haplotype	13.7	22.67		ZHENG30	HapSL17 Haplotype	5.24	30.33	30.38	30.43	28.13	28.15	28.15
		30.78	25.73	31.68	26.95	31.1	26.17		BS16	HapSL17 Haplotype	11.81	19.57		IRF314	HapSL17 Haplotype	5.25	28.86	28.86	28.93	24.76	24.98	25.14
		31.01	25.84	31.71	26.99	31.1	26.2		CHANG3	HapSL17 Haplotype	14.14	27		JH59	HapSL17 Haplotype	6.6	30.17	30.32	30.36	28.02	28.06	28.07
									CHANG7-2	HapSL17 Haplotype	10.63	24.43		QI319	HapSL17 Haplotype	7.39	31.01	31.14	31.3	29.85	29.95	30.08
5 mm Ear	qEL7SL17	31.51	26.23	31.14	24.44	30.15	22.94		DAN3130	HapSL17 Haplotype	13.11	22.33		GEMS35	HapSL17 Haplotype	7.93	34.01	34.22	34.29	32.99	33.03	33.34
		31.71	26.29	31.45	24.51	30.39	23.04		DE.EX	HapSL17 Haplotype	10.5	19		BY809	HapSL17 Haplotype	8.9	29.91	29.91	30.03	28.73	28.77	28.79
		31.3	26.26	31.53	24.53	30.42	23.07		DH3732	HapSL17 Haplotype	13.3	27		DH3732	HapSL17 Haplotype	10.52	27.08	27.08	27.13	26.36	26.37	26.52
	qEL7Ye478	30.34	24.07	30.64	22.2	30.62	22.45		DONG46	HapSL17 Haplotype	11.91	20.5		SY1032	HapSL17 Haplotype	14.77	29.86	29.87	29.91	26.21	26.22	26.36
		30.65	24.12	30.67	22.38	30.89	22.55		DSB	HapSL17 Haplotype	13.67	24.4		Z2018F	HapSL17 Haplotype	16.7	28.77	28.84	29.11	27.63	27.86	27.91
		30.07	24.11	30.72	22.51	30.95	22.63		EN25	HapSL17 Haplotype	15.14	30.14		A619	HapSL17 Haplotype	17.53	26.69	26.74	26.83	26.24	26.27	26.27
									GEMS43	HapSL17 Haplotype	16.7	33.2		GEMS52	HapSL17 Haplotype	20.51	31.4	31.54	31.55	28.6	28.75	28.82
									GEMS52	HapSL17 Haplotype	12.69	21.78		JI53	HapSL17 Haplotype	20.94	32.6	32.6	32.97	27.84	27.88	27.95
									GEMS56	HapSL17 Haplotype	12.58	24.6		GEMS23	HapYe478 Haplotype	0.52	33.79	34.31	34.32	28.58	28.59	28.61
									GEMS61	HapSL17 Haplotype	17.29	33		TY3	HapYe478 Haplotype	0.56	32.73	33.03	33.14	28.02	28.03	28.15
									GEMS62	HapSL17 Haplotype	13.25	22.86		150	HapYe478 Haplotype	0.79	31.05	31.11	31.19	26.57	26.7	26.81
									HAI1134	HapSL17 Haplotype	13.64	21.29		832	HapYe478 Haplotype	0.86	32.74	33.05	33.12	28.63	28.73	28.78
									HB	HapSL17 Haplotype	9.63	19.13		05W002	HapYe478 Haplotype	0.95	32.24	32.47	32.57	27.9	28.07	28.09
									HSBN	HapSL17 Haplotype	13.25	25.43		GEMS6	HapYe478 Haplotype	0.96	31.84	31.91	32.14	27.26	27.27	27.3
									HTH-17	HapSL17 Haplotype	11.25	20.67		LG001	HapYe478 Haplotype	1.05	34.05	34.12	34.2	30.13	30.14	30.2
									HZS	HapSL17 Haplotype	8.67	16.86		TY8	HapYe478 Haplotype	1.46	32.53	32.63	32.87	28.41	28.43	28.48
									JIAO51	HapSL17 Haplotype	12.3	25.75		GEMS11	HapYe478 Haplotype	1.58	29.48	29.49	29.71	27.29	27.35	27.37
									K10	HapSL17 Haplotype	12.75	21.38		RY684	HapYe478 Haplotype	1.75	32.1	32.15	32.46	28.61	28.69	28.82
									L3180	HapSL17 Haplotype	15.92	25		D047	HapYe478 Haplotype	2.03	29.76	30.01	30.06	28.47	28.47	28.59
									LIAO159	HapSL17 Haplotype	15	24		384-2	HapYe478 Haplotype	2.04	32.06	32.31	32.34	28.7	28.7	28.76
									LIAO5262	HapSL17 Haplotype	9.75	23		XUN971	HapYe478 Haplotype	2.31	34.25	34.39	35.08	30.79	31.02	31.05
									LIAO5263	HapSL17 Haplotype	11.39	21		GEMS17	HapYe478 Haplotype	2.4	34.56	35.53	35.73	32.15	32.31	32.55
									LK11	HapSL17 Haplotype	15.67	26.29		GEMS44	HapYe478 Haplotype	2.41	31.54	31.59	31.62	28.02	28.06	28.13
									LX9801	HapSL17 Haplotype	13.17	24		GEMS20	HapYe478 Haplotype	2.75	35.03	35.33	35.35	32.01	32.05	32.15
									MN	HapSL17 Haplotype	10	19.8		GEMS31	HapYe478 Haplotype	2.97	32.6	32.78	33	29.3	29.43	29.52
									MO113	HapSL17 Haplotype	12.76	26.83		GEMS21	HapYe478 Haplotype	3.18	34.45	35.59	36.09	31.15	31.26	31.47
									MO17	HapSL17 Haplotype	14.5	30.9		GY923	HapYe478 Haplotype	3.5	34.2	34.4	34.44	30.09	30.13	30.35
									P178	HapSL17 Haplotype	12.36	21		ZHENG32	HapYe478 Haplotype	3.61	29.78	29.9	30.01	27.54	27.78	27.8
									QI319	HapSL17 Haplotype	16	29.67		GEMS9	HapYe478 Haplotype	3.96	31.63	31.73	31.91	30.4	30.45	30.52
									QTHHSBTS	HapSL17 Haplotype	11.7	23.33		GEMS14	HapYe478 Haplotype	9.66	27.21	27.25	27.33	26.08	26.1	26.2
									RY713	HapSL17 Haplotype	9.88	16		M97	HapYe478 Haplotype	10.93	36.52	37.27	37.89	36.14	36.54	37.23
									RY732	HapSL17 Haplotype	10.13	19.4		DAN360	HapYe478 Haplotype	11.78	29.76	29.88	30.02	28.79	28.81	28.86
									SI434	HapSL17 Haplotype	11.83	17.67
									SI444	HapSL17 Haplotype	12.36	23.57
									SW1611	HapSL17 Haplotype	10.35	21
									SW92E114	HapSL17 Haplotype	14.88	23.86
									TIAN77	HapSL17 Haplotype	14.5	22.4
									TX5	HapSL17 Haplotype	12.94	18
									W138	HapSL17 Haplotype	13.46	20.63
									WU109	HapSL17 Haplotype	11.75	24.25
									YE107	HapSL17 Haplotype	11.6	19
									Z2018F	HapSL17 Haplotype	13.36	18.14
									ZAC546	HapSL17 Haplotype	15.3	35.67
									ZHENG28	HapSL17 Haplotype	13.7	25.86
									ZHENG30	HapSL17 Haplotype	15.06	28.78
									ZHI41	HapSL17 Haplotype	11.21	22.13
									ZZ03	HapSL17 Haplotype	16.33	32
									150	HapYe478 Haplotype	14.61	29.86
									268	HapYe478 Haplotype	12.14	23.29
									501	HapYe478 Haplotype	12.34	26.8
									812	HapYe478 Haplotype	14.14	28.29
									832	HapYe478 Haplotype	14.2	32.14
									1323	HapYe478 Haplotype	14.08	23.25
									3411	HapYe478 Haplotype	15.81	27.22
									4019	HapYe478 Haplotype	14.83	26.75
									5213	HapYe478 Haplotype	14.88	25.88
									7381	HapYe478 Haplotype	13.45	21.78
									8902	HapYe478 Haplotype	12.75	24.6
									9642	HapYe478 Haplotype	12	14.9
									04K5672	HapYe478 Haplotype	12.75	30.2
									05W002	HapYe478 Haplotype	16.7	30.29
									05WN230	HapYe478 Haplotype	13.63	16.4
									07KS4	HapYe478 Haplotype	14	22
									18-599	HapYe478 Haplotype	12.56	21
									384-2	HapYe478 Haplotype	15.42	25
									4F1	HapYe478 Haplotype	17.5	33.5
									835A	HapYe478 Haplotype	14	25.8
									835B	HapYe478 Haplotype	12.12	21.33
									975-12	HapYe478 Haplotype	15.64	30
									B11	HapYe478 Haplotype	15.93	32
									B110	HapYe478 Haplotype	15.5	24
									B111	HapYe478 Haplotype	13.7	27.29
									B113	HapYe478 Haplotype	15.71	33.5
									B114	HapYe478 Haplotype	11.65	16.33
									B77	HapYe478 Haplotype	15.33	32
									BEM	HapYe478 Haplotype	12.88	20.2
									BY4960	HapYe478 Haplotype	15.7	28.5
									BY813	HapYe478 Haplotype	15.06	29
									BY815	HapYe478 Haplotype	14	24.4
									BY843	HapYe478 Haplotype	11.63	20
									BZN	HapYe478 Haplotype	10.9	17.67
									CA47	HapYe478 Haplotype	11	19.44
									CF3	HapYe478 Haplotype	12.74	25
									CI7	HapYe478 Haplotype	12.6	27.5
									CY72	HapYe478 Haplotype	15.75	29
									D047	HapYe478 Haplotype	14.17	27.5
									D863F	HapYe478 Haplotype	15.33	28
									DAN360	HapYe478 Haplotype	15	29.33
									DAN598	HapYe478 Haplotype	11	18.33
									DAN599	HapYe478 Haplotype	14.75	16.5
									DH29	HapYe478 Haplotype	14.54	24
									DONG237	HapYe478 Haplotype	12.88	24.25
									ES40	HapYe478 Haplotype	15.5	25.5
									FCD0602	HapYe478 Haplotype	15.44	29
									GEMS10	HapYe478 Haplotype	12.3	21.2
									GEMS11	HapYe478 Haplotype	13.38	26.2
									GEMS12	HapYe478 Haplotype	12.94	30.4
									GEMS13	HapYe478 Haplotype	14.5	28.14
									GEMS15	HapYe478 Haplotype	12.58	20.8
									GEMS16	HapYe478 Haplotype	15	33
									GEMS17	HapYe478 Haplotype	16.5	34.67
									GEMS18	HapYe478 Haplotype	17.81	34
									GEMS2	HapYe478 Haplotype	12.31	28
									GEMS20	HapYe478 Haplotype	14.63	22.2
									GEMS21	HapYe478 Haplotype	14.43	24.2
									GEMS23	HapYe478 Haplotype	15.17	30.14
									GEMS25	HapYe478 Haplotype	17.04	24.6
									GEMS27	HapYe478 Haplotype	16.29	30.88
									GEMS28	HapYe478 Haplotype	15.6	32.4
									GEMS29	HapYe478 Haplotype	10.63	21.6
									GEMS3	HapYe478 Haplotype	10.92	20.14
									GEMS30	HapYe478 Haplotype	15.57	31.67
									GEMS31	HapYe478 Haplotype	13.69	29
									GEMS32	HapYe478 Haplotype	15.92	30.5
									GEMS4	HapYe478 Haplotype	16.25	28.67
									GEMS40	HapYe478 Haplotype	17.5	36.33
									GEMS45	HapYe478 Haplotype	16.94	31.5
									GEMS47	HapYe478 Haplotype	15.69	35.57
									GEMS49	HapYe478 Haplotype	13.6	25.25
									GEMS5	HapYe478 Haplotype	13.78	22.17
									GEMS50	HapYe478 Haplotype	14.31	29.4
									GEMS53	HapYe478 Haplotype	12.75	26.2
									GEMS54	HapYe478 Haplotype	17.71	33.29
									GEMS55	HapYe478 Haplotype	12.24	24
									GEMS60	HapYe478 Haplotype	15.3	27.14
									GEMS63	HapYe478 Haplotype	12.5	25.11
									GEMS9	HapYe478 Haplotype	15.66	30.88
									GY1032	HapYe478 Haplotype	13.2	18.4
									GY220	HapYe478 Haplotype	13.63	30.75
									GY237	HapYe478 Haplotype	11.07	21.5
									GY462	HapYe478 Haplotype	16.6	27.25
									GY923	HapYe478 Haplotype	13.58	29.6
									H21	HapYe478 Haplotype	9.5	18.17
									HU803	HapYe478 Haplotype	15.6	20
									HUANGC	HapYe478 Haplotype	15	20
									J4112	HapYe478 Haplotype	15.29	31.86
									JH96C	HapYe478 Haplotype	19.6	34
									JI63	HapYe478 Haplotype	15.2	29.4
									JI842	HapYe478 Haplotype	17.18	28.2
									JI846	HapYe478 Haplotype	21.2	30.86
									JI853	HapYe478 Haplotype	15.88	23.5
									JY01	HapYe478 Haplotype	16.67	30.75
									K12	HapYe478 Haplotype	13.6	18
									K14	HapYe478 Haplotype	12.5	25.17
									K22	HapYe478 Haplotype	11.92	17.11
									LG001	HapYe478 Haplotype	13.48	25.3
									LV28	HapYe478 Haplotype	12.19	24.33
									LXN	HapYe478 Haplotype	14.83	29.6
									LY	HapYe478 Haplotype	14.63	22.67
									LY042	HapYe478 Haplotype	17.57	23.17
									M153	HapYe478 Haplotype	12.2	19.22
									M165	HapYe478 Haplotype	12.05	19.9
									M97	HapYe478 Haplotype	13.31	24.1
									NAN21-3	HapYe478 Haplotype	13.39	25.13
									NX15	HapYe478 Haplotype	14.81	30.57
									P138	HapYe478 Haplotype	12.35	25.44
									Q1261	HapYe478 Haplotype	12.31	24.25
									R08	HapYe478 Haplotype	16.4	33
									R15	HapYe478 Haplotype	14.13	25.5
									R15X1141	HapYe478 Haplotype	14.83	27.6
									RY684	HapYe478 Haplotype	14.5	22.5
									RY729	HapYe478 Haplotype	14.6	33.4
									RY737	HapYe478 Haplotype	13.17	20
									S22	HapYe478 Haplotype	21	32.2
									SC55	HapYe478 Haplotype	11.29	21.4
									SHEN135	HapYe478 Haplotype	12.43	21.63
									SHEN137	HapYe478 Haplotype	15.8	26.9
									SHEN5003	HapYe478 Haplotype	11.83	19.67
									SI273	HapYe478 Haplotype	12.1	21.67
									SI446	HapYe478 Haplotype	14.83	30.2
									SY1035	HapYe478 Haplotype	11.33	14.6
									SY1052	HapYe478 Haplotype	11.25	18
									SY1077	HapYe478 Haplotype	15.38	34.67
									SY1128	HapYe478 Haplotype	16.13	28.63
									SY3073	HapYe478 Haplotype	10.69	25
									TT16	HapYe478 Haplotype	14.08	22.29
									TY1	HapYe478 Haplotype	14.08	30
									TY10	HapYe478 Haplotype	15.25	30
									TY11	HapYe478 Haplotype	13.07	24.33
									TY2	HapYe478 Haplotype	12.07	20
									TY3	HapYe478 Haplotype	16.38	31.22
									TY6	HapYe478 Haplotype	12.71	22
									TY8	HapYe478 Haplotype	15.33	26.25
									TY9	HapYe478 Haplotype	14.25	24.83
									U8112	HapYe478 Haplotype	15.72	31.22
									WMR	HapYe478 Haplotype	13	25.14
									X1141P	HapYe478 Haplotype	15.1	28.3
									XUN971	HapYe478 Haplotype	16.06	22.57
									XZ698	HapYe478 Haplotype	8.71	19.11
									YE478	HapYe478 Haplotype	13.71	24
									YE488	HapYe478 Haplotype	14.06	25.8
									YE52106	HapYe478 Haplotype	16.57	25.25
									YE8001	HapYe478 Haplotype	12.71	22.56
									YU374	HapYe478 Haplotype	17.38	26
									YU87-1	HapYe478 Haplotype	11.71	21.6
									YUN46	HapYe478 Haplotype	15	25
									YZ15	HapYe478 Haplotype	15	27
									ZB648	HapYe478 Haplotype	11.5	24
									ZH68	HapYe478 Haplotype	13.92	29.83
									ZHENG22	HapYe478 Haplotype	15.75	27.22
									ZHENG29	HapYe478 Haplotype	17.42	32.86
									ZHENG35	HapYe478 Haplotype	18.31	33.63
									ZHENG653	HapYe478 Haplotype	11.5	20.25
									ZHONG69	HapYe478 Haplotype	12.92	12.44
									ZONG31	HapYe478 Haplotype	16.1	32.2

## Sheet: Fig. 2d
Genomic location	variety	sequence
ZmACO2 genebody	maize inbrid line GEMS54	GCTGCTGGCTGCTGTCTGTTGACAAGTCGGGAAAGCTCGTCCACTTCCAGTTCCACTCCGCTAGAAAGCTTGAACTTGGATGCCGAGCCTATAAATGGCGACCGACCCCCGCCACTCACTCACCGCACTCCAGCGTTCAGCATTAGACACGAGAGCTCCTAGTAGGCAGACCACTAGTCCCGCGACCCTGTCGAGAGAAACAAACAGAGCAACATGGCGCCTGCATTGTCATTCCCGATCATCGACATGGGGCTGCTCTGCGGGGAGGAGAGGCCGGCGGCGATGGAGCTGCTGCAAGATGCGTGCGAGAACTGGGGCTTCTTCGAGGTAGATGCTCAGCATGGATGGAGAACTGATCCAACTCCAGGAACTGAAACAAAATAATTAAGCTGCACAAAT…
ZmACO2 genebody	maize inbrid line BZN	GCTGCTGGCTGCTGTCTGTTGACAAGTCGGGAAAGCTCGTCCACTTCCGTTCCCTCCGCTAGAAAGCTTGAACTTGGATGCCGAGCCTATAAATGGCGACCGACCCCGGCCACTTCCACTCACCGCACTCCAGCGTTCAGCATTAGACACGAGAGCTCCTAGTAGCCAGACCACTAGTCCCGCGACCCTGTCGAGAGAAACAGACAGAGCAACATGGCGCCTGCATTGTCATTCCCGATCATCGACATGGGGCTGCTCGCCGGGGAGGAGAGGCCGGCGGCGATGGAGCTGCTGCAAGATGCGTGCGAGAACTGGGGCTTCTTCCAGGTATATGCTCAGCATGGATGGAGAACTGATCCAACTCCAGGAACTGAAACAAAATAATTAAGCTGCACAAAT…
ZmACO2 genebody	maize inbrid line HB	GCTGCTGGCTGCTGTCTGTTGACAAGTCGGGAAAGCTCGTCCACTTCCAGTTCCACTCCGCTAGAAAGCTTGAACTTGGATGCCGAGCCTATAAATGGCGACCGACCCCGGCCACTTCCACTCACCGCACTCCAGCGTTCAGCATTAGACACGAGAGCTCCTAGACTCCTAGTAGCCAGACCAGTAGTCCCGCGACCCTGTCGAGAGAAACAGACAGAGCAACATGGCGCCTGCATTGTCATTCCCGATCATCGACATGGGGCTGCTCGCCGGGGAGGAGAGGCCGGCGGCGATGGAGCTGCTGCAAGATGCGTGCGAGAACTGGGGCTTCTTCGAGGTAGATGCTCAGCATGGATGGAGAACTGATCCAACTCCAGGAACTGAAACAAAATAATTAAG…
ZmACO2 genebody	maize inbrid line HTH-17	GCTGCTGGCTGCTGTCTGTTGACAAGTCGGGAAAGCTCGTCCACTTCCAGTTCCACTCCGCTAGAAAGCTTGAACTTGGATGCCGAGCCTATAAATGGCGACCGACCCCGGCCACTTCCACTCACCGCACTCCAGCGTTCAGCATTAGACACGAGAGCTCCTAGACTCCTAGTAGCCAGACCAGTAGTCCCGCGACCCTGTCGAGAGAAACAGACAGAGCAACATGGCGCCTGCATTGTCATTCCCGATCATCGACATGGGGCTGCTCGCCGGGGAGGAGAGGCCGGCGGCGATGGAGCTGCTGCAAGATGCGTGCGAGAACTGGGGCTTCTTCGAGGTAGATGCTCAGCATGGATGGAGAACTGATCCAACTCCAGGAACTGAAACAAAATAATTAAG…
ZmACO2 genebody	maize inbrid line SW92E114	GCTGCTGGCTGCTGTCTGTTGACAAGTCGGGAAAGCTCGTCCACTTCCAGTTCCACTCCGCTAGAAAGCTTGAACTTGGATGCCGAGCCTATAAATGGCGACCGACCCCGGCCACTTCCACTCACCGCACTCCAGCGTTCAGCATTAGACACGAGAGCTCCTAGACTCCTAGTAGCCAGACCAGTAGTCCCGCGACCCTGTCGAGAGAAACAGACAGAGCAACATGGCGCCTGCATTGTCATTCCCGATCATCGACATGGGGCTGCTCGCCGGGGAGGAGAGGCCGGCGGCGATGGAGCTGCTGCAAGATGCGTGCGAGAACTGGGGCTTCTTCGAGGTAGATGCTCAGCATGGATGGAGAACTGATCCAACTCCAGGAACTGAAACAAAATAATTAAG…
ZmACO2 genebody	maize inbrid line ZZ03	GCTGCTGGCTGCTGTCTGTTGACAAGTCGGGAAAGCTCGTCCACTTCCAGTTCCACTCCGCTAGAAAGCTTGAACTTGGATGCCGAGCCTATAAATGGCGACCGACCCCGGCCACTTCCACTCACCGCACTCCAGCGTTCAGCATTAGACACGAGAGCTCCTAGACTCCTAGTAGCCAGACCAGTAGTCCCGCGACCCTGTCGAGAGAAACAGACAGAGCAACATGGCGCCTGCATTGTCATTCCCGATCATCGACATGGGGCTGCTCGCCGGGGAGGAGAGGCCGGCGGCGATGGAGCTGCTGCAAGATGCGTGCGAGAACTGGGGCTTCTTCGAGGTAGATGCTCAGCATGGATGGAGAACTGATCCAACTCCAGGAACTGAAACAAAATAATTAAG…
ZmACO2 genebody	maize inbrid line EN25	GCTGCTGGCTGCTGTCTGTTGACAAGTCGGGAAAGCTCGTCCACTTCCAGTTCCACTCCGCTAGAAAGCTTGAACTTGGATGCCGAGCCTATAAATGGCGACCGACCCCGGCCACTTCCACTCACCGCACTCCAGCGTTCAGCATTAGACACGAGAGCTCCTAGACTCCTAGTAGCCAGACCAGTAGTCCCGCGACCCTGTCGAGAGAAACAGACAGAGCAACATGGCGCCTGCATTGTCATTCCCGATCATCGACATGGGGCTGCTCGCCGGGGAGGAGAGGCCGGCGGCGATGGAGCTGCTGCAAGATGCGTGCGAGAACTGGGGCTTCTTCGAGGTAGATGCTCAGCATGGATGGAGAACTGATCCAACTCCAGGAACTGAAACAAAATAATTAAG…
ZmACO2 genebody	maize inbrid line 7327	GCTGCTGGCTGCTGTCTGTTGACAAGTCGGGAAAGCTCGTCCACTTCCAGTTCCACTCCGCTAGAAAGCTTGAACTTGGATGCCGAGCCTATAAATGGCGACCGACCCCGGCCACTTCCACTCACCGCACTCCAGCGTTCAGCATTAGACACGAGAGCTCCTAGACTCCTAGTAGCCAGACCAGTAGTCCCGCGACCCTGTCGAGAGAAACAGACAGAGCAACATGGCGCCTGCATTGTCATTCCCGATCATCGACATGGGGCTGCTCGCCGGGGAGGAGAGGCCGGCGGCGATGGAGCTGCTGCAAGATGCGTGCGAGAACTGGGGCTTCTTCGAGGTAGATGCTCAGCATGGATGGAGAACTGATCCAACTCCAGGAACTGAAACAAAATAATTAAG…
ZmACO2 genebody	maize inbrid line MO17	GCTGCTGGCTGCTGTCTGTTGACAAGTCGGGAAAGCTCGTCCACTTCCAGTTCCACTCCGCTAGAAAGCTTGAACTTGGATGCCGAGCCTATAAATGGCGACCGACCCCGGCCACTTCCACTCACCGCACTCCAGCGTTCAGCATTAGACACGAGAGCTCCTAGACTCCTAGTAGCCAGACCAGTAGTCCCGCGACCCTGTCGAGAGAAACAGACAGAGCAACATGGCGCCTGCATTGTCATTCCCGATCATCGACATGGGGCTGCTCGCCGGGGAGGAGAGGCCGGCGGCGATGGAGCTGCTGCAAGATGCGTGCGAGAACTGGGGCTTCTTCGAGGTAGATGCTCAGCATGGATGGAGAACTGATCCAACTCCAGGAACTGAAACAAAATAATTAAG…
ZmACO2 genebody	maize inbrid line ZAC546	GCTGCTGGCTGCTGTCTGTTGACAAGTCGGGAAAGCTCGTCCACTTCCAGTTCCACTCCGCTAGAAAGCTTGAACTTGGATGCCGAGCCTATAAATGGCGACCGACCCCGGCCACTTCCACTCACCGCACTCCAGCGTTCAGCATTAGACACGAGAGCTCCTAGACTCCTAGTAGCCAGACCAGTAGTCCCGCGACCCTGTCGAGAGAAACAGACAGAGCAACATGGCGCCTGCATTGTCATTCCCGATCATCGACATGGGGCTGCTCGCCGGGGAGGAGAGGCCGGCGGCGATGGAGCTGCTGCAAGATGCGTGCGAGAACTGGGGCTTCTTCGAGGTAGATGCTCAGCATGGATGGAGAACTGATCCAACTCCAGGAACTGAAACAAAATAATTAAG…
ZmACO2 genebody	maize inbrid line DE.EX	GCTGCTGGCTGCTGTCTGTTGACAAGTCGGGAAAGCTCGTCCACTTCCAGTTCCACTCCGCTAGAAAGCTTGAACTTGGATGCCGAGCCTATAAATGGCGACCGACCCCGGCCACTTCCACTCACCGCACTCCAGCGTTCAGCATTAGACACGAGAGCTCCTAGACTCCTAGTAGCCAGACCAGTAGTCCCGCGACCCTGTCGAGAGAAACAGACAGAGCAACATGGCGCCTGCATTGTCATTCCCGATCATCGACATGGGGCTGCTCGCCGGGGAGGAGAGGCCGGCGGCGATGGAGCTGCTGCAAGATGCGTGCGAGAACTGGGGCTTCTTCGAGGTAGATGCTCAGCATGGATGGAGAACTGATCCAACTCCAGGAACTGAAACAAAATAATTAAG…
ZmACO2 genebody	maize inbrid line LK11	GCTGCTGGCTGCTGTCTGTTGACAAGTCGGGAAAGCTCGTCCACTTCCAGTTCCACTCCGCTAGAAAGCTTGAACTTGGATGCCGAGCCTATAAATGGCGACCGACCCCGGCCACTTCCACTCACCGCACTCCAGCGTTCAGCATTAGACACGAGAGCTCCTAGACTCCTAGTAGCCAGACCAGTAGTCCCGCGACCCTGTCGAGAGAAACAGACAGAGCAACATGGCGCCTGCATTGTCATTCCCGATCATCGACATGGGGCTGCTCGCCGGGGAGGAGAGGCCGGCGGCGATGGAGCTGCTGCAAGATGCGTGCGAGAACTGGGGCTTCTTCGAGGTAGATGCTCAGCATGGATGGAGAACTGATCCAACTCCAGGAACTGAAACAAAATAATTAAG…
ZmACO2 genebody	maize inbrid line YE107	GCTGCTGGCTGCTGTCTGTTGACAAGTCGGGAAAGCTCGTCCACTTCCAGTTCCACTCCGCTAGAAAGCTTGAACTTGGATGCCGAGCCTATAAATGGCGACCGACCCCGGCCACTTCCACTCACCGCACTCCAGCGTTCAGCATTAGACACGAGAGCTCCTAGACTCCTAGTAGCCAGACCAGTAGTCCCGCGACCCTGTCGAGAGAAACAGACAGAGCAACATGGCGCCTGCATTGTCATTCCCGATCATCGACATGGGGCTGCTCGCCGGGGAGGAGAGGCCGGCGGCGATGGAGCTGCTGCAAGATGCGTGCGAGAACTGGGGCTTCTTCGAGGTAGATGCTCAGCATGGATGGAGAACTGATCCAACTCCAGGAACTGAAACAAAATAATTAAG…
ZmACO2 genebody	maize inbrid line 526018	GCTGCTGGCTGCTGTCTGTTGACAAGTCGGGAAAGCTCGTCCACTTCCAGTTCCACTCCGCTAGAAAGCTTGAACTTGGATGCCGAGCCTATAAATGGCGACCGACCCCGGCCACTTCCACTCACCGCACTCCAGCGTTCAGCATTAGACACGAGAGCTCCTAGACTCCTAGTAGCCAGACCAGTAGTCCCGCGACCCTGTCGAGAGAAACAGACAGAGCAACATGGCGCCTGCATTGTCATTCCCGATCATCGACATGGGGCTGCTCGCCGGGGAGGAGAGGCCGGCGGCGATGGAGCTGCTGCAAGATGCGTGCGAGAACTGGGGCTTCTTCGAGGTAGATGCTCAGCATGGATGGAGAACTGATCCAACTCCAGGAACTGAAACAAAATAATTAAG…
ZmACO2 genebody	maize inbrid line ZHI41	GCTGCTGGCTGCTGTCTGTTGACAAGTCGGGAAAGCTCGTCCACTTCCAGTTCCACTCCGCTAGAAAGCTTGAACTTGGATGCCGAGCCTATAAATGGCGACCGACCCCGGCCACTTCCACTCACCGCACTCCAGCGTTCAGCATTAGACACGAGAGCTCCTAGACTCCTAGTAGCCAGACCAGTAGTCCCGCGACCCTGTCGAGAGAAACAGACAGAGCAACATGGCGCCTGCATTGTCATTCCCGATCATCGACATGGGGCTGCTCGCCGGGGAGGAGAGGCCGGCGGCGATGGAGCTGCTGCAAGATGCGTGCGAGAACTGGGGCTTCTTCGAGGTAGATGCTCAGCATGGATGGAGAACTGATCCAACTCCAGGAACTGAAACAAAATAATTAAG…
ZmACO2 genebody	maize inbrid line GEMS52	GCTGCTGGCTGCTGTCTGTTGACAAGTCGGGAAAGCTCGTCCACTTCCAGTTCCACTCCGCTAGAAAGCTTGAACTTGGATGCCGAGCCTATAAATGGCGACCGACCCCGGCCACTTCCACTCACCGCACTCCAGCGTTCAGCATTAGACACGAGAGCTCCTAGACTCCTAGTAGCCAGACCAGTAGTCCCGCGACCCTGTCGAGAGAAACAGACAGAGCAACATGGCGCCTGCATTGTCATTCCCGATCATCGACATGGGGCTGCTCGCCGGGGAGGAGAGGCCGGCGGCGATGGAGCTGCTGCAAGATGCGTGCGAGAACTGGGGCTTCTTCGAGGTAGATGCTCAGCATGGATGGAGAACTGATCCAACTCCAGGAACTGAAACAAAATAATTAAG…
ZmACO2 genebody	maize inbrid line QI319	GCTGCTGGCTGCTGTCTGTTGACAAGTCGGGAAAGCTCGTCCACTTCCAGTTCCACTCCGCTAGAAAGCTTGAACTTGGATGCCGAGCCTATAAATGGCGACCGACCCCGGCCACTTCCACTCACCGCACTCCAGCGTTCAGCATTAGACACGAGAGCTCCTAGACTCCTAGTAGCCAGACCAGTAGTCCCGCGACCCTGTCGAGAGAAACAGACAGAGCAACATGGCGCCTGCATTGTCATTCCCGATCATCGACATGGGGCTGCTCGCCGGGGAGGAGAGGCCGGCGGCGATGGAGCTGCTGCAAGATGCGTGCGAGAACTGGGGCTTCTTCGAGGTAGATGCTCAGCATGGATGGAGAACTGATCCAACTCCAGGAACTGAAACAAAATAATTAAG…
ZmACO2 genebody	maize inbrid line DH3732	GCTGCTGGCTGCTGTCTGTTGACAAGTCGGGAAAGCTCGTCCACTTCCAGTTCCACTCCGCTAGAAAGCTTGAACTTGGATGCCGAGCCTATAAATGGCGACCGACCCCGGCCACTTCCACTCACCGCACTCCAGCGTTCAGCATTAGACACGAGAGCTCCTAGACTCCTAGTAGCCAGACCAGTAGTCCCGCGACCCTGTCGAGAGAAACAGACAGAGCAACATGGCGCCTGCATTGTCATTCCCGATCATCGACATGGGGCTGCTCGCCGGGGAGGAGAGGCCGGCGGCGATGGAGCTGCTGCAAGATGCGTGCGAGAACTGGGGCTTCTTCGAGGTAGATGCTCAGCATGGATGGAGAACTGATCCAACTCCAGGAACTGAAACAAAATAATTAAG…
ZmACO2 genebody	maize inbrid line CHANG7-2	GCTGCTGGCTGCTGTCTGTTGACAAGTCGGGAAAGCTCGTCCACTTCCAGTTCCACTCCGCTAGAAAGCTTGAACTTGGATGCCGAGCCTATAAATGGCGACCGACCCCGGCCACTTCCACTCACCGCACTCCAGCGTTCAGCATTAGACACGAGAGCTCCTAGACTCCTAGTAGCCAGACCAGTAGTCCCGCGACCCTGTCGAGAGAAACAGACAGAGCAACATGGCGCCTGCATTGTCATTCCCGATCATCGACATGGGGCTGCTCGCCGGGGAGGAGAGGCCGGCGGCGATGGAGCTGCTGCAAGATGCGTGCGAGAACTGGGGCTTCTTCGAGGTAGATGCTCAGCATGGATGGAGAACTGATCCAACTCCAGGAACTGAAACAAAATAATTAAG…
ZmACO2 genebody	maize inbrid line ZHENG30	GCTGCTGGCTGCTGTCTGTTGACAAGTCGGGAAAGCTCGTCCACTTCCAGTTCCACTCCGCTAGAAAGCTTGAACTTGGATGCCGAGCCTATAAATGGCGACCGACCCCGGCCACTTCCACTCACCGCACTCCAGCGTTCAGCATTAGACACGAGAGCTCCTAGACTCCTAGTAGCCAGACCAGTAGTCCCGCGACCCTGTCGAGAGAAACAGACAGAGCAACATGGCGCCTGCATTGTCATTCCCGATCATCGACATGGGGCTGCTCGCCGGGGAGGAGAGGCCGGCGGCGATGGAGCTGCTGCAAGATGCGTGCGAGAACTGGGGCTTCTTCGAGGTAGATGCTCAGCATGGATGGAGAACTGATCCAACTCCAGGAACTGAAACAAAATAATTAAG…
ZmACO2 genebody	maize inbrid line P178	GCTGCTGGCTGCTGTCTGTTGACAAGTCGGGAAAGCTCGTCCACTTCCAGTTCCACTCCGCTAGAAAGCTTGAACTTGGATGCCGAGCCTATAAATGGCGACCGACCCCGGCCACTTCCACTCACCGCACTCCAGCGTTCAGCATTAGACACGAGAGCTCCTAGACTCCTAGTAGCCAGACCAGTAGTCCCGCGACCCTGTCGAGAGAAACAGACAGAGCAACATGGCGCCTGCATTGTCATTCCCGATCATCGACATGGGGCTGCTCGCCGGGGAGGAGAGGCCGGCGGCGATGGAGCTGCTGCAAGATGCGTGCGAGAACTGGGGCTTCTTCGAGGTAGATGCTCAGCATGGATGGAGAACTGATCCAACTCCAGGAACTGAAACAAAATAATTAAG…
ZmACO2 genebody	maize inbrid line DAN3130	GCTGCTGGCTGCTGTCTGTTGACAAGTCGGGAAAGCTCGTCCACTTCCAGTTCCACTCCGCTAGAAAGCTTGAACTTGGATGCCGAGCCTATAAATGGCGACCGACCCCGGCCACTTCCACTCACCGCACTCCAGCGTTCAGCATTAGACACGAGAGCTCCTAGACTCCTAGTAGCCAGACCAGTAGTCCCGCGACCCTGTCGAGAGAAACAGACAGAGCAACATGGCGCCTGCATTGTCATTCCCGATCATCGACATGGGGCTGCTCGCCGGGGAGGAGAGGCCGGCGGCGATGGAGCTGCTGCAAGATGCGTGCGAGAACTGGGGCTTCTTCGAGGTAGATGCTCAGCATGGATGGAGAACTGATCCAACTCCAGGAACTGAAACAAAATAATTAAG…
ZmACO2 genebody	maize inbrid line K10	GCTGCTGGCTGCTGTCTGTTGACAAGTCGGGAAAGCTCGTCCACTTCCAGTTCCACTCCGCTAGAAAGCTTGAACTTGGATGCCGAGCCTATAAATGGCGACCGACCCCGGCCACTTCCACTCACCGCACTCCAGCGTTCAGCATTAGACACGAGAGCTCCTAGACTCCTAGTAGCCAGACCAGTAGTCCCGCGACCCTGTCGAGAGAAACAGACAGAGCAACATGGCGCCTGCATTGTCATTCCCGATCATCGACATGGGGCTGCTCGCCGGGGAGGAGAGGCCGGCGGCGATGGAGCTGCTGCAAGATGCGTGCGAGAACTGGGGCTTCTTCGAGGTAGATGCTCAGCATGGATGGAGAACTGATCCAACTCCAGGAACTGAAACAAAATAATTAAG…
ZmACO2 genebody	maize inbrid line MO113	GCTGCTGGCTGCTGTCTGTTGACAAGTCGGGAAAGCTCGTCCACTTCCAGTTCCACTCCGCTAGAAAGCTTGAACTTGGATGCCGAGCCTATAAATGGCGACCGACCCCGGCCACTTCCACTCACCGCACTCCAGCGTTCAGCATTAGACACGAGAGCTCCTAGACTCCTAGTAGCCAGACCAGTAGTCCCGCGACCCTGTCGAGAGAAACAGACAGAGCAACATGGCGCCTGCATTGTCATTCCCGATCATCGACATGGGGCTGCTCGCCGGGGAGGAGAGGCCGGCGGCGATGGAGCTGCTGCAAGATGCGTGCGAGAACTGGGGCTTCTTCGAGGTAGATGCTCAGCATGGATGGAGAACTGATCCAACTCCAGGAACTGAAACAAAATAATTAAG…
ZmACO2 genebody	maize inbrid line 177	GCTGCTGGCTGCTGTCTGTTGACAAGTCGGGAAAGCTCGTCCACTTCCAGTTCCACTCCGCTAGAAAGCTTGAACTTGGATGCCGAGCCTATAAATGGCGACCGACCCCGGCCACTTCCACTCACCGCACTCCAGCGTTCAGCATTAGACACGAGAGCTCCTAGACTCCTAGTAGCCAGACCAGTAGTCCCGCGACCCTGTCGAGAGAAACAGACAGAGCAACATGGCGCCTGCATTGTCATTCCCGATCATCGACATGGGGCTGCTCGCCGGGGAGGAGAGGCCGGCGGCGATGGAGCTGCTGCAAGATGCGTGCGAGAACTGGGGCTTCTTCGAGGTAGATGCTCAGCATGGATGGAGAACTGATCCAACTCCAGGAACTGAAACAAAATAATTAAG…
ZmACO2 genebody	maize inbrid line Z2018F	GCTGCTGGCTGCTGTCTGTTGACAAGTCGGGAAAGCTCGTCCACTTCCAGTTCCACTCCGCTAGAAAGCTTGAACTTGGATGCCGAGCCTATAAATGGCGACCGACCCCGGCCACTTCCACTCACCGCACTCCAGCGTTCAGCATTAGACACGAGAGCTCCTAGACTCCTAGTAGCCAGACCAGTAGTCCCGCGACCCTGTCGAGAGAAACAGACAGAGCAACATGGCGCCTGCATTGTCATTCCCGATCATCGACATGGGGCTGCTCGCCGGGGAGGAGAGGCCGGCGGCGATGGAGCTGCTGCAAGATGCGTGCGAGAACTGGGGCTTCTTCGAGGTAGATGCTCAGCATGGATGGAGAACTGATCCAACTCCAGGAACTGAAACAAAATAATTAAG…
ZmACO2 genebody	maize inbrid line HAI1134	GCTGCTGGCTGCTGTCTGTTGACAAGTCGGGAAAGCTCGTCCACTTCCAGTTCCACTCCGCTAGAAAGCTTGAACTTGGATGCCGAGCCTATAAATGGCGACCGACCCCGGCCACTTCCACTCACCGCACTCCAGCGTTCAGCATTAGACACGAGAGCTCCTAGACTCCTAGTAGCCAGACCAGTAGTCCCGCGACCCTGTCGAGAGAAACAGACAGAGCAACATGGCGCCTGCATTGTCATTCCCGATCATCGACATGGGGCTGCTCGCCGGGGAGGAGAGGCCGGCGGCGATGGAGCTGCTGCAAGATGCGTGCGAGAACTGGGGCTTCTTCGAGGTAGATGCTCAGCATGGATGGAGAACTGATCCAACTCCAGGAACTGAAACAAAATAATTAAG…
ZmACO2 genebody	maize inbrid line W138	GCTGCTGGCTGCTGTCTGTTGACAAGTCGGGAAAGCTCGTCCACTTCCAGTTCCACTCCGCTAGAAAGCTTGAACTTGGATGCCGAGCCTATAAATGGCGACCGACCCCGGCCACTTCCACTCACCGCACTCCAGCGTTCAGCATTAGACACGAGAGCTCCTAGACTCCTAGTAGCCAGACCAGTAGTCCCGCGACCCTGTCGAGAGAAACAGACAGAGCAACATGGCGCCTGCATTGTCATTCCCGATCATCGACATGGGGCTGCTCGCCGGGGAGGAGAGGCCGGCGGCGATGGAGCTGCTGCAAGATGCGTGCGAGAACTGGGGCTTCTTCGAGGTAGATGCTCAGCATGGATGGAGAACTGATCCAACTCCAGGAACTGAAACAAAATAATTAAG…
ZmACO2 genebody	maize inbrid line DONG46	GCTGCTGGCTGCTGTCTGTTGACAAGTCGGGAAAGCTCGTCCACTTCCAGTTCCACTCCGCTAGAAAGCTTGAACTTGGATGCCGAGCCTATAAATGGCGACCGACCCCGGCCACTTCCACTCACCGCACTCCAGCGTTCAGCATTAGACACGAGAGCTCCTAGACTCCTAGTAGCCAGACCAGTAGTCCCGCGACCCTGTCGAGAGAAACAGACAGAGCAACATGGCGCCTGCATTGTCATTCCCGATCATCGACATGGGGCTGCTCGCCGGGGAGGAGAGGCCGGCGGCGATGGAGCTGCTGCAAGATGCGTGCGAGAACTGGGGCTTCTTCGAGGTAGATGCTCAGCATGGATGGAGAACTGATCCAACTCCAGGAACTGAAACAAAATAATTAAG…
ZmACO2 genebody	maize inbrid line CHANG3	GCTGCTGGCTGCTGTCTGTTGACAAGTCGGGAAAGCTCGTCCACTTCCAGTTCCACTCCGCTAGAAAGCTTGAACTTGGATGCCGAGCCTATAAATGGCGACCGACCCCGGCCACTTCCACTCACCGCACTCCAGCGTTCAGCATTAGACACGAGAGCTCCTAGACTCCTAGTAGCCAGACCAGTAGTCCCGCGACCCTGTCGAGAGAAACAGACAGAGCAACATGGCGCCTGCATTGTCATTCCCGATCATCGACATGGGGCTGCTCGCCGGGGAGGAGAGGCCGGCGGCGATGGAGCTGCTGCAAGATGCGTGCGAGAACTGGGGCTTCTTCGAGGTAGATGCTCAGCATGGATGGAGAACTGATCCAACTCCAGGAACTGAAACAAAATAATTAAG…
ZmACO2 genebody	maize inbrid line GEMS45	GCTGCTGGCTGCTGTCTGTTGACAAGTCGGGAAAGCTCGTCCACTTCCAGTTCCACTCCGCTAGAAAGCTTGAACTTGGATGCCGAGCCTATAAATGGCGACCGACCCCGGCCACTTCCACTCACCGCACTCCAGCGTTCAGCATTAGACACGAGAGCTCCTAGTAGCCAGACCACTAGTCCCGCGACCCTGTCGAGAGAAACAGACAGAGCAACATGGCGCCTGCATTGTCATTCCCGATCATCGACATGGGGCTGCTCGCCGGGGAGGAGAGGCCGGCGGCGATGGAGCGGCTGCAAGATGCGTGCGAGAACTGGGGCTTCTTCGAGGTAGATGCTCAGCATGGATGGAGAACTGATCCAACTCCAGGAACTGAAACAAAATAATTAAGCTGCACAA…
ZmACO2 genebody	maize inbrid line GEMS55	GCTGCTGGCTGCTGTCTGTTGACAAGTCGGGAAAGCTCGTCCACTTCCAGTTCCACTCCGCTAGAAAGCTTGAACTTGGATGCCGAGCCTATAAATGGCGACCGACCCCGGCCACTTCCACTCACCGCACTCCAGCGTTCAGCATTAGACACGAGAGCTCCTAGTAGCCAGACCAGTAGTCCCGCGACCCTGTCGAGAGAAACAGACAGAGCAACATGGCGCCTGCATTGTCATTCCCGATCATCGACATGGGGCTGCTCGCCGGGGAGGAGAGGCCGGCGGCGATGGAGCGGCTGCAAGATGCGTGCGAGAACTGGGGCTTCTTCGAGGTAGATGCTCAGCATGGATGGAGAACTGATCCAACTCCAGGAACTGAAACAAAATAATTAAGCTGCACAA…
ZmACO2 genebody	maize inbrid line WU109	GCTGCTGGCTGCTGTCTGTTGACAAGTCGGGAAAGCTCGTCCACTTCCAGTTCCACTCCGCTAGAAAGCTTGAACTTGGATGCCGAGCCTATAAATGGCGACCGACCCCGGCCACTTCCACTCACCGCACTCCAGCGTTCAGCATTAGACACGAGAGCTCCTAGACTCCTAGTAGCCAGACCAGTAGTCCCGCGACCCTGTCGAGAGAAACAGACAGAGCAACATGGCGCCTGCATTGTCATTCCCGATCATCGACATGGGGCTGCTCGCCGGGGAGGAGAGGCCGGCGGCGATGGAGCTGCTGCAAGATGCGTGCGAGAACTGGGGCTTCTTCGAGGTAGATGCTCAGCATGGATGGAGAACTGATCCAACTCCAGGAACTGAAACAAAATAATTAAG…
ZmACO2 genebody	maize inbrid line SW1611	GCTGCTGGCTGCTGTCTGTTGACAAGTCGGGAAAGCTCGTCCACTTCCAGTTCCACTCCGCTAGAAAGCTTGAACTTGGATGCCGAGCCTATAAATGGCGACCGACCCCGGCCACTTCCACTCACCGCACTCCAGCGTTCAGCATTAGACACGAGAGCTCCTAGACTCCTAGTAGCCAGACCAGTAGTCCCGCGACCCTGTCGAGAGAAACAGACAGAGCAACATGGCGCCTGCATTGTCATTCCCGATCATCGACATGGGGCTGCTCGCCGGGGAGGAGAGGCCGGCGGCGATGGAGCTGCTGCAAGATGCGTGCGAGAACTGGGGCTTCTTCGAGGTAGATGCTCAGCATGGATGGAGAACTGATCCAACTCCAGGAACTGAAACAAAATAATTAAG…
ZmACO2 genebody	maize inbrid line JIAO51	GCTGCTGGCTGCTGTCTGTTGACAAGTCGGGAAAGCTCGTCCACTTCCAGTTCCACTCCGCTAGAAAGCTTGAACTTGGATGCCGAGCCTATAAATGGCGACCGACCCCGGCCACTTCCACTCACCGCACTCCAGCGTTCAGCATTAGACACGAGAGCTCCTAGTAGCCAGACCACTAGTCCCGCGACCCTGTCGAGAGAAACAGACAGAGCAACATGGCGCCTGCATTGTCATTCCCGATCATCGACATGGGGCTGCTCGCCGGGGAGGAGAGGCCGGCGGCGATGGAGCGGCTGCAAGATGCGTGCGAGAACTGGGGCTTCTTCGAGGTAGATGCTCAGCATGGATGGAGAACTGATCCAACTCCAGGAACTGAAACAAAATAATTAAGCTGCACAA…
ZmACO2 genebody	maize inbrid line GY1032	GCTGCTGGCTGCTGTCTGTTGACAAGTCGGGAAAGCTCGTCCACTTCCAGTTCCACTCCGCTAGAAAGCTTGAACTTGGATGCCGAGCCTATAAATGGCGACCGACCCCGGACACTTGCACTCACCGCACTCCAGCGTTCAGCATTAGACACGAGAGCTCCTAGTAGCCAGACCACTAGTCCCGCGACCCTGTCGAGAGAAACAGACAGAGCAACATGGCGCCTGCATTGTCATTCCCGATCATCGACATGGGGCTGCTCGCCGGGGAGGAGAGGCCGGCGGCGATGGAGCTGCTGCAAGATGCGTGCGAGAACTGGGGCTTCTTCGAGGTAGATGCTCAGCATGGATGGAGAACTGATCCAACTCCAGGAACTGAAACAAAATAATTAAGCTGCACAA…
ZmACO2 genebody	maize inbrid line X1141P	GCTGCTGGCTGCTGTCTGTTGACAAGTCGGGAAAGCTCGTCCACTTCCAGTTCCACTCCGCTAGAAAGCTTGAACTTGGATGCCGAGCCTATAAATGGCGACCGACCCCGGACACTTGCACTCACCGCACTCCAGCGTTCAGCATTAGACACGAGAGCTCCTAGTAGCCAGACCACTAGTCCCGCGACCCTGTCGAGAGAAACAGACAGAGCAACATGGCGCCTGCATTGTCATTCCCGATCATCGACATGGGGCTGCTCGCCGGGGAGGAGAGGCCGGCGGCGATGGAGCTGCTGCAAGATGCGTGCGAGAACTGGGGCTTCTTCGAGGTAGATGCTCAGCATGGATGGAGAACTGATCCAACTCCAGGAACTGAAACAAAATAATTAAGCTGCACAA…
ZmACO2 genebody	maize inbrid line SHEN135	GCTGCTGGCTGCTGTCTGTTGACAAGTCGGGAAAGCTCGTCCACTTCCAGTTCCACTCCGCTAGAAAGCTTGAACTTGGATGCCGAGCCTATAAATGGCGACCGACCCCGGCCACTTCCACTCACCGCACTCCAGCGTTCAGCATTAGACACGAGAGCTTCCTAGTAGCCAGACCAGTAGTCCCGCGACCCTGTCGAGAGAAACAGACAGAGCAACATGGCGCCTGCATTGTCATTCCCGATCATCGACATGGGGCTGCTCGCCGGGGAGGAGAGGCCGGCGGCGATGGAGCTGCTGCAAGATGCGTGCGAGAACTGGGGCTTCTTCGAGGTAGATGCTCAGCATGGATGGAGAACTGATCCAACTCCAGGAACTGAAACAAAATAATTAAGCTGCACA…
ZmACO2 genebody	maize inbrid line YE52106	GCTGCTGGCTGCTGTCTGTTGACAAGTCGGGAAAGCTCGTCCACTTCCAGTTCCACTCCGCTAGAAAGCTTGAACTTGGATGCCGAGCCTATAAATGGCGACCGACCCCGGCCACTTCCACTCACCGCACTCCAGCGTTCAGCATTAGACACGAGAGCTCCTAGTAGCCAGACCAGTAGTCCCGCGACCCTGTCGAGAGAAACAGACAGAGCAACATGGCGCCTGCATTGTCATTCCCGATCATCGACATGGGGCTGCTCGCCGGGGAGGAGAGGCCGGCGGCGATGGAGCTGCTGCAAGATGCGTGCGAGAACTGGGGCTTCTTCGAGGTAGATGTTCAGCATGGATGGAGAACTGATCCAACTCCAGGAACTGAAACAAAATAATTAAGCTGCACAA…
ZmACO2 genebody	maize inbrid line YU374	GCTGCTGGCTGCTGTCTGTTGACAAGTCGGGAAAGCTCGTCCACTTCCAGTTCCACTCCGCTAGAAAGCTTGAACTTGGATGCCGAGCCTATAAATGGCGACCGACCCCGGCCACTTCCACTCACCGCACTCCAGCGTTCAGCATTAGACACGAGAGCTCCTAGTAGCCAGACCAGTAGTCCCGCGACCCTGTCGAGAGAAACAGACAGAGCAACATGGCGCCTGCATTGTCATTCCCGATCATCGACATGGGGCTGCTCGCCGGGGAGGAGAGGCCGGCGGCGATGGAGCTGCTGCAAGATGCGTGCGAGAACTGGGGCTTCTTCGAGGTAGATGTTCAGCATGGATGGAGAACTGATCCAACTCCAGGAACTGAAACAAAATAATTAAGCTGCACAA…
ZmACO2 genebody	maize inbrid line HUANGC	GCTGCTGGCTGCTGTCTGTTGACAAGTCGGGAAAGCTCGTCCACTTCCAGTTCCACTCCGCTAGAAAGCTTGAACTTGGATGCCGAGCCTATAAATGGCGACCGACCCCGGCCACTTCCACTCACCGCACTCCAGCGTTCAGCATTAGACACGAGAGCTCCTAGTAGCCAGACCAGTAGTCCCGCGACCCTGTCGAGAGAAACAGACAGAGCAACATGGCGCCTGCATTGTCATTCCCGATCATCGACATGGGGCTGCTCGCCGGGGAGGAGAGGCCGGCGGCGATGGAGCTGCTGCAAGATGCGTGCGAGAACTGGGGCTTCTTCGAGGTAGATGTTCAGCATGGATGGAGAACTGATCCAACTCCAGGAACTGAAACAAAATAATTAAGCTGCACAA…
ZmACO2 genebody	maize inbrid line ZHENG22	GCTGCTGGCTGCTGTCTGTTGACAAGTCGGGAAAGCTCGTCCACTTCCAGTTCCACTCCGCTAGAAAGCTTGAACTTGGATGCCGAGCCTATAAATGGCGACCGACCCCGGCCACTTCCACTCACCGCACTCCAGCGTTCAGCATTAGACACGAGAGCTCCTAGTAGCCAGACCAGTAGTCCCGCGACCCTGTCGAGAGAAACAGACAGAGCAACATGGCGCCTGCATTGTCATTCCCGATCATCGACATGGGGCTGCTCGCCGGGGAGGAGAGGCCGGCGGCGATGGAGCTGCTGCAAGATGCGTGCGAGAACTGGGGCTTCTTCGAGGTAGATGTTCAGCATGGATGGAGAACTGATCCAACTCCAGGAACTGAAACAAAATAATTAAGCTGCACAA…
ZmACO2 genebody	maize inbrid line GY220	GCTGCTGGCTGCTGTCTGTTGACAAGTCGGGAAAGCTCGTCCACTTCCAGTTCCACTCCGCTAGAAAGCTTGAACTTGGATGCCGAGCCTATAAATGGCGACCGACCCCGGACACTTGCACTCACCGCACTCCAGCGTTCAGCATTAGACACGAGAGCTCCTAGTAGCCAGACCACTAGTCCCGCGACCCTGTCGAGAGAAACAGACAGAGCAACATGGCGCCTGCATTGTCATTCCCGATCATCGACATGGGGCTGCTCGCCGGGGAGGAGAGGCCGGCGGCGATGGAGCTGCTGCAAGATGCGTGCGAGAACTGGGGCTTCTTCGAGGTAGATGCTCAGCATGGATGGAGAACTGATCCAACTCCAGGAACTGAAACAAAATAATTAAGCTGCACAA…
ZmACO2 genebody	maize inbrid line GY923	GCTGCTGGCTGCTGTCTGTTGACAAGTCGGGAAAGCTCGTCCACTTCCAGTTCCACTCCGCTAGAAAGCTTGAACTTGGATGCCGAGCCTATAAATGGCGACCGACCCCGGACACTTGCACTCACCGCACTCCAGCGTTCAGCATTAGACACGAGAGCTCCTAGTAGCCAGACCACTAGTCCCGCGACCCTGTCGAGAGAAACAGACAGAGCAACATGGCGCCTGCATTGTCATTCCCGATCATCGACATGGGGCTGCTCGCCGGGGAGGAGAGGCCGGCGGCGATGGAGCTGCTGCAAGATGCGTGCGAGAACTGGGGCTTCTTCGAGGTAGATGCTCAGCATGGATGGAGAACTGATCCAACTCCAGGAACTGAAACAAAATAATTAAGCTGCACAA…
ZmACO2 genebody	maize inbrid line LY	GCTGCTGGCTGCTGTCTGTTGACAAGTCGGGAAAGCTCGTCCACTTCCAGTTCCACTCCGCTAGAAAGCTTGAACTTGGATGCCGAGCCTATAAATGGCGACCGACCCCGGCCACTTCCACTCACCGCACTCCAGCGTTCAGCATTAGACACGAGAGCTCCTAGTAGCCAGACCAGTAGTCCCGCGACCCTGTCGAGAGAAACAGACAGAGCAACATGGCGCCTGCATTGTCATTCCCGATCATCGACATGGGGCTGCTCGCCGGGGAGGAGAGGCCGGCGGCGATGGAGCTGCTGCAAGATGCGTGCGAGAACTGGGGCTTCTTCGAGGTAGATGCTCAGCATGGATGGAGAACTGATCCAACTCCAGGAACTGAAACAAAATAATTAAGCTGCACAA…
ZmACO2 genebody	maize inbrid line Q1261	GCTGCTGGCTGCTGTCTGTTGACAAGTCGGGAAAGCTCGTCCACTTCCAGTTCCACTCCGCTAGAAAGCTTGAACTTGGATGCCGAGCCTATAAATGGCGACCGACCCCGGCCACTTCCACTCACCGCACTCCAGCGTTCAGCATTAGACACGAGAGCTCCTAGTAGCCAGACCAGTAGTCCCGCGACCCTGTCGAGAGAAACAGACAGAGCAACATGGCGCCTGCATTGTCATTCCCGATCATCGACATGGGGCTGCTCGCCGGGGAGGAGAGGCCGGCGGCGATGGAGCTGCTGCAAGATGCGTGCGAGAACTGGGGCTTCTTCGAGGTAGATGCTCAGCATGGATGGAGAACTGATCCAACTCCAGGAACTGAAACAAAATAATTAAGCTGCACAA…
ZmACO2 genebody	maize inbrid line SHEN137	GCTGCTGGCTGCTGTCTGTTGACAAGTCGGGAAAGCTCGTCCACTTCCAGTTCCACTCCGCTAGAAAGCTTGAACTTGGATGCCGAGCCTATAAATGGCGACCGACCCCGGCCACTTCCACTCACCGCACTCCAGCGTTCAGCATTAGACACGAGAGCTTCCTAGTAGCCAGACCAGTAGTCCCGCGACCCTGTCGAGAGAAACAGACAGAGCAACATGGCGCCTGCATTGTCATTCCCGATCATCGACATGGGGCTGCTCGCCGGGGAGGAGAGGCCGGCGGCGATGGAGCTGCTGCAAGATGCGTGCGAGAACTGGGGCTTCTTCGAGGTAGATGCTCAGCATGGATGGAGAACTGATCCAACTCCAGGAACTGAAACAAAATAATTAAGCTGCACA…
ZmACO2 genebody	maize inbrid line GEMS5	GCTGCTGGCTGCTGTCTGTTGACAAGTCGGGAAAGCTCGTCCACTTCCAGTTCCACTCCGCTAGAAAGCTTGAACTTGGATGCCGAGCCTATAAATGGCGACCGACCCCGGCCACTTCCACTCACCGCACTCCAGCGTTCAGCATTAGACACGAGAGCTCCTAGTAGCCAGACCAGTAGTCCCGCGACCCTGTCGAGAGAAACAGACAGAGCAACATGGCGCCTGCATTGTCATTCCCGATCATCGACATGGGGCTGCTCGCCGGGGAGGAGAGGCCGGCGGCGATGGAGCTGCTGCAAGATGCGTGCGAGAACTGGGGCTTCTTCGAGGTAGATGCTCAGCATGGATGGAGAACTGATCCAACTCCAGGAACTGAAACAAAATAATTAAGCTGCACAA…
ZmACO2 genebody	maize inbrid line LG001	GCTGCTGGCTGCTGTCTGTTGACAAGTCGGGAAAGCTCGTCCACTTCCAGTTCCACTCCGCTAGAAAGCTTGAACTTGGATGCCGAGCCTATAAATGGCGACCGACCCCGGCCACTTCCACTCACCGCACTCCAGCGTTCAGCATTAGACACGAGAGCTTCCTAGTAGCCAGACCAGTAGTCCCGCGACCCTGTCGAGAGAAACAGACAGAGCAACATGGCGCCTGCATTGTCATTCCCGATCATCGACATGGGGCTGCTCGCCGGGGAGGAGAGGCCGGCGGCGATGGAGCTGCTGCAAGATGCGTGCGAGAACTGGGGCTTCTTCGAGGTAGATGCTCAGCATGGATGGAGAACTGATCCAACTCCAGGAACTGAAACAAAATAATTAAGCTGCACA…
ZmACO2 genebody	maize inbrid line 4F1	GCTGCTGGCTGCTGTCTGTTGACAAGTCGGGAAAGCTCGTCCACTTCCAGTTCCACTCCGCTAGAAAGCTTGAACTTGGATGCCGAGCCTATAAATGGCGACCGACCCCGGCCACTTCCACTCACCGCACTCCAGCGTTCAGCATTAGACACGAGAGCTCCTAGTAGCCAGACCAGTAGTCCCGCGACCCTGTCGAGAGAAACAGACAGAGCAACATGGCGCCTGCATTGTCATTCCCGATCATCGACATGGGGCTGCTCGCCGGGGAGGAGAGGCCGGCGGCGATGGAGCTGCTGCAAGATGCGTGCGAGAACTGGGGCTTCTTCGAGGTAGATGCTCAGCATGGATGGAGAACTGATCCAACTCCAGGAACTGAAACAAAATAATTAAGCTGCACAA…
ZmACO2 genebody	maize inbrid line DONG237	GCTGCTGGCTGCTGTCTGTTGACAAGTCGGGAAAGCTCGTCCACTTCCAGTTCCACTCCGCTAGAAAGCTTGAACTTGGATGCCGAGCCTATAAATGGCGACCGACCCCGGCCACTTCCACTCACCGCACTCCAGCGTTCAGCATTAGACACGAGAGCTCCTAGTAGCCAGACCAGTAGTCCCGCGACCCTGTCGAGAGAAACAGACAGAGCAACATGGCGCCTGCATTGTCATTCCCGATCATCGACATGGGGCTGCTCGCCGGGGAGGAGAGGCCGGCGGCGATGGAGCTGCTGCAAGATGCGTGCGAGAACTGGGGCTTCTTCGAGGTAGATGCTCAGCATGGATGGAGAACTGATCCAACTCCAGGAACTGAAACAAAATAATTAAGCTGCACAA…
ZmACO2 genebody	maize inbrid line GEMS50	GCTGCTGGCTGCTGTCTGTTGACAAGTCGGGAAAGCTCGTCCACTTCCAGTTCCACTCCGCTAGAAAGCTTGAACTTGGATGCCGAGCCTATAAATGGCGACCGACCCCGGCCACTTCCACTCACCGCACTCCAGCGTTCAGCATTAGACACGAGAGCTCCTAGTAGCCAGACCAGTAGTCCCGCGACCCTGTCGAGAGAAACAGACAGAGCAACATGGCGCCTGCATTGTCATTCCCGATCATCGACATGGGGCTGCTCGCCGGGGAGGAGAGGCCGGCGGCGATGGAGCTGCTGCAAGATGCGTGCGAGAACTGGGGCTTCTTCGAGGTAGATGCTCAGCATGGATGGAGAACTGATCCAACTCCAGGAACTGAAACAAAATAATTAAGCTGCACAA…
ZmACO2 genebody	maize inbrid line YUN46	GCTGCTGGCTGCTGTCTGTTGACAAGTCGGGAAAGCTCGTCCACTTCCAGTTCCACTCCGCTAGAAAGCTTGAACTTGGATGCCGAGCCTATAAATGGCGACCGACCCCGGCCACTTCCACTCACCGCACTCCAGCGTTCAGCATTAGACACGAGAGCTCCTAGTAGCCAGACCAGTAGTCCCGCGACCCTGTCGAGAGAAACAGACAGAGCAACATGGCGCCTGCATTGTCATTCCCGATCATCGACATGGGGCTGCTCGCCGGGGAGGAGAGGCCGGCGGCGATGGAGCTGCTGCAAGATGCGTGCGAGAACTGGGGCTTCTTCGAGGTAGATGCTCAGCATGGATGGAGAACTGATCCAACTCCAGGAACTGAAACAAAATAATTAAGCTGCACAA…
ZmACO2 genebody	maize inbrid line CA47	GCTGCTGGCTGCTGTCTGTTGACAAGTCGGGAAAGCTCGTCCACTTCCAGTTCCACTCCGCTAGAAAGCTTGAACTTGGATGCCGAGCCTATAAATGGCGACCGACCCCGGCCACTTCCACTCACCGCACTCCAGCGTTCAGCATTAGACACGAGAGCTCCTAGTAGCCAGACCAGTAGTCCCGCGACCCTGTCGAGAGAAACAGACAGAGCAACATGGCGCCTGCATTGTCATTCCCGATCATCGACATGGGGCTGCTCGCCGGGGAGGAGAGGCCGGCGGCGATGGAGCTGCTGCAAGATGCGTGCGAGAACTGGGGCTTCTTCGAGGTAGATGCTCAGCATGGATGGAGAACTGATCCAACTCCAGGAACTGAAACAAAATAATTAAGCTGCACAA…
ZmACO2 genebody	maize inbrid line 975-12	GCTGCTGGCTGCTGTCTGTTGACAAGTCGGGAAAGCTCGTCCACTTCCAGTTCCACTCCGCTAGAAAGCTTGAACTTGGATGCCGAGCCTATAAATGGCGACCGACCCCGGCCACTTCCACTCACCGCACTCCAGCGTTCAGCATTAGACACGAGAGCTCCTAGTAGCCAGACCAGTAGTCCCGCGACCCTGTCGAGAGAAACAGACAGAGCAACATGGCGCCTGCATTGTCATTCCCGATCATCGACATGGGGCTGCTCGCCGGGGAGGAGAGGCCGGCGGCGATGGAGCTGCTGCAAGATGCGTGCGAGAACTGGGGCTTCTTCGAGGTAGATGCTCAGCATGGATGGAGAACTGATCCAACTCCAGGAACTGAAACAAAATAATTAAGCTGCACAA…
ZmACO2 genebody	maize inbrid line D047	GCTGCTGGCTGCTGTCTGTTGACAAGTCGGGAAAGCTCGTCCACTTCCAGTTCCACTCCGCTAGAAAGCTTGAACTTGGATGCCGAGCCTATAAATGGCGACCGACCCCGGCCACTTCCACTCACCGCACTCCAGCGTTCAGCATTAGACACGAGAGCTCCTAGTAGCCAGACCAGTAGTCCCGCGACCCTGTCGAGAGAAACAGACAGAGCAACATGGCGCCTGCATTGTCATTCCCGATCATCGACATGGGGCTGCTCGCCGGGGAGGAGAGGCCGGCGGCGATGGAGCTGCTGCAAGATGCGTGCGAGAACTGGGGCTTCTTCGAGGTAGATGCTCAGCATGGATGGAGAACTGATCCAACTCCAGGAACTGAAACAAAATAATTAAGCTGCACAA…
ZmACO2 genebody	maize inbrid line GEMS2	GCTGCTGGCTGCTGTCTGTTGACAAGTCGGGAAAGCTCGTCCACTTCCAGTTCCACTCCGCTAGAAAGCTTGAACTTGGATGCCGAGCCTATAAATGGCGACCGACCCCGGCCACTTCCACTCACCGCACTCCAGCGTTCAGCATTAGACACGAGAGCTCCTAGTAGCCAGACCAGTAGTCCCGCGACCCTGTCGAGAGAAACAGACAGAGCAACATGGCGCCTGCATTGTCATTCCCGATCATCGACATGGGGCTGCTCGCCGGGGAGGAGAGGCCGGCGGCGATGGAGCTGCTGCAAGATGCGTGCGAGAACTGGGGCTTCTTCGAGGTAGATGCTCAGCATGGATGGAGAACTGATCCAACTCCAGGAACTGAAACAAAATAATTAAGCTGCACAA…
ZmACO2 genebody	maize inbrid line JI842	GCTGCTGGCTGCTGTCTGTTGACAAGTCGGGAAAGCTCGTCCACTTCCAGTTCCACTCCGCTAGAAAGCTTGAACTTGGATGCCGAGCCTATAAATGGCGACCGACCCCGGCCACTTCCACTCACCGCACTCCAGCGTTCAGCATTAGACACGAGAGCTCCTAGTAGCCAGACCAGTAGTCCCGCGACCCTGTCGAGAGAAACAGACAGAGCAACATGGCGCCTGCATTGTCATTCCCGATCATCGACATGGGGCTGCTCGCCGGGGAGGAGAGGCCGGCGGCGATGGAGCTGCTGCAAGATGCGTGCGAGAACTGGGGCTTCTTCGAGGTAGATGCTCAGCATGGATGGAGAACTGATCCAACTCCAGGAACTGAAACAAAATAATTAAGCTGCACAA…
ZmACO2 genebody	maize inbrid line BY4960	GCTGCTGGCTGCTGTCTGTTGACAAGTCGGGAAAGCTCGTCCACTTCCAGTTCCACTCCGCTAGAAAGCTTGAACTTGGATGCCGAGCCTATAAATGGCGACCGACCCCGGCCACTTCCACTCACCGCACTCCAGCGTTCAGCATTAGACACGAGAGCTCCTAGTAGCCAGACCAGTAGTCCCGCGACCCTGTCGAGAGAAACAGACAGAGCAACATGGCGCCTGCATTGTCATTCCCGATCATCGACATGGGGCTGCTCGCCGGGGAGGAGAGGCCGGCGGCGATGGAGCTGCTGCAAGATGCGTGCGAGAACTGGGGCTTCTTCGAGGTAGATGCTCAGCATGGATGGAGAACTGATCCAACTCCAGGAACTGAAACAAAATAATTAAGCTGCACAA…
ZmACO2 genebody	maize inbrid line GEMS63	GCTGCTGGCTGCTGTCTGTTGACAAGTCGGGAAAGCTCGTCCACTTCCAGTTCCACTCCGCTAGAAAGCTTGAACTTGGATGCCGAGCCTATAAATGGCGACCGACCCCGGCCACTTCCACTCACCGCACTCCAGCGTTCAGCATTAGACACGAGAGCTCCTAGTAGCCAGACCAGTAGTCCCGCGACCCTGTCGAGAGAAACAGACAGAGCAACATGGCGCCTGCATTGTCATTCCCGATCATCGACATGGGGCTGCTCGCCGGGGAGGAGAGGCCGGCGGCGATGGAGCTGCTGCAAGATGCGTGCGAGAACTGGGGCTTCTTCGAGGTAGATGCTCAGCATGGATGGAGAACTGATCCAACTCCAGGAACTGAAACAAAATAATTAAGCTGCACAA…
ZmACO2 genebody	maize inbrid line JI63	GCTGCTGGCTGCTGTCTGTTGACAAGTCGGGAAAGCTCGTCCACTTCCAGTTCCACTCCGCTAGAAAGCTTGAACTTGGATGCCGAGCCTATAAATGGCGACCGACCCCGGCCACTTCCACTCACCGCACTCCAGCGTTCAGCATTAGACACGAGAGCTCCTAGTAGCCAGACCAGTAGTCCCGCGACCCTGTCGAGAGAAACAGACAGAGCAACATGGCGCCTGCATTGTCATTCCCGATCATCGACATGGGGCTGCTCGCCGGGGAGGAGAGGCCGGCGGCGATGGAGCTGCTGCAAGATGCGTGCGAGAACTGGGGCTTCTTCGAGGTAGATGCTCAGCATGGATGGAGAACTGATCCAACTCCAGGAACTGAAACAAAATAATTAAGCTGCACAA…
ZmACO2 genebody	maize inbrid line LIAO159	GCTGCTGGCTGCTGTCTGTTGACAAGTCGGGAAAGCTCGTCCACTTCCAGTTCCACTCCGCTAGAAAGCTTGAACTTGGATGCCGAGCCTATAAATGGCGACCGACCCCGGCCACTTCCACTCACCGCACTCCAGCGTTCAGCATTAGACACGAGAGCTCCTAGACTCCTAGTAGCCAGACCAGTAGTCCCGCGACCCTGTCGAGAGAAACAGACAGAGCAACATGGCGCCTGCATTGTCATTCCCGATCATCGACATGGGGCTGCTCGCCGGGGAGGAGAGGCCGGCGGCGATGGAGCTGCTGCAAGATGCGTGCGAGAACTGGGGCTTCTTCGAGGTAGATGCTCAGCATGGATGGAGAACTGATCCAACTCCAGGAACTGAAACAAAATAATTAAG…
ZmACO2 genebody	maize inbrid line YZ15	GCTGCTGGCTGCTGTCTGTTGACAAGTCGGGAAAGCTCGTCCACTTCCAGTTCCACTCCGCTAGAAAGCTTGAACTTGGATGCCGAGCCTATAAATGGCGACCGACCCCGGCCACTTCCACTCACCGCACTCCAGCGTTCAGCATTAGACACGAGAGCTCCTAGTAGCCAGACCAGTAGTCCCGCGACCCTGTCGAGAGAAACAGACAGAGCAACATGGCGCCTGCATTGTCATTCCCGATCATCGACATGGGGCTGCTCGCCGGGGAGGAGAGGCCGGCGGCGATGGAGCTGCTGCAAGATGCGTGCGAGAACTGGGGCTTCTTCGAGGTAGATGCTCAGCATGGATGGAGAACTGATCCAACTCCAGGAACTGAAACAAAATAATTAAGCTGCACAA…
ZmACO2 genebody	maize inbrid line M153	GCTGCTGGCTGCTGTCTGTTGACAAGTCGGGAAAGCTCGTCCACTTCCAGTTCCACTCCGCTAGAAAGCTTGAACTTGGATGCCGAGCCTATAAATGGCGACCGACCCCGGCCACTTCCACTCACCGCACTCCAGCGTTCAGCATTAGACACGAGAGCTCCTAGTAGCCAGACCAGTAGTCCCGCGACCCTGTCGAGAGAAACAGACAGAGCAACATGGCGCCTGCATTGTCATTCCCGATCATCGACATGGGGCTGCTCGCCGGGGAGGAGAGGCCGGCGGCGATGGAGCTGCTGCAAGATGCGTGCGAGAACTGGGGCTTCTTCGAGGTAGATGCTCAGCATGGATGGAGAACTGATCCAACTCCAGGAACTGAAACAAAATAATTAAGCTGCACAA…
ZmACO2 genebody	maize inbrid line M165	GCTGCTGGCTGCTGTCTGTTGACAAGTCGGGAAAGCTCGTCCACTTCCAGTTCCACTCCGCTAGAAAGCTTGAACTTGGATGCCGAGCCTATAAATGGCGACCGACCCCGGCCACTTCCACTCACCGCACTCCAGCGTTCAGCATTAGACACGAGAGCTCCTAGTAGCCAGACCAGTAGTCCCGCGACCCTGTCGAGAGAAACAGACAGAGCAACATGGCGCCTGCATTGTCATTCCCGATCATCGACATGGGGCTGCTCGCCGGGGAGGAGAGGCCGGCGGCGATGGAGCTGCTGCAAGATGCGTGCGAGAACTGGGGCTTCTTCGAGGTAGATGCTCAGCATGGATGGAGAACTGATCCAACTCCAGGAACTGAAACAAAATAATTAAGCTGCACAA…
ZmACO2 genebody	maize inbrid line B11	GCTGCTGGCTGCTGTCTGTTGACAAGTCGGGAAAGCTCGTCCACTTCCAGTTCCACTCCGCTAGAAAGCTTGAACTTGGATGCCGAGCCTATAAATGGCGACCGACCCCGGCCACTTCCACTCACCGCACTCCAGCGTTCAGCATTAGACACGAGAGCTCCTAGTAGCCAGACCAGTAGTCCCGCGACCCTGTCGAGAGAAACAGACAGAGCAACATGGCGCCTGCATTGTCATTCCCGATCATCGACATGGGGCTGCTCGCCGGGGAGGAGAGGCCGGCGGCGATGGAGCTGCTGCAAGATGCGTGCGAGAACTGGGGCTTCTTCGAGGTAGATGCTCAGCATGGATGGAGAACTGATCCAACTCCAGGAACTGAAACAAAATAATTAAGCTGCACAA…
ZmACO2 genebody	maize inbrid line 1323	GCTGCTGGCTGCTGTCTGTTGACAAGTCGGGAAAGCTCGTCCACTTCCAGTTCCACTCCGCTAGAAAGCTTGAACTTGGATGCCGAGCCTATAAATGGCGACCGACCCCGGCCACTTCCACTCACCGCACTCCAGCGTTCAGCATTAGACACGAGAGCTTCCTAGTAGCCAGACCAGTAGTCCCGCGACCCTGTCGAGAGAAACAGACAGAGCAACATGGCGCCTGCATTGTCATTCCCGATCATCGACATGGGGCTGCTCGCCGGGGAGGAGAGGCCGGCGGCGATGGAGCTGCTGCAAGATGCGTGCGAGAACTGGGGCTTCTTCGAGGTAGATGCTCAGCATGGATGGAGAACTGATCCAACTCCAGGAACTGAAACAAAATAATTAAGCTGCACA…
ZmACO2 genebody	maize inbrid line CF3	GCTGCTGGCTGCTGTCTGTTGACAAGTCGGGAAAGCTCGTCCACTTCCAGTTCCACTCCGCTAGAAAGCTTGAACTTGGATGCCGAGCCTATAAATGGCGACCGACCCCGGCCACTTCCACTCACCGCACTCCAGCGTTCAGCATTAGACACGAGAGCTCCTAGTAGCCAGACCAGTAGTCCCGCGACCCTGTCGAGAGAAACAGACAGAGCAACATGGCGCCTGCATTGTCATTCCCGATCATCGACATGGGGCTGCTCGCCGGGGAGGAGAGGCCGGCGGCGATGGAGCTGCTGCAAGATGCGTGCGAGAACTGGGGCTTCTTCGAGGTAGATGCTCAGCATGGATGGAGAACTGATCCAACTCCAGGAACTGAAACAAAATAATTAAGCTGCACAA…
ZmACO2 genebody	maize inbrid line B111	GCTGCTGGCTGCTGTCTGTTGACAAGTCGGGAAAGCTCGTCCACTTCCAGTTCCACTCCGCTAGAAAGCTTGAACTTGGATGCCGAGCCTATAAATGGCGACCGACCCCGGCCACTTCCACTCACCGCACTCCAGCGTTCAGCATTAGACACGAGAGCTCCTAGTAGCCAGACCAGTAGTCCCGCGACCCTGTCGAGAGAAACAGACAGAGCAACATGGCGCCTGCATTGTCATTCCCGATCATCGACATGGGGCTGCTCGCCGGGGAGGAGAGGCCGGCGGCGATGGAGCTGCTGCAAGATGCGTGCGAGAACTGGGGCTTCTTCGAGGTAGATGCTCAGCATGGATGGAGAACTGATCCAACTCCAGGAACTGAAACAAAATAATTAAGCTGCACAA…
ZmACO2 genebody	maize inbrid line 7381	GCTGCTGGCTGCTGTCTGTTGACAAGTCGGGAAAGCTCGTCCACTTCCAGTTCCACTCCGCTAGAAAGCTTGAACTTGGATGCCGAGCCTATAAATGGCGACCGACCCCGGCCACTTCCACTCACCGCACTCCAGCGTTCAGCATTAGACACGAGAGCTTCCTAGTAGCCAGACCAGTAGTCCCGCGACCCTGTCGAGAGAAACAGACAGAGCAACATGGCGCCTGCATTGTCATTCCCGATCATCGACATGGGGCTGCTCGCCGGGGAGGAGAGGCCGGCGGCGATGGAGCTGCTGCAAGATGCGTGCGAGAACTGGGGCTTCTTCGAGGTAGATGCTCAGCATGGATGGAGAACTGATCCAACTCCAGGAACTGAAACAAAATAATTAAGCTGCACA…
ZmACO2 genebody	maize inbrid line 384-2	GCTGCTGGCTGCTGTCTGTTGACAAGTCGGGAAAGCTCGTCCACTTCCAGTTCCACTCCGCTAGAAAGCTTGAACTTGGATGCCGAGCCTATAAATGGCGACCGACCCCGGCCACTTCCACTCACCGCACTCCAGCGTTCAGCATTAGACACGAGAGCTTCCTAGTAGCCAGACCAGTAGTCCCGCGACCCTGTCGAGAGAAACAGACAGAGCAACATGGCGCCTGCATTGTCATTCCCGATCATCGACATGGGGCTGCTCGCCGGGGAGGAGAGGCCGGCGGCGATGGAGCTGCTGCAAGATGCGTGCGAGAACTGGGGCTTCTTCGAGGTAGATGCTCAGCATGGATGGAGAACTGATCCAACTCCAGGAACTGAAACAAAATAATTAAGCTGCACA…
ZmACO2 genebody	maize inbrid line WMR	GCTGCTGGCTGCTGTCTGTTGACAAGTCGGGAAAGCTCGTCCACTTCCAGTTCCACTCCGCTAGAAAGCTTGAACTTGGATGCCGAGCCTATAAATGGCGACCGACCCCGGCCACTTCCACTCACCGCACTCCAGCGTTCAGCATTAGACACGAGAGCTCCTAGTAGCCAGACCAGTAGTCCCGCGACCCTGTCGAGAGAAACAGACAGAGCAACATGGCGCCTGCATTGTCATTCCCGATCATCGACATGGGGCTGCTCGCCGGGGAGGAGAGGCCGGCGGCGATGGAGCTGCTGCAAGATGCGTGCGAGAACTGGGGCTTCTTCGAGGTAGATGCTCAGCATGGATGGAGAACTGATCCAACTCCAGGAACTGAAACAAAATAATTAAGCTGCACAA…
ZmACO2 genebody	maize inbrid line JH96C	GCTGCTGGCTGCTGTCTGTTGACAAGTCGGGAAAGCTCGTCCACTTCCAGTTCCACTCCGCTAGAAAGCTTGAACTTGGATGCCGAGCCTATAAATGGCGACCGACCCCGGCCACTTCCACTCACCGCACTCCAGCGTTCAGCATTAGACACGAGAGCTCCTAGTAGCCAGACCAGTAGTCCCGCGACCCTGTCGAGAGAAACAGACAGAGCAACATGGCGCCTGCATTGTCATTCCCGATCATCGACATGGGGCTGCTCGCCGGGGAGGAGAGGCCGGCGGCGATGGAGCTGCTGCAAGATGCGTGCGAGAACTGGGGCTTCTTCGAGGTAGATGCTCAGCATGGATGGAGAACTGATCCAACTCCAGGAACTGAAACAAAATAATTAAGCTGCACAA…
ZmACO2 genebody	maize inbrid line NX15	GCTGCTGGCTGCTGTCTGTTGACAAGTCGGGAAAGCTCGTCCACTTCCAGTTCCACTCCGCTAGAAAGCTTGAACTTGGATGCCGAGCCTATAAATGGCGACCGACCCCGGCCACTTCCACTCACCGCACTCCAGCGTTCAGCATTAGACACGAGAGCTCCTAGTAGCCAGACCACTAGTCCCGCGACCCTGTCGAGAGAAACAGACAGAGCAACATGGCGCCTGCATTGTCATTCCCGATCATCGACATGGGGCTGCTCGCCGGGGAGGAGAGGCCGGCGGCGATGGAGCTGCTGCAAGATGCGTGCGAGAACTGGGGCTTCTTCGAGGTAGATGCTCAGCATGGATGGAGAACTGATCCAACTCCAGGAACTGAAACAAAATAATTAAGCTGCACAA…
ZmACO2 genebody	maize inbrid line SC55	GCTGCTGGCTGCTGTCTGTTGACAAGTCGGGAAAGCTCGTCCACTTCCAGTTCCACTCCGCTAGAAAGCTTGAACTTGGATGCCGAGCCTATAAATGGCGACCGACCCCGGCCACTTCCACTCACCGCACTCCAGCGTTCAGCATTAGACACGAGAGCTCCTAGTAGCCAGACCACTAGTCCCGCGACCCTGTCGAGAGAAACAGACAGAGCAACATGGCGCCTGCATTGTCATTCCCGATCATCGACATGGGGCTGCTCGCCGGGGAGGAGAGGCCGGCGGCGATGGAGCTGCTGCAAGATGCGTGCGAGAACTGGGGCTTCTTCGAGGTAGATGCTCAGCATGGATGGAGAACTGATCCAACTCCAGGAACTGAAACAAAATAATTAAGCTGCACAA…
ZmACO2 genebody	maize inbrid line GEMS47	GCTGCTGGCTGCTGTCTGTTGACAAGTCGGGAAAGCTCGTCCACTTCCAGTTCCACTCCGCTAGAAAGCTTGAACTTGGATGCCGAGCCTATAAATGGCGACCGACCCCGGCCACTTCCACTCACCGCACTCCAGCGTTCAGCATTAGACACGAGAGCTCCTAGTAGCCAGACCAGTAGTCCCGCGACCCTGTCGAGAGAAACAGACAGAGCAACATGGCGCCTGCATTGTCATTCCCGATCATCGACATGGGGCTGCTCGCCGGGGAGGAGAGGCCGGCGGCGATGGAGCTGCTGCAAGATGCGTGCGAGAACTGGGGCTTCTTCGAGGTAGATGCTCAGCATGGATGGAGAACTGATCCAACTCCAGGAACTGAAACAAAATAATTAAGCTGCACAA…
ZmACO2 genebody	maize inbrid line R08	GCTGCTGGCTGCTGTCTGTTGACAAGTCGGGAAAGCTCGTCCACTTCCAGTTCCACTCCGCTAGAAAGCTTGAACTTGGATGCCGAGCCTATAAATGGCGACCGACCCCGGCCACTTCCACTCACCGCACTCCAGCGTTCAGCATTAGACACGAGAGCTCCTAGTAGCCAGACCAGTAGTCCCGCGACCCTGTCGAGAGAAACAGACAGAGCAACATGGCGCCTGCATTGTCATTCCCGATCATCGACATGGGGCTGCTCGCCGGGGAGGAGAGGCCGGCGGCGATGGAGCTGCTGCAAGATGCGTGCGAGAACTGGGGCTTCTTCGAGGTAGATGCTCAGCATGGATGGAGAACTGATCCAACTCCAGGAACTGAAACAAAATAATTAAGCTGCACAA…
ZmACO2 genebody	maize inbrid line GEMS11	GCTGCTGGCTGCTGTCTGTTGACAAGTCGGGAAAGCTCGTCCACTTCCAGTTCCACTCCGCTAGAAAGCTTGAACTTGGATGCCGAGCCTATAAATGGCGACCGACCCCGGCCACTTCCACTCACCGCACTCCAGCGTTCAGCATTAGACACGAGAGCTCCTAGTAGCCAGACCAGTAGTCCCGCGACCCTGTCGAGAGAAACAGACAGAGCAACATGGCGCCTGCATTGTCATTCCCGATCATCGACATGGGGCTGCTCGCCGGGGAGGAGAGGCCGGCGGCGATGGAGCTGCTGCAAGATGCGTGCGAGAACTGGGGCTTCTTCGAGGTAGATGCTCAGCATGGATGGAGAACTGATCCAACTCCAGGAACTGAAACAAAATAATTAAGCTGCACAA…
ZmACO2 genebody	maize inbrid line YE478	GCTGCTGGCTGCTGTCTGTTGACAAGTCGGGAAAGCTCGTCCACTTCCAGTTCCACTCCGCTAGAAAGCTTGAACTTGGATGCCGAGCCTATAAATGGCGACCGACCCCGGCCACTTCCACTCACCGCACTCCAGCGTTCAGCATTAGACACGAGAGCTCCTAGTAGCCAGACCAGTAGTCCCGCGACCCTGTCGAGAGAAACAGACAGAGCAACATGGCGCCTGCATTGTCATTCCCGATCATCGACATGGGGCTGCTCGCCGGGGAGGAGAGGCCGGCGGCGATGGAGCTGCTGCAAGATGCGTGCGAGAACTGGGGCTTCTTCGAGGTAGATGCTCAGCATGGATGGAGAACTGATCCAACTCCAGGAACTGAAACAAAATAATTAAGCTGCACAA…
ZmACO2 genebody	maize inbrid line BY813	GCTGCTGGCTGCTGTCTGTTGACAAGTCGGGAAAGCTCGTCCACTTCCAGTTCCACTCCGCTAGAAAGCTTGAACTTGGATGCCGAGCCTATAAATGGCGACCGACCCCGGCCACTTCCACTCACCGCACTCCAGCGTTCAGCATTAGACACGAGAGCTCCTAGTAGCCAGACCAGTAGTCCCGCGACCCTGTCGAGAGAAACAGACAGAGCAACATGGCGCCTGCATTGTCATTCCCGATCATCGACATGGGGCTGCTCGCCGGGGAGGAGAGGCCGGCGGCGATGGAGCTGCTGCAAGATGCGTGCGAGAACTGGGGCTTCTTCGAGGTAGATGCTCAGCATGGATGGAGAACTGATCCAACTCCAGGAACTGAAACAAAATAATTAAGCTGCACAA…
ZmACO2 genebody	maize inbrid line GY246	GCTGCTGGCTGCTGTCTGTTGACAAGTCGGGAAAGCTCGTCCACTTCCAGTTCCACTCCGCTAGAAAGCTTGAACTTGGATGCCGAGCCTATAAATGGCGACCGACCCCGGCCACTTCCACTCACCGCACTCCAGCGTTCAGCATTAGACACGAGAGCTCCTAGTAGCCAGACCAGTAGTCCCGCGACCCTGTCGAGAGAAACAGACAGAGCAACATGGCGCCTGCATTGTCATTCCCGATCATCGACATGGGGCTGCTCGCCGGGGAGGAGAGGCCGGCGGCGATGGAGCTGCTGCAAGATGCGTGCGAGAACTGGGGCTTCTTCGAGGTAGATGCTCAGCATGGATGGAGAACTGATCCAACTCCAGGAACTGAAACAAAATAATTAAGCTGCACAA…
ZmACO2 genebody	maize inbrid line 268	GCTGCTGGCTGCTGTCTGTTGACAAGTCGGGAAAGCTCGTCCACTTCCAGTTCCACTCCGCTAGAAAGCTTGAACTTGGATGCCGAGCCTATAAATGGCGACCGACCCCGGCCACTTCCACTCACCGCACTCCAGCGTTCAGCATTAGACACGAGAGCTCCTAGTAGCCAGACCAGTAGTCCCGCGACCCTGTCGAGAGAAACAGACAGAGCAACATGGCGCCTGCATTGTCATTCCCGATCATCGACATGGGGCTGCTCGCCGGGGAGGAGAGGCCGGCGGCGATGGAGCTGCTGCAAGATGCGTGCGAGAACTGGGGCTTCTTCGAGGTAGATGCTCAGCATGGATGGAGAACTGATCCAACTCCAGGAACTGAAACAAAATAATTAAGCTGCACAA…
ZmACO2 genebody	maize inbrid line M97	GCTGCTGGCTGCTGTCTGTTGACAAGTCGGGAAAGCTCGTCCACTTCCAGTTCCACTCCGCTAGAAAGCTTGAACTTGGATGCCGAGCCTATAAATGGCGACCGACCCCGGCCACTTCCACTCACCGCACTCCAGCGTTCAGCATTAGACACGAGAGCTCCTAGTAGCCAGACCAGTAGTCCCGCGACCCTGTCGAGAGAAACAGACAGAGCAACATGGCGCCTGCATTGTCATTCCCGATCATCGACATGGGGCTGCTCGCCGGGGAGGAGAGGCCGGCGGCGATGGAGCTGCTGCAAGATGCGTGCGAGAACTGGGGCTTCTTCGAGGTAGATGCTCAGCATGGATGGAGAACTGATCCAACTCCAGGAACTGAAACAAAATAATTAAGCTGCACAA…
ZmACO2 genebody	maize inbrid line ZHENG35	GCTGCTGGCTGCTGTCTGTTGACAAGTCGGGAAAGCTCGTCCACTTCCAGTTCCACTCCGCTAGAAAGCTTGAACTTGGATGCCGAGCCTATAAATGGCGACCGACCCCGGCCACTTCCACTCACCGCACTCCAGCGTTCAGCATTAGACACGAGAGCTCCTAGTAGCCAGACCAGTAGTCCCGCGACCCTGTCGAGAGAAACAGACAGAGCAACATGGCGCCTGCATTGTCATTCCCGATCATCGACATGGGGCTGCTCGCCGGGGAGGAGAGGCCGGCGGCGATGGAGCTGCTGCAAGATGCGTGCGAGAACTGGGGCTTCTTCGAGGTAGATGCTCAGCATGGATGGAGAACTGATCCAACTCCAGGAACTGAAACAAAATAATTAAGCTGCACAA…
ZmACO2 genebody	maize inbrid line L3180	GCTGCTGGCTGCTGTCTGTTGACAAGTCGGGAAAGCTCGTCCACTTCCAGTTCCACTCCGCTAGAAAGCTTGAACTTGGATGCCGAGCCTATAAATGGCGACCGACCCCGGCCACTTCCACTCACCGCACTCCAGCGTTCAGCATTAGACACGAGAGCTCCTAGACTCCTAGTAGCCAGACCAGTAGTCCCGCGACCCTGTCGAGAGAAACAGACAGAGCAACATGGCGCCTGCATTGTCATTCCCGATCATCGACATGGGGCTGCTCGCCGGGGAGGAGAGGCCGGCGGCGATGGAGCTGCTGCAAGATGCGTGCGAGAACTGGGGCTTCTTCGAGGTAGATGCTCAGCATGGATGGAGAACTGATCCAACTCCAGGAACTGAAACAAAATAATTAAG…
ZmACO2 genebody	maize inbrid line R15	GCTGCTGGCTGCTGTCTGTTGACAAGTCGGGAAAGCTCGTCCACTTCCAGTTCCACTCCGCTAGAAAGCTTGAACTTGGATGCCGAGCCTATAAATGGCGACCGACCCCGGCCACTTCCACTCACCGCACTCCAGCGTTCAGCATTAGACACGAGAGCTTCCTAGTAGCCAGACCAGTAGTCCCGCGACCCTGTCGAGAGAAACAGACAGAGCAACATGGCGCCTGCATTGTCATTCCCGATCATCGACATGGGGCTGCTCGCCGGGGAGGAGAGGCCGGCGGCGATGGAGCTGCTGCAAGATGCGTGCGAGAACTGGGGCTTCTTCGAGGTAGATGCTCAGCATGGATGGAGAACTGATCCAACTCCAGGAACTGAAACAAAATAATTAAGCTGCACA…
ZmACO2 genebody	maize inbrid line GEMS12	GCTGCTGGCTGCTGTCTGTTGACAAGTCGGGAAAGCTCGTCCACTTCCAGTTCCACTCCGCTAGAAAGCTTGAACTTGGATGCCGAGCCTATAAATGGCGACCGACCCCGGCCACTTCCACTCACCGCACTCCAGCGTTCAGCATTAGACACGAGAGCTCCTAGTAGCCAGACCAGTAGTCCCGCGACCCTGTCGAGAGAAACAGACAGAGCAACATGGCGCCTGCATTGTCATTCCCGATCATCGACATGGGGCTGCTCGCCGGGGAGGAGAGGCCGGCGGCGATGGAGCTGCTGCAAGATGCGTGCGAGAACTGGGGCTTCTTCGAGGTAGATGCTCAGCATGGATGGAGAACTGATCCAACTCCAGGAACTGAAACAAAATAATTAAGCTGCACAA…
ZmACO2 genebody	maize inbrid line ZHENG29	GCTGCTGGCTGCTGTCTGTTGACAAGTCGGGAAAGCTCGTCCACTTCCAGTTCCACTCCGCTAGAAAGCTTGAACTTGGATGCCGAGCCTATAAATGGCGACCGACCCCGGCCACTTCCACTCACCGCACTCCAGCGTTCAGCATTAGACACGAGAGCTCCTAGTAGCCAGACCAGTAGTCCCGCGACCCTGTCGAGAGAAACAGACAGAGCAACATGGCGCCTGCATTGTCATTCCCGATCATCGACATGGGGCTGCTCGCCGGGGAGGAGAGGCCGGCGGCGATGGAGCTGCTGCAAGATGCGTGCGAGAACTGGGGCTTCTTCGAGGTAGATGCTCAGCATGGATGGAGAACTGATCCAACTCCAGGAACTGAAACAAAATAATTAAGCTGCACAA…
ZmACO2 genebody	maize inbrid line TY3	GCTGCTGGCTGCTGTCTGTTGACAAGTCGGGAAAGCTCGTCCACTTCCAGTTCCACTCCGCTAGAAAGCTTGAACTTGGATGCCGAGCCTATAAATGGCGACCGACCCCGGCCACTTCCACTCACCGCACTCCAGCGTTCAGCATTAGACACGAGAGCTCCTAGTAGCCAGACCAGTAGTCCCGCGACCCTGTCGAGAGAAACAGACAGAGCAACATGGCGCCTGCATTGTCATTCCCGATCATCGACATGGGGCTGCTCGCCGGGGAGGAGAGGCCGGCGGCGATGGAGCTGCTGCAAGATGCGTGCGAGAACTGGGGCTTCTTCGAGGTAGATGCTCAGCATGGATGGAGAACTGATCCAACTCCAGGAACTGAAACAAAATAATTAAGCTGCACAA…
ZmACO2 genebody	maize inbrid line 07KS4	GCTGCTGGCTGCTGTCTGTTGACAAGTCGGGAAAGCTCGTCCACTTCCAGTTCCACTCCGCTAGAAAGCTTGAACTTGGATGCCGAGCCTATAAATGGCGACCGACCCCGGCCACTTCCACTCACCGCACTCCAGCGTTCAGCATTAGACACGAGAGCTTCCTAGTAGCCAGACCAGTAGTCCCGCGACCCTGTCGAGAGAAACAGACAGAGCAACATGGCGCCTGCATTGTCATTCCCGATCATCGACATGGGGCTGCTCGCCGGGGAGGAGAGGCCGGCGGCGATGGAGCTGCTGCAAGATGCGTGCGAGAACTGGGGCTTCTTCGAGGTAGATGCTCAGCATGGATGGAGAACTGATCCAACTCCAGGAACTGAAACAAAATAATTAAGCTGCACA…
ZmACO2 genebody	maize inbrid line U8112	GCTGCTGGCTGCTGTCTGTTGACAAGTCGGGAAAGCTCGTCCACTTCCAGTTCCACTCCGCTAGAAAGCTTGAACTTGGATGCCGAGCCTATAAATGGCGACCGACCCCGGCCACTTCCACTCACCGCACTCCAGCGTTCAGCATTAGACACGAGAGCTCCTAGTAGCCAGACCAGTAGTCCCGCGACCCTGTCGAGAGAAACAGACAGAGCAACATGGCGCCTGCATTGTCATTCCCGATCATCGACATGGGGCTGCTCGCCGGGGAGGAGAGGCCGGCGGCGATGGAGCTGCTGCAAGATGCGTGCGAGAACTGGGGCTTCTTCGAGGTAGATGCTCAGCATGGATGGAGAACTGATCCAACTCCAGGAACTGAAACAAAATAATTAAGCTGCACAA…
ZmACO2 genebody	maize inbrid line JY01	GCTGCTGGCTGCTGTCTGTTGACAAGTCGGGAAAGCTCGTCCACTTCCAGTTCCACTCCGCTAGAAAGCTTGAACTTGGATGCCGAGCCTATAAATGGCGACCGACCCCGGCCACTTCCACTCACCGCACTCCAGCGTTCAGCATTAGACACGAGAGCTCCTAGTAGCCAGACCAGTAGTCCCGCGACCCTGTCGAGAGAAACAGACAGAGCAACATGGCGCCTGCATTGTCATTCCCGATCATCGACATGGGGCTGCTCGCCGGGGAGGAGAGGCCGGCGGCGATGGAGCTGCTGCAAGATGCGTGCGAGAACTGGGGCTTCTTCGAGGTAGATGCTCAGCATGGATGGAGAACTGATCCAACTCCAGGAACTGAAACAAAATAATTAAGCTGCACAA…
ZmACO2 genebody	maize inbrid line TT16	GCTGCTGGCTGCTGTCTGTTGACAAGTCGGGAAAGCTCGTCCACTTCCAGTTCCACTCCGCTAGAAAGCTTGAACTTGGATGCCGAGCCTATAAATGGCGACCGACCCCGGCCACTTCCACTCACCGCACTCCAGCGTTCAGCATTAGACACGAGAGCTTCCTAGTAGCCAGACCAGTAGTCCCGCGACCCTGTCGAGAGAAACAGACAGAGCAACATGGCGCCTGCATTGTCATTCCCGATCATCGACATGGGGCTGCTCGCCGGGGAGGAGAGGCCGGCGGCGATGGAGCTGCTGCAAGATGCGTGCGAGAACTGGGGCTTCTTCGAGGTAGATGCTCAGCATGGATGGAGAACTGATCCAACTCCAGGAACTGAAACAAAATAATTAAGCTGCACA…
ZmACO2 genebody	maize inbrid line ZHONG69	GCTGCTGGCTGCTGTCTGTTGACAAGTCGGGAAAGCTCGTCCACTTCCAGTTCCACTCCGCTAGAAAGCTTGAACTTGGATGCCGAGCCTATAAATGGCGACCGACCCCGGCCACTTCCACTCACCGCACTCCAGCGTTCAGCATTAGACACGAGAGCTTCCTAGTAGCCAGACCAGTAGTCCCGCGACCCTGTCGAGAGAAACAGACAGAGCAACATGGCGCCTGCATTGTCATTCCCGATCATCGACATGGGGCTGCTCGCCGGGGAGGAGAGGCCGGCGGCGATGGAGCTGCTGCAAGATGCGTGCGAGAACTGGGGCTTCTTCGAGGTAGATGCTCAGCATGGATGGAGAACTGATCCAACTCCAGGAACTGAAACAAAATAATTAAGCTGCACA…
ZmACO2 genebody	maize inbrid line 3411	GCTGCTGGCTGCTGTCTGTTGACAAGTCGGGAAAGCTCGTCCACTTCCAGTTCCACTCCGCTAGAAAGCTTGAACTTGGATGCCGAGCCTATAAATGGCGACCGACCCCGGCCACTTCCACTCACCGCACTCCAGCGTTCAGCATTAGACACGAGAGCTCCTAGTAGCCAGACCAGTAGTCCCGCGACCCTGTCGAGAGAAACAGACAGAGCAACATGGCGCCTGCATTGTCATTCCCGATCATCGACATGGGGCTGCTCGCCGGGGAGGAGAGGCCGGCGGCGATGGAGCTGCTGCAAGATGCGTGCGAGAACTGGGGCTTCTTCGAGGTAGATGCTCAGCATGGATGGAGAACTGATCCAACTCCAGGAACTGAAACAAAATAATTAAGCTGCACAA…
ZmACO2 genebody	maize inbrid line GEMS49	GCTGCTGGCTGCTGTCTGTTGACAAGTCGGGAAAGCTCGTCCACTTCCAGTTCCACTCCGCTAGAAAGCTTGAACTTGGATGCCGAGCCTATAAATGGCGACCGACCCCGGCCACTTCCACTCACCGCACTCCAGCGTTCAGCATTAGACACGAGAGCTCCTAGTAGCCAGACCAGTAGTCCCGCGACCCTGTCGAGAGAAACAGACAGAGCAACATGGCGCCTGCATTGTCATTCCCGATCATCGACATGGGGCTGCTCGCCGGGGAGGAGAGGCCGGCGGCGATGGAGCTGCTGCAAGATGCGTGCGAGAACTGGGGCTTCTTCGAGGTAGATGCTCAGCATGGATGGAGAACTGATCCAACTCCAGGAACTGAAACAAAATAATTAAGCTGCACAA…
ZmACO2 genebody	maize inbrid line 05WN230	GCTGCTGGCTGCTGTCTGTTGACAAGTCGGGAAAGCTCGTCCACTTCCAGTTCCACTCCGCTAGAAAGCTTGAACTTGGATGCCGAGCCTATAAATGGCGACCGACCCCGGCCACTTCCACTCACCGCACTCCAGCGTTCAGCATTAGACACGAGAGCTCCTAGTAGCCAGACCAGTAGTCCCGCGACCCTGTCGAGAGAAACAGACAGAGCAACATGGCGCCTGCATTGTCATTCCCGATCATCGACATGGGGCTGCTCGCCGGGGAGGAGAGGCCGGCGGCGATGGAGCTGCTGCAAGATGCGTGCGAGAACTGGGGCTTCTTCGAGGTAGATGCTCAGCATGGATGGAGAACTGATCCAACTCCAGGAACTGAAACAAAATAATTAAGCTGCACAA…
ZmACO2 genebody	maize inbrid line BY815	GCTGCTGGCTGCTGTCTGTTGACAAGTCGGGAAAGCTCGTCCACTTCCAGTTCCACTCCGCTAGAAAGCTTGAACTTGGATGCCGAGCCTATAAATGGCGACCGACCCCGGCCACTTCCACTCACCGCACTCCAGCGTTCAGCATTAGACACGAGAGCTCCTAGTAGCCAGACCAGTAGTCCCGCGACCCTGTCGAGAGAAACAGACAGAGCAACATGGCGCCTGCATTGTCATTCCCGATCATCGACATGGGGCTGCTCGCCGGGGAGGAGAGGCCGGCGGCGATGGAGCTGCTGCAAGATGCGTGCGAGAACTGGGGCTTCTTCGAGGTAGATGCTCAGCATGGATGGAGAACTGATCCAACTCCAGGAACTGAAACAAAATAATTAAGCTGCACAA…
ZmACO2 genebody	maize inbrid line BY815	GCTGCTGGCTGCTGTCTGTTGACAAGTCGGGAAAGCTCGTCCACTTCCAGTTCCACTCCGCTAGAAAGCTTGAACTTGGATGCCGAGCCTATAAATGGCGACCGACCCCGGCCACTTCCACTCACCGCACTCCAGCGTTCAGCATTAGACACGAGAGCTCCTAGTAGCCAGACCAGTAGTCCCGCGACCCTGTCGAGAGAAACAGACAGAGCAACATGGCGCCTGCATTGTCATTCCCGATCATCGACATGGGGCTGCTCGCCGGGGAGGAGAGGCCGGCGGCGATGGAGCTGCTGCAAGATGCGTGCGAGAACTGGGGCTTCTTCGAGGTAGATGCTCAGCATGGATGGAGAACTGATCCAACTCCAGGAACTGAAACAAAATAATTAAGCTGCACAA…
ZmACO2 genebody	maize inbrid line YE488	GCTGCTGGCTGCTGTCTGTTGACAAGTCGGGAAAGCTCGTCCACTTCCAGTTCCACTCCGCTAGAAAGCTTGAACTTGGATGCCGAGCCTATAAATGGCGACCGACCCCGGCCACTTCCACTCACCGCACTCCAGCGTTCAGCATTAGACACGAGAGCTCCTAGTAGCCAGACCAGTAGTCCCGCGACCCTGTCGAGAGAAACAGACAGAGCAACATGGCGCCTGCATTGTCATTCCCGATCATCGACATGGGGCTGCTCGCCGGGGAGGAGAGGCCGGCGGCGATGGAGCTGCTGCAAGATGCGTGCGAGAACTGGGGCTTCTTCGAGGTAGATGCTCAGCATGGATGGAGAACTGATCCAACTCCAGGAACTGAAACAAAATAATTAAGCTGCACAA…
ZmACO2 genebody	maize inbrid line LXN	GCTGCTGGCTGCTGTCTGTTGACAAGTCGGGAAAGCTCGTCCACTTCCAGTTCCACTCCGCTAGAAAGCTTGAACTTGGATGCCGAGCCTATAAATGGCGACCGACCCCGGCCACTTCCACTCACCGCACTCCAGCGTTCAGCATTAGACACGAGAGCTCCTAGTAGCCAGACCAGTAGTCCCGCGACCCTGTCGAGAGAAACAGACAGAGCAACATGGCGCCTGCATTGTCATTCCCGATCATCGACATGGGGCTGCTCGCCGGGGAGGAGAGGCCGGCGGCGATGGAGCTGCTGCAAGATGCGTGCGAGAACTGGGGCTTCTTCGAGGTAGATGCTCAGCATGGATGGAGAACTGATCCAACTCCAGGAACTGAAACAAAATAATTAAGCTGCACAA…
ZmACO2 genebody	maize inbrid line GY462	GCTGCTGGCTGCTGTCTGTTGACAAGTCGGGAAAGCTCGTCCACTTCCAGTTCCACTCCGCTAGAAAGCTTGAACTTGGATGCCGAGCCTATAAATGGCGACCGACCCCGGCCACTTCCACTCACCGCACTCCAGCGTTCAGCATTAGACACGAGAGCTCCTAGTAGCCAGACCAGTAGTCCCGCGACCCTGTCGAGAGAAACAGACAGAGCAACATGGCGCCTGCATTGTCATTCCCGATCATCGACATGGGGCTGCTCGCCGGGGAGGAGAGGCCGGCGGCGATGGAGCTGCTGCAAGATGCGTGCGAGAACTGGGGCTTCTTCGAGGTAGATGCTCAGCATGGATGGAGAACTGATCCAACTCCAGGAACTGAAACAAAATAATTAAGCTGCACAA…
ZmACO2 genebody	maize inbrid line GY237	GCTGCTGGCTGCTGTCTGTTGACAAGTCGGGAAAGCTCGTCCACTTCCAGTTCCACTCCGCTAGAAAGCTTGAACTTGGATGCCGAGCCTATAAATGGCGACCGACCCCGGCCACTTCCACTCACCGCACTCCAGCGTTCAGCATTAGACACGAGAGCTCCTAGTAGCCAGACCAGTAGTCCCGCGACCCTGTCGAGAGAAACAGACAGAGCAACATGGCGCCTGCATTGTCATTCCCGATCATCGACATGGGGCTGCTCGCCGGGGAGGAGAGGCCGGCGGCGATGGAGCTGCTGCAAGATGCGTGCGAGAACTGGGGCTTCTTCGAGGTAGATGCTCAGCATGGATGGAGAACTGATCCAACTCCAGGAACTGAAACAAAATAATTAAGCTGCACAA…
ZmACO2 genebody	maize inbrid line LV28	GCTGCTGGCTGCTGTCTGTTGACAAGTCGGGAAAGCTCGTCCACTTCCAGTTCCACTCCGCTAGAAAGCTTGAACTTGGATGCCGAGCCTATAAATGGCGACCGACCCCGGCCACTTCCACTCACCGCACTCCAGCGTTCAGCATTAGACACGAGAGCTCCTAGTAGCCAGACCAGTAGTCCCGCGACCCTGTCGAGAGAAACAGACAGAGCAACATGGCGCCTGCATTGTCATTCCCGATCATCGACATGGGGCTGCTCGCCGGGGAGGAGAGGCCGGCGGCGATGGAGCTGCTGCAAGATGCGTGCGAGAACTGGGGCTTCTTCGAGGTAGATGCTCAGCATGGATGGAGAACTGATCCAACTCCAGGAACTGAAACAAAATAATTAAGCTGCACAA…
ZmACO2 genebody	maize inbrid line S22	GCTGCTGGCTGCTGTCTGTTGACAAGTCGGGAAAGCTCGTCCACTTCCAGTTCCACTCCGCTAGAAAGCTTGAACTTGGATGCCGAGCCTATAAATGGCGACCGACCCCGGCCACTTCCACTCACCGCACTCCAGCGTTCAGCATTAGACACGAGAGCTCCTAGTAGCCAGACCAGTAGTCCCGCGACCCTGTCGAGAGAAACAGACAGAGCAACATGGCGCCTGCATTGTCATTCCCGATCATCGACATGGGGCTGCTCGCCGGGGAGGAGAGGCCGGCGGCGATGGAGCTGCTGCAAGATGCGTGCGAGAACTGGGGCTTCTTCGAGGTAGATGCTCAGCATGGATGGAGAACTGATCCAACTCCAGGAACTGAAACAAAATAATTAAGCTGCACAA…
ZmACO2 genebody	maize inbrid line GEMS20	GCTGCTGGCTGCTGTCTGTTGACAAGTCGGGAAAGCTCGTCCACTTCCAGTTCCACTCCGCTAGAAAGCTTGAACTTGGATGCCGAGCCTATAAATGGCGACCGACCCCGGCCACTTCCACTCACCGCACTCCAGCGTTCAGCATTAGACACGAGAGCTCCTAGTAGCCAGACCAGTAGTCCCGCGACCCTGTCGAGAGAAACAGACAGAGCAACATGGCGCCTGCATTGTCATTCCCGATCATCGACATGGGGCTGCTCGCCGGGGAGGAGAGGCCGGCGGCGATGGAGCTGCTGCAAGATGCGTGCGAGAACTGGGGCTTCTTCGAGGTAGATGCTCAGCATGGATGGAGAACTGATCCAACTCCAGGAACTGAAACAAAATAATTAAGCTGCACAA…
ZmACO2 genebody	maize inbrid line JI853	GCTGCTGGCTGCTGTCTGTTGACAAGTCGGGAAAGCTCGTCCACTTCCAGTTCCACTCCGCTAGAAAGCTTGAACTTGGATGCCGAGCCTATAAATGGCGACCGACCCCGGCCACTTCCACTCACCGCACTCCAGCGTTCAGCATTAGACACGAGAGCTCCTAGTAGCCAGACCAGTAGTCCCGCGACCCTGTCGAGAGAAACAGACAGAGCAACATGGCGCCTGCATTGTCATTCCCGATCATCGACATGGGGCTGCTCGCCGGGGAGGAGAGGCCGGCGGCGATGGAGCTGCTGCAAGATGCGTGCGAGAACTGGGGCTTCTTCGAGGTAGATGCTCAGCATGGATGGAGAACTGATCCAACTCCAGGAACTGAAACAAAATAATTAAGCTGCACAA…
ZmACO2 genebody	maize inbrid line RY729	GCTGCTGGCTGCTGTCTGTTGACAAGTCGGGAAAGCTCGTCCACTTCCAGTTCCACTCCGCTAGAAAGCTTGAACTTGGATGCCGAGCCTATAAATGGCGACCGACCCCGGCCACTTCCACTCACCGCACTCCAGCGTTCAGCATTAGACACGAGAGCTCCTAGTAGCCAGACCAGTAGTCCCGCGACCCTGTCGAGAGAAACAGACAGAGCAACATGGCGCCTGCATTGTCATTCCCGATCATCGACATGGGGCTGCTCGCCGGGGAGGAGAGGCCGGCGGCGATGGAGCTGCTGCAAGATGCGTGCGAGAACTGGGGCTTCTTCGAGGTAGATGCTCAGCATGGATGGAGAACTGATCCAACTCCAGGAACTGAAACAAAATAATTAAGCTGCACAA…
ZmACO2 genebody	maize inbrid line RY737	GCTGCTGGCTGCTGTCTGTTGACAAGTCGGGAAAGCTCGTCCACTTCCAGTTCCACTCCGCTAGAAAGCTTGAACTTGGATGCCGAGCCTATAAATGGCGACCGACCCCGGCCACTTCCACTCACCGCACTCCAGCGTTCAGCATTAGACACGAGAGCTCCTAGTAGCCAGACCAGTAGTCCCGCGACCCTGTCGAGAGAAACAGACAGAGCAACATGGCGCCTGCATTGTCATTCCCGATCATCGACATGGGGCTGCTCGCCGGGGAGGAGAGGCCGGCGGCGATGGAGCTGCTGCAAGATGCGTGCGAGAACTGGGGCTTCTTCGAGGTAGATGCTCAGCATGGATGGAGAACTGATCCAACTCCAGGAACTGAAACAAAATAATTAAGCTGCACAA…
ZmACO2 genebody	maize inbrid line SY1035	GCTGCTGGCTGCTGTCTGTTGACAAGTCGGGAAAGCTCGTCCACTTCCAGTTCCACTCCGCTAGAAAGCTTGAACTTGGATGCCGAGCCTATAAATGGCGACCGACCCCGGCCACTTCCACTCACCGCACTCCAGCGTTCAGCATTAGACACGAGAGCTCCTAGTAGCCAGACCAGTAGTCCCGCGACCCTGTCGAGAGAAACAGACAGAGCAACATGGCGCCTGCATTGTCATTCCCGATCATCGACATGGGGCTGCTCGCCGGGGAGGAGAGGCCGGCGGCGATGGAGCTGCTGCAAGATGCGTGCGAGAACTGGGGCTTCTTCGAGGTAGATGCTCAGCATGGATGGAGAACTGATCCAACTCCAGGAACTGAAACAAAATAATTAAGCTGCACAA…
ZmACO2 genebody	maize inbrid line SY1052	GCTGCTGGCTGCTGTCTGTTGACAAGTCGGGAAAGCTCGTCCACTTCCAGTTCCACTCCGCTAGAAAGCTTGAACTTGGATGCCGAGCCTATAAATGGCGACCGACCCCGGCCACTTCCACTCACCGCACTCCAGCGTTCAGCATTAGACACGAGAGCTCCTAGTAGCCAGACCAGTAGTCCCGCGACCCTGTCGAGAGAAACAGACAGAGCAACATGGCGCCTGCATTGTCATTCCCGATCATCGACATGGGGCTGCTCGCCGGGGAGGAGAGGCCGGCGGCGATGGAGCTGCTGCAAGATGCGTGCGAGAACTGGGGCTTCTTCGAGGTAGATGCTCAGCATGGATGGAGAACTGATCCAACTCCAGGAACTGAAACAAAATAATTAAGCTGCACAA…
ZmACO2 genebody	maize inbrid line SY1077	GCTGCTGGCTGCTGTCTGTTGACAAGTCGGGAAAGCTCGTCCACTTCCAGTTCCACTCCGCTAGAAAGCTTGAACTTGGATGCCGAGCCTATAAATGGCGACCGACCCCGGCCACTTCCACTCACCGCACTCCAGCGTTCAGCATTAGACACGAGAGCTCCTAGTAGCCAGACCAGTAGTCCCGCGACCCTGTCGAGAGAAACAGACAGAGCAACATGGCGCCTGCATTGTCATTCCCGATCATCGACATGGGGCTGCTCGCCGGGGAGGAGAGGCCGGCGGCGATGGAGCTGCTGCAAGATGCGTGCGAGAACTGGGGCTTCTTCGAGGTAGATGCTCAGCATGGATGGAGAACTGATCCAACTCCAGGAACTGAAACAAAATAATTAAGCTGCACAA…
ZmACO2 genebody	maize inbrid line HU803	GCTGCTGGCTGCTGTCTGTTGACAAGTCGGGAAAGCTCGTCCACTTCCAGTTCCACTCCGCTAGAAAGCTTGAACTTGGATGCCGAGCCTATAAATGGCGACCGACCCCGGCCACTTCCACTCACCGCACTCCAGCGTTCAGCATTAGACACGAGAGCTCCTAGTAGCCAGACCAGTAGTCCCGCGACCCTGTCGAGAGAAACAGACAGAGCAACATGGCGCCTGCATTGTCATTCCCGATCATCGACATGGGGCTGCTCGCCGGGGAGGAGAGGCCGGCGGCGATGGAGCTGCTGCAAGATGCGTGCGAGAACTGGGGCTTCTTCGAGGTAGATGCTCAGCATGGATGGAGAACTGATCCAACTCCAGGAACTGAAACAAAATAATTAAGCTGCACAA…
ZmACO2 genebody	maize inbrid line CI7	GCTGCTGGCTGCTGTCTGTTGACAAGTCGGGAAAGCTCGTCCACTTCCAGTTCCACTCCGCTAGAAAGCTTGAACTTGGATGCCGAGCCTATAAATGGCGACCGACCCCGGCCACTTCCACTCACCGCACTCCAGCGTTCAGCATTAGACACGAGAGCTCCTAGTAGCCAGACCAGTAGTCCCGCGACCCTGTCGAGAGAAACAGACAGAGCAACATGGCGCCTGCATTGTCATTCCCGATCATCGACATGGGGCTGCTCGCCGGGGAGGAGAGGCCGGCGGCGATGGAGCTGCTGCAAGATGCGTGCGAGAACTGGGGCTTCTTCGAGGTAGATGCTCAGCATGGATGGAGAACTGATCCAACTCCAGGAACTGAAACAAAATAATTAAGCTGCACAA…
ZmACO2 genebody	maize inbrid line BEM	GCTGCTGGCTGCTGTCTGTTGACAAGTCGGGAAAGCTCGTCCACTTCCAGTTCCACTCCGCTAGAAAGCTTGAACTTGGATGCCGAGCCTATAAATGGCGACCGACCCCGGCCACTTCCACTCACCGCACTCCAGCGTTCAGCATTAGACACGAGAGCTCCTAGTAGCCAGACCAGTAGTCCCGCGACCCTGTCGAGAGAAACAGACAGAGCAACATGGCGCCTGCATTGTCATTCCCGATCATCGACATGGGGCTGCTCGCCGGGGAGGAGAGGCCGGCGGCGATGGAGCTGCTGCAAGATGCGTGCGAGAACTGGGGCTTCTTCGAGGTAGATGCTCAGCATGGATGGAGAACTGATCCAACTCCAGGAACTGAAACAAAATAATTAAGCTGCACAA…
ZmACO2 genebody	maize inbrid line CY72	GCTGCTGGCTGCTGTCTGTTGACAAGTCGGGAAAGCTCGTCCACTTCCAGTTCCACTCCGCTAGAAAGCTTGAACTTGGATGCCGAGCCTATAAATGGCGACCGACCCCGGCCACTTCCACTCACCGCACTCCAGCGTTCAGCATTAGACACGAGAGCTCCTAGTAGCCAGACCAGTAGTCCCGCGACCCTGTCGAGAGAAACAGACAGAGCAACATGGCGCCTGCATTGTCATTCCCGATCATCGACATGGGGCTGCTCGCCGGGGAGGAGAGGCCGGCGGCGATGGAGCTGCTGCAAGATGCGTGCGAGAACTGGGGCTTCTTCGAGGTAGATGCTCAGCATGGATGGAGAACTGATCCAACTCCAGGAACTGAAACAAAATAATTAAGCTGCACAA…
ZmACO2 genebody	maize inbrid line H21	GCTGCTGGCTGCTGTCTGTTGACAAGTCGGGAAAGCTCGTCCACTTCCAGTTCCACTCCGCTAGAAAGCTTGAACTTGGATGCCGAGCCTATAAATGGCGACCGACCCCGGCCACTTCCACTCACCGCACTCCAGCGTTCAGCATTAGACACGAGAGCTCCTAGTAGCCAGACCAGTAGTCCCGCGACCCTGTCGAGAGAAACAGACAGAGCAACATGGCGCCTGCATTGTCATTCCCGATCATCGACATGGGGCTGCTCGCCGGGGAGGAGAGGCCGGCGGCGATGGAGCTGCTGCAAGATGCGTGCGAGAACTGGGGCTTCTTCGAGGTAGATGCTCAGCATGGATGGAGAACTGATCCAACTCCAGGAACTGAAACAAAATAATTAAGCTGCACAA…
ZmACO2 genebody	maize inbrid line JI846	GCTGCTGGCTGCTGTCTGTTGACAAGTCGGGAAAGCTCGTCCACTTCCAGTTCCACTCCGCTAGAAAGCTTGAACTTGGATGCCGAGCCTATAAATGGCGACCGACCCCGGCCACTTCCACTCACCGCACTCCAGCGTTCAGCATTAGACACGAGAGCTCCTAGTAGCCAGACCAGTAGTCCCGCGACCCTGTCGAGAGAAACAGACAGAGCAACATGGCGCCTGCATTGTCATTCCCGATCATCGACATGGGGCTGCTCGCCGGGGAGGAGAGGCCGGCGGCGATGGAGCTGCTGCAAGATGCGTGCGAGAACTGGGGCTTCTTCGAGGTAGATGCTCAGCATGGATGGAGAACTGATCCAACTCCAGGAACTGAAACAAAATAATTAAGCTGCACAA…
ZmACO2 genebody	maize inbrid line YU87-1	GCTGCTGGCTGCTGTCTGTTGACAAGTCGGGAAAGCTCGTCCACTTCCAGTTCCACTCCGCTAGAAAGCTTGAACTTGGATGCCGAGCCTATAAATGGCGACCGACCCCGGCCACTTCCACTCACCGCACTCCAGCGTTCAGCATTAGACACGAGAGCTTCCTAGTAGCCAGACCAGTAGTCCCGCGACCCTGTCGAGAGAAACAGACAGAGCAACATGGCGCCTGCATTGTCATTCCCGATCATCGACATGGGGCTGCTCGCCGGGGAGGAGAGGCCGGCGGCGATGGAGCTGCTGCAAGATGCGTGCGAGAACTGGGGCTTCTTCGAGGTAGATGCTCAGCATGGATGGAGAACTGATCCAACTCCAGGAACTGAAACAAAATAATTAAGCTGCACA…
ZmACO2 genebody	maize inbrid line K12	GCTGCTGGCTGCTGTCTGTTGACAAGTCGGGAAAGCTCGTCCACTTCCAGTTCCACTCCGCTAGAAAGCTTGAACTTGGATGCCGAGCCTATAAATGGCGACCGACCCCGGCCACTTCCACTCACCGCACTCCAGCGTTCAGCATTAGACACGAGAGCTCCTAGTAGCCAGACCAGTAGTCCCGCGACCCTGTCGAGAGAAACAGACAGAGCAACATGGCGCCTGCATTGTCATTCCCGATCATCGACATGGGGCTGCTCGCCGGGGAGGAGAGGCCGGCGGCGATGGAGCTGCTGCAAGATGCGTGCGAGAACTGGGGCTTCTTCGAGGTAGATGCTCAGCATGGATGGAGAACTGATCCAACTCCAGGAACTGAAACAAAATAATTAAGCTGCACAA…
ZmACO2 genebody	maize inbrid line DAN598	GCTGCTGGCTGCTGTCTGTTGACAAGTCGGGAAAGCTCGTCCACTTCCAGTTCCACTCCGCTAGAAAGCTTGAACTTGGATGCCGAGCCTATAAATGGCGACCGACCCCGGCCACTTCCACTCACCGCACTCCAGCGTTCAGCATTAGACACGAGAGCTTCCTAGTAGCCAGACCAGTAGTCCCGCGACCCTGTCGAGAGAAACAGACAGAGCAACATGGCGCCTGCATTGTCATTCCCGATCATCGACATGGGGCTGCTCGCCGGGGAGGAGAGGCCGGCGGCGATGGAGCTGCTGCAAGATGCGTGCGAGAACTGGGGCTTCTTCGAGGTAGATGCTCAGCATGGATGGAGAACTGATCCAACTCCAGGAACTGAAACAAAATAATTAAGCTGCACA…
ZmACO2 genebody	maize inbrid line 501	GCTGCTGGCTGCTGTCTGTTGACAAGTCGGGAAAGCTCGTCCACTTCCAGTTCCACTCCGCTAGAAAGCTTGAACTTGGATGCCGAGCCTATAAATGGCGACCGACCCCGGCCACTTCCACTCACCGCACTCCAGCGTTCAGCATTAGACACGAGAGCTTCCTAGTAGCCAGACCAGTAGTCCCGCGACCCTGTCGAGAGAAACAGACAGAGCAACATGGCGCCTGCATTGTCATTCCCGATCATCGACATGGGGCTGCTCGCCGGGGAGGAGAGGCCGGCGGCGATGGAGCTGCTGCAAGATGCGTGCGAGAACTGGGGCTTCTTCGAGGTAGATGCTCAGCATGGATGGAGAACTGATCCAACTCCAGGAACTGAAACAAAATAATTAAGCTGCACA…
ZmACO2 genebody	maize inbrid line XZ698	GCTGCTGGCTGCTGTCTGTTGACAAGTCGGGAAAGCTCGTCCACTTCCAGTTCCACTCCGCTAGAAAGCTTGAACTTGGATGCCGAGCCTATAAATGGCGACCGACCCCGGCCACTTCCACTCACCGCACTCCAGCGTTCAGCATTAGACACGAGAGCTTCCTAGTAGCCAGACCAGTAGTCCCGCGACCCTGTCGAGAGAAACAGACAGAGCAACATGGCGCCTGCATTGTCATTCCCGATCATCGACATGGGGCTGCTCGCCGGGGAGGAGAGGCCGGCGGCGATGGAGCTGCTGCAAGATGCGTGCGAGAACTGGGGCTTCTTCGAGGTAGATGCTCAGCATGGATGGAGAACTGATCCAACTCCAGGAACTGAAACAAAATAATTAAGCTGCACA…
ZmACO2 genebody	maize inbrid line RY713	GCTGCTGGCTGCTGTCTGTTGACAAGTCGGGAAAGCTCGTCCACTTCCAGTTCCACTCCGCTAGAAAGCTTGAACTTGGATGCCGAGCCTATAAATGGCGACCGACCCCGGCCACTTCCACTCACCGCACTCCAGCGTTCAGCATTAGACACGAGAGCTCCTAGACTCCTAGTAGCCAGACCAGTAGTCCCGCGACCCTGTCGAGAGAAACAGACAGAGCAACATGGCGCCTGCATTGTCATTCCCGATCATCGACATGGGGCTGCTCGCCGGGGAGGAGAGGCCGGCGGCGATGGAGCTGCTGCAAGATGCGTGCGAGAACTGGGGCTTCTTCGAGGTAGATGCTCAGCATGGATGGAGAACTGATCCAACTCCAGGAACTGAAACAAAATAATTAAG…
ZmACO2 genebody	maize inbrid line J4112	GCTGCTGGCTGCTGTCTGTTGACAAGTCGGGAAAGCTCGTCCACTTCCAGTTCCACTCCGCTAGAAAGCTTGAACTTGGATGCCGAGCCTATAAATGGCGACCGACCCCGGCCACTTCCACTCACCGCACTCCAGCGTTCAGCATTAGACACGAGAGCTCCTAGTAGCCAGACCAGTAGTCCCGCGACCCTGTCGAGAGAAACAGACAGAGCAACATGGCGCCTGCATTGTCATTCCCGATCATCGACATGGGGCTGCTCGCCGGGGAGGAGAGGCCGGCGGCGATGGAGCTGCTGCAAGATGCGTGCGAGAACTGGGGCTTCTTCGAGGTAGATGCTCAGCATGGATGGAGAACTGATCCAACTCCAGGAACTGAAACAAAATAATTAAGCTGCACAA…
ZmACO2 genebody	maize inbrid line 832	GCTGCTGGCTGCTGTCTGTTGACAAGTCGGGAAAGCTCGTCCACTTCCAGTTCCACTCCGCTAGAAAGCTTGAACTTGGATGCCGAGCCTATAAATGGCGACCGACCCCGGCCACTTCCACTCACCGCACTCCAGCGTTCAGCATTAGACACGAGAGCTCCTAGTAGCCAGACCAGTAGTCCCGCGACCCTGTCGAGAGAAACAGACAGAGCAACATGGCGCCTGCATTGTCATTCCCGATCATCGACATGGGGCTGCTCGCCGGGGAGGAGAGGCCGGCGGCGATGGAGCTGCTGCAAGATGCGTGCGAGAACTGGGGCTTCTTCGAGGTAGATGCTCAGCATGGATGGAGAACTGATCCAACTCCAGGAACTGAAACAAAATAATTAAGCTGCACAA…
ZmACO2 genebody	maize inbrid line RY684	GCTGCTGGCTGCTGTCTGTTGACAAGTCGGGAAAGCTCGTCCACTTCCAGTTCCACTCCGCTAGAAAGCTTGAACTTGGATGCCGAGCCTATAAATGGCGACCGACCCCGGCCACTTCCACTCACCGCACTCCAGCGTTCAGCATTAGACACGAGAGCTCCTAGTAGCCAGACCAGTAGTCCCGCGACCCTGTCGAGAGAAACAGACAGAGCAACATGGCGCCTGCATTGTCATTCCCGATCATCGACATGGGGCTGCTCGCCGGGGAGGAGAGGCCGGCGGCGATGGAGCTGCTGCAAGATGCGTGCGAGAACTGGGGCTTCTTCGAGGTAGATGCTCAGCATGGATGGAGAACTGATCCAACTCCAGGAACTGAAACAAAATAATTAAGCTGCACAA…
ZmACO2 genebody	maize inbrid line XUN971	GCTGCTGGCTGCTGTCTGTTGACAAGTCGGGAAAGCTCGTCCACTTCCAGTTCCACTCCGCTAGAAAGCTTGAACTTGGATGCCGAGCCTATAAATGGCGACCGACCCCGGCCACTTCCACTCACCGCACTCCAGCGTTCAGCATTAGACACGAGAGCTCCTAGTAGCCAGACCAGTAGTCCCGCGACCCTGTCGAGAGAAACAGACAGAGCAACATGGCGCCTGCATTGTCATTCCCGATCATCGACATGGGGCTGCTCGCCGGGGAGGAGAGGCCGGCGGCGATGGAGCTGCTGCAAGATGCGTGCGAGAACTGGGGCTTCTTCGAGGTAGATGCTCAGCATGGATGGAGAACTGATCCAACTCCAGGAACTGAAACAAAATAATTAAGCTGCACAA…
ZmACO2 genebody	maize inbrid line ZHENG653	GCTGCTGGCTGCTGTCTGTTGACAAGTCGGGAAAGCTCGTCCACTTCCAGTTCCACTCCGCTAGAAAGCTTGAACTTGGATGCCGAGCCTATAAATGGCGACCGACCCCGGCCACTTCCACTCACCGCACTCCAGCGTTCAGCATTAGACACGAGAGCTCCTAGTAGCCAGACCAGTAGTCCCGCGACCCTGTCGAGAGAAACAGACAGAGCAACATGGCGCCTGCATTGTCATTCCCGATCATCGACATGGGGCTGCTCGCCGGGGAGGAGAGGCCGGCGGCGATGGAGCTGCTGCAAGATGCGTGCGAGAACTGGGGCTTCTTCGAGGTAGATGCTCAGCATGGATGGAGAACTGATCCAACTCCAGGAACTGAAACAAAATAATTAAGCTGCACAA…
ZmACO2 genebody	maize inbrid line GEMS17	GCTGCTGGCTGCTGTCTGTTGACAAGTCGGGAAAGCTCGTCCACTTCCAGTTCCACTCCGCTAGAAAGCTTGAACTTGGATGCCGAGCCTATAAATGGCGACCGACCCCGGCCACTTCCACTCACCGCACTCCAGCGTTCAGCATTAGACACGAGAGCTCCTAGTAGCCAGACCAGTAGTCCCGCGACCCTGTCGAGAGAAACAGACAGAGCAACATGGCGCCTGCATTGTCATTCCCGATCATCGACATGGGGCTGCTCGCCGGGGAGGAGAGGCCGGCGGCGATGGAGCTGCTGCAAGATGCGTGCGAGAACTGGGGCTTCTTCGAGGTAGATGCTCAGCATGGATGGAGAACTGATCCAACTCCAGGAACTGAAACAAAATAATTAAGCTGCACAA…
ZmACO2 genebody	maize inbrid line ZB648	GCTGCTGGCTGCTGTCTGTTGACAAGTCGGGAAAGCTCGTCCACTTCCAGTTCCACTCCGCTAGAAAGCTTGAACTTGGATGCCGAGCCTATAAATGGCGACCGACCCCGGCCACTTCCACTCACCGCACTCCAGCGTTCAGCATTAGACACGAGAGCTCCTAGTAGCCAGACCAGTAGTCCCGCGACCCTGTCGAGAGAAACAGACAGAGCAACATGGCGCCTGCATTGTCATTCCCGATCATCGACATGGGGCTGCTCGCCGGGGAGGAGAGGCCGGCGGCGATGGAGCTGCTGCAAGATGCGTGCGAGAACTGGGGCTTCTTCGAGGTAGATGCTCAGCATGGATGGAGAACTGATCCAACTCCAGGAACTGAAACAAAATAATTAAGCTGCACAA…
ZmACO2 genebody	maize inbrid line 05W002	GCTGCTGGCTGCTGTCTGTTGACAAGTCGGGAAAGCTCGTCCACTTCCAGTTCCACTCCGCTAGAAAGCTTGAACTTGGATGCCGAGCCTATAAATGGCGACCGACCCCGGCCACTTCCACTCACCGCACTCCAGCGTTCAGCATTAGACACGAGAGCTCCTAGTAGCCAGACCAGTAGTCCCGCGACCCTGTCGAGAGAAACAGACAGAGCAACATGGCGCCTGCATTGTCATTCCCGATCATCGACATGGGGCTGCTCGCCGGGGAGGAGAGGCCGGCGGCGATGGAGCTGCTGCAAGATGCGTGCGAGAACTGGGGCTTCTTCGAGGTAGATGCTCAGCATGGATGGAGAACTGATCCAACTCCAGGAACTGAAACAAAATAATTAAGCTGCACAA…
ZmACO2 genebody	maize inbrid line 5213	GCTGCTGGCTGCTGTCTGTTGACAAGTCGGGAAAGCTCGTCCACTTCCAGTTCCACTCCGCTAGAAAGCTTGAACTTGGATGCCGAGCCTATAAATGGCGACCGACCCCGGCCACTTCCACTCACCGCACTCCAGCGTTCAGCATTAGACACGAGAGCTCCTAGTAGCCAGACCAGTAGTCCCGCGACCCTGTCGAGAGAAACAGACAGAGCAACATGGCGCCTGCATTGTCATTCCCGATCATCGACATGGGGCTGCTCGCCGGGGAGGAGAGGCCGGCGGCGATGGAGCTGCTGCAAGATGCGTGCGAGAACTGGGGCTTCTTCGAGGTAGATGCTCAGCATGGATGGAGAACTGATCCAACTCCAGGAACTGAAACAAAATAATTAAGCTGCACAA…
ZmACO2 genebody	maize inbrid line SY3073	GCTGCTGGCTGCTGTCTGTTGACAAGTCGGGAAAGCTCGTCCACTTCCAGTTCCACTCCGCTAGAAAGCTTGAACTTGGATGCCGAGCCTATAAATGGCGACCGACCCCGGCCACTTCCACTCACCGCACTCCAGCGTTCAGCATTAGACACGAGAGCTCCTAGTAGCCAGACCAGTAGTCCCGCGACCCTGTCGAGAGAAACAGACAGAGCAACATGGCGCCTGCATTGTCATTCCCGATCATCGACATGGGGCTGCTCGCCGGGGAGGAGAGGCCGGCGGCGATGGAGCTGCTGCAAGATGCGTGCGAGAACTGGGGCTTCTTCGAGGTAGATGCTCAGCATGGATGGAGAACTGATCCAACTCCAGGAACTGAAACAAAATAATTAAGCTGCACAA…
ZmACO2 genebody	maize inbrid line SY1128	GCTGCTGGCTGCTGTCTGTTGACAAGTCGGGAAAGCTCGTCCACTTCCAGTTCCACTCCGCTAGAAAGCTTGAACTTGGATGCCGAGCCTATAAATGGCGACCGACCCCGGCCACTTCCACTCACCGCACTCCAGCGTTCAGCATTAGACACGAGAGCTCCTAGTAGCCAGACCAGTAGTCCCGCGACCCTGTCGAGAGAAACAGACAGAGCAACATGGCGCCTGCATTGTCATTCCCGATCATCGACATGGGGCTGCTCGCCGGGGAGGAGAGGCCGGCGGCGATGGAGCTGCTGCAAGATGCGTGCGAGAACTGGGGCTTCTTCGAGGTAGATGCTCAGCATGGATGGAGAACTGATCCAACTCCAGGAACTGAAACAAAATAATTAAGCTGCACAA…
ZmACO2 genebody	maize inbrid line 8902	GCTGCTGGCTGCTGTCTGTTGACAAGTCGGGAAAGCTCGTCCACTTCCAGTTCCACTCCGCTAGAAAGCTTGAACTTGGATGCCGAGCCTATAAATGGCGACCGACCCCGGCCACTTCCACTCACCGCACTCCAGCGTTCAGCATTAGACACGAGAGCTCCTAGTAGCCAGACCAGTAGTCCCGCGACCCTGTCGAGAGAAACAGACAGAGCAACATGGCGCCTGCATTGTCATTCCCGATCATCGACATGGGGCTGCTCGCCGGGGAGGAGAGGCCGGCGGCGATGGAGCTGCTGCAAGATGCGTGCGAGAACTGGGGCTTCTTCGAGGTAGATGCTCAGCATGGATGGAGAACTGATCCAACTCCAGGAACTGAAACAAAATAATTAAGCTGCACAA…
ZmACO2 genebody	maize inbrid line DAN599	GCTGCTGGCTGCTGTCTGTTGACAAGTCGGGAAAGCTCGTCCACTTCCAGTTCCACTCCGCTAGAAAGCTTGAACTTGGATGCCGAGCCTATAAATGGCGACCGACCCCGGCCACTTCCACTCACCGCACTCCAGCGTTCAGCATTAGACACGAGAGCTTCCTAGTAGCCAGACCAGTAGTCCCGCGACCCTGTCGAGAGAAACAGACAGAGCAACATGGCGCCTGCATTGTCATTCCCGATCATCGACATGGGGCTGCTCGCCGGGGAGGAGAGGCCGGCGGCGATGGAGCTGCTGCAAGATGCGTGCGAGAACTGGGGCTTCTTCGAGGTAGATGCTCAGCATGGATGGAGAACTGATCCAACTCCAGGAACTGAAACAAAATAATTAAGCTGCACA…
ZmACO2 genebody	maize inbrid line BT1	GCTGCTGGCTGCTGTCTGTTGACAAGTCGGGAAAGCTCGTCCACTTCCAGTTCCACTCCGCTAGAAAGCTTGAACTTGGATGCCGAGCCTATAAATGGCGACCGACCCCGGCCACTTCCACTCACCGCACTCCAGCGTTCAGCATTAGACACGAGAGCTCCTAGTAGCCAGACCAGTAGTCCCGCGACCCTGTCGAGAGAAACAGACAGAGCAACATGGCGCCTGCATTGTCATTCCCGATCATCGACATGGGGCTGCTCGCCGGGGAGGAGAGGCCGGCGGCGATGGAGCTGCTGCAAGATGCGTGCGAGAACTGGGGCTTCTTCGAGGTAGATGCTCAGCATGGATGGAGAACTGATCCAACTCCAGGAACTGAAACAAAATAATTAAGCTGCACAA…
ZmACO2 genebody	maize inbrid line GEMS16	GCTGCTGGCTGCTGTCTGTTGACAAGTCGGGAAAGCTCGTCCACTTCCAGTTCCACTCCGCTAGAAAGCTTGAACTTGGATGCCGAGCCTATAAATGGCGACCGACCCCGGCCACTTCCACTCACCGCACTCCAGCGTTCAGCATTAGACACGAGAGCTCCTAGTAGCCAGACCAGTAGTCCCGCGACCCTGTCGAGAGAAACAGACAGAGCAACATGGCGCCTGCATTGTCATTCCCGATCATCGACATGGGGCTGCTCGCCGGGGAGGAGAGGCCGGCGGCGATGGAGCTGCTGCAAGATGCGTGCGAGAACTGGGGCTTCTTCGAGGTAGATGCTCAGCATGGATGGAGAACTGATCCAACTCCAGGAACTGAAACAAAATAATTAAGCTGCACAA…
ZmACO2 genebody	maize inbrid line 9642	GCTGCTGGCTGCTGTCTGTTGACAAGTCGGGAAAGCTCGTCCACTTCCAGTTCCACTCCGCTAGAAAGCTTGAACTTGGATGCCGAGCCTATAAATGGCGACCGACCCCGGCCACTTCCACTCACCGCACTCCAGCGTTCAGCATTAGACACGAGAGCTTCCTAGTAGCCAGACCAGTAGTCCCGCGACCCTGTCGAGAGAAACAGACAGAGCAACATGGCGCCTGCATTGTCATTCCCGATCATCGACATGGGGCTGCTCGCCGGGGAGGAGAGGCCGGCGGCGATGGAGCTGCTGCAAGATGCGTGCGAGAACTGGGGCTTCTTCGAGGTAGATGCTCAGCATGGATGGAGAACTGATCCAACTCCAGGAACTGAAACAAAATAATTAAGCTGCACA…
ZmACO2 genebody	maize inbrid line 835A	GCTGCTGGCTGCTGTCTGTTGACAAGTCGGGAAAGCTCGTCCACTTCCAGTTCCACTCCGCTAGAAAGCTTGAACTTGGATGCCGAGCCTATAAATGGCGACCGACCCCGGCCACTTCCACTCACCGCACTCCAGCGTTCAGCATTAGACACGAGAGCTTCCTAGTAGCCAGACCAGTAGTCCCGCGACCCTGTCGAGAGAAACAGACAGAGCAACATGGCGCCTGCATTGTCATTCCCGATCATCGACATGGGGCTGCTCGCCGGGGAGGAGAGGCCGGCGGCGATGGAGCTGCTGCAAGATGCGTGCGAGAACTGGGGCTTCTTCGAGGTAGATGCTCAGCATGGATGGAGAACTGATCCAACTCCAGGAACTGAAACAAAATAATTAAGCTGCACA…
ZmACO2 genebody	maize inbrid line ZH68	GCTGCTGGCTGCTGTCTGTTGACAAGTCGGGAAAGCTCGTCCACTTCCAGTTCCACTCCGCTAGAAAGCTTGAACTTGGATGCCGAGCCTATAAATGGCGACCGACCCCGGCCACTTCCACTCACCGCACTCCAGCGTTCAGCATTAGACACGAGAGCTCCTAGTAGCCAGACCAGTAGTCCCGCGACCCTGTCGAGAGAAACAGACAGAGCAACATGGCGCCTGCATTGTCATTCCCGATCATCGACATGGGGCTGCTCGCCGGGGAGGAGAGGCCGGCGGCGATGGAGCTGCTGCAAGATGCGTGCGAGAACTGGGGCTTCTTCGAGGTAGATGCTCAGCATGGATGGAGAACTGATCCAACTCCAGGAACTGAAACAAAATAATTAAGCTGCACAA…
ZmACO2 genebody	maize inbrid line B113	GCTGCTGGCTGCTGTCTGTTGACAAGTCGGGAAAGCTCGTCCACTTCCAGTTCCACTCCGCTAGAAAGCTTGAACTTGGATGCCGAGCCTATAAATGGCGACCGACCCCGGCCACTTCCACTCACCGCACTCCAGCGTTCAGCATTAGACACGAGAGCTCCTAGTAGCCAGACCAGTAGTCCCGCGACCCTGTCGAGAGAAACAGACAGAGCAACATGGCGCCTGCATTGTCATTCCCGATCATCGACATGGGGCTGCTCGCCGGGGAGGAGAGGCCGGCGGCGATGGAGCTGCTGCAAGATGCGTGCGAGAACTGGGGCTTCTTCGAGGTAGATGCTCAGCATGGATGGAGAACTGATCCAACTCCAGGAACTGAAACAAAATAATTAAGCTGCACAA…
ZmACO2 genebody	maize inbrid line SHEN5003	GCTGCTGGCTGCTGTCTGTTGACAAGTCGGGAAAGCTCGTCCACTTCCAGTTCCACTCCGCTAGAAAGCTTGAACTTGGATGCCGAGCCTATAAATGGCGACCGACCCCGGCCACTTCCACTCACCGCACTCCAGCGTTCAGCATTAGACACGAGAGCTCCTAGTAGCCAGACCAGTAGTCCCGCGACCCTGTCGAGAGAAACAGACAGAGCAACATGGCGCCTGCATTGTCATTCCCGATCATCGACATGGGGCTGCTCGCCGGGGAGGAGAGGCCGGCGGCGATGGAGCTGCTGCAAGATGCGTGCGAGAACTGGGGCTTCTTCGAGGTAGATGCTCAGCATGGATGGAGAACTGATCCAACTCCAGGAACTGAAACAAAATAATTAAGCTGCACAA…
ZmACO2 genebody	maize inbrid line TY8	GCTGCTGGCTGCTGTCTGTTGACAAGTCGGGAAAGCTCGTCCACTTCCAGTTCCACTCCGCTAGAAAGCTTGAACTTGGATGCCGAGCCTATAAATGGCGACCGACCCCGGCCACTTCCACTCACCGCACTCCAGCGTTCAGCATTAGACACGAGAGCTCCTAGTAGCCAGACCAGTAGTCCCGCGACCCTGTCGAGAGAAACAGACAGAGCAACATGGCGCCTGCATTGTCATTCCCGATCATCGACATGGGGCTGCTCGCCGGGGAGGAGAGGCCGGCGGCGATGGAGCTGCTGCAAGATGCGTGCGAGAACTGGGGCTTCTTCGAGGTAGATGCTCAGCATGGATGGAGAACTGATCCAACTCCAGGAACTGAAACAAAATAATTAAGCTGCACAA…
ZmACO2 genebody	maize inbrid line K14	GCTGCTGGCTGCTGTCTGTTGACAAGTCGGGAAAGCTCGTCCACTTCCAGTTCCACTCCGCTAGAAAGCTTGAACTTGGATGCCGAGCCTATAAATGGCGACCGACCCCGGCCACTTCCACTCACCGCACTCCAGCGTTCAGCATTAGACACGAGAGCTCCTAGTAGCCAGACCAGTAGTCCCGCGACCCTGTCGAGAGAAACAGACAGAGCAACATGGCGCCTGCATTGTCATTCCCGATCATCGACATGGGGCTGCTCGCCGGGGAGGAGAGGCCGGCGGCGATGGAGCTGCTGCAAGATGCGTGCGAGAACTGGGGCTTCTTCGAGGTAGATGCTCAGCATGGATGGAGAACTGATCCAACTCCAGGAACTGAAACAAAATAATTAAGCTGCACAA…
ZmACO2 genebody	maize inbrid line GEMS29	GCTGCTGGCTGCTGTCTGTTGACAAGTCGGGAAAGCTCGTCCACTTCCAGTTCCACTCCGCTAGAAAGCTTGAACTTGGATGCCGAGCCTATAAATGGCGACCGACCCCGGCCACTTCCACTCACCGCACTCCAGCGTTCAGCATTAGACACGAGAGCTCCTAGTAGCCAGACCAGTAGTCCCGCGACCCTGTCGAGAGAAACAGACAGAGCAACATGGCGCCTGCATTGTCATTCCCGATCATCGACATGGGGCTGCTCGCCGGGGAGGAGAGGCCGGCGGCGATGGAGCTGCTGCAAGATGCGTGCGAGAACTGGGGCTTCTTCGAGGTAGATGCTCAGCATGGATGGAGAACTGATCCAACTCCAGGAACTGAAACAAAATAATTAAGCTGCACAA…
ZmACO2 genebody	maize inbrid line TY10	GCTGCTGGCTGCTGTCTGTTGACAAGTCGGGAAAGCTCGTCCACTTCCAGTTCCACTCCGCTAGAAAGCTTGAACTTGGATGCCGAGCCTATAAATGGCGACCGACCCCGGCCACTTCCACTCACCGCACTCCAGCGTTCAGCATTAGACACGAGAGCTCCTAGTAGCCAGACCAGTAGTCCCGCGACCCTGTCGAGAGAAACAGACAGAGCAACATGGCGCCTGCATTGTCATTCCCGATCATCGACATGGGGCTGCTCGCCGGGGAGGAGAGGCCGGCGGCGATGGAGCTGCTGCAAGATGCGTGCGAGAACTGGGGCTTCTTCGAGGTAGATGCTCAGCATGGATGGAGAACTGATCCAACTCCAGGAACTGAAACAAAATAATTAAGCTGCACAA…
ZmACO2 genebody	maize inbrid line LIAO5262	GCTGCTGGCTGCTGTCTGTTGACAAGTCGGGAAAGCTCGTCCACTTCCAGTTCCACTCCGCTAGAAAGCTTGAACTTGGATGCCGAGCCTATAAATGGCGACCGACCCCGGCCACTTCCACTCACCGCACTCCAGCGTTCAGCATTAGACACGAGAGCTCCTAGACTCCTAGTAGCCAGACCAGTAGTCCCGCGACCCTGTCGAGAGAAACAGACAGAGCAACATGGCGCCTGCATTGTCATTCCCGATCATCGACATGGGGCTGCTCGCCGGGGAGGAGAGGCCGGCGGCGATGGAGCTGCTGCAAGATGCGTGCGAGAACTGGGGCTTCTTCGAGGTAGATGCTCAGCATGGATGGAGAACTGATCCAACTCCAGGAACTGAAACAAAATAATTAAG…
ZmACO2 genebody	maize inbrid line GEMS31	GCTGCTGGCTGCTGTCTGTTGACAAGTCGGGAAAGCTCGTCCACTTCCAGTTCCACTCCGCTAGAAAGCTTGAACTTGGATGCCGAGCCTATAAATGGCGACCGACCCCGGCCACTTCCACTCACCGCACTCCAGCGTTCAGCATTAGACACGAGAGCTCCTAGTAGCCAGACCAGTAGTCCCGCGACCCTGTCGAGAGAAACAGACAGAGCAACATGGCGCCTGCATTGTCATTCCCGATCATCGACATGGGGCTGCTCGCCGGGGAGGAGAGGCCGGCGGCGATGGAGCTGCTGCAAGATGCGTGCGAGAACTGGGGCTTCTTCGAGGTAGATGCTCAGCATGGATGGAGAACTGATCCAACTCCAGGAACTGAAACAAAATAATTAAGCTGCACAA…
ZmACO2 genebody	maize inbrid line DH29	GCTGCTGGCTGCTGTCTGTTGACAAGTCGGGAAAGCTCGTCCACTTCCAGTTCCACTCCGCTAGAAAGCTTGAACTTGGATGCCGAGCCTATAAATGGCGACCGACCCCGGCCACTTCCACTCACCGCACTCCAGCGTTCAGCATTAGACACGAGAGCTCCTAGTAGCCAGACCAGTAGTCCCGCGACCCTGTCGAGAGAAACAGACAGAGCAACATGGCGCCTGCATTGTCATTCCCGATCATCGACATGGGGCTGCTCGCCGGGGAGGAGAGGCCGGCGGCGATGGAGCTGCTGCAAGATGCGTGCGAGAACTGGGGCTTCTTCGAGGTAGATGCTCAGCATGGATGGAGAACTGATCCAACTCCAGGAACTGAAACAAAATAATTAAGCTGCACAA…
ZmACO2 genebody	maize inbrid line ES40	GCTGCTGGCTGCTGTCTGTTGACAAGTCGGGAAAGCTCGTCCACTTCCAGTTCCACTCCGCTAGAAAGCTTGAACTTGGATGCCGAGCCTATAAATGGCGACCGACCCCGGCCACTTCCACTCACCGCACTCCAGCGTTCAGCATTAGACACGAGAGCTTCCTAGTAGCCAGACCAGTAGTCCCGCGACCCTGTCGAGAGAAACAGACAGAGCAACATGGCGCCTGCATTGTCATTCCCGATCATCGACATGGGGCTGCTCGCCGGGGAGGAGAGGCCGGCGGCGATGGAGCTGCTGCAAGATGCGTGCGAGAACTGGGGCTTCTTCGAGGTAGATGCTCAGCATGGATGGAGAACTGATCCAACTCCAGGAACTGAAACAAAATAATTAAGCTGCACA…
ZmACO2 genebody	maize inbrid line GEMS9	GCTGCTGGCTGCTGTCTGTTGACAAGTCGGGAAAGCTCGTCCACTTCCAGTTCCACTCCGCTAGAAAGCTTGAACTTGGATGCCGAGCCTATAAATGGCGACCGACCCCGGCCACTTCCACTCACCGCACTCCAGCGTTCAGCATTAGACACGAGAGCTCCTAGTAGCCAGACCAGTAGTCCCGCGACCCTGTCGAGAGAAACAGACAGAGCAACATGGCGCCTGCATTGTCATTCCCGATCATCGACATGGGGCTGCTCGCCGGGGAGGAGAGGCCGGCGGCGATGGAGCTGCTGCAAGATGCGTGCGAGAACTGGGGCTTCTTCGAGGTAGATGCTCAGCATGGATGGAGAACTGATCCAACTCCAGGAACTGAAACAAAATAATTAAGCTGCACAA…
ZmACO2 genebody	maize inbrid line 18-599	GCTGCTGGCTGCTGTCTGTTGACAAGTCGGGAAAGCTCGTCCACTTCCAGTTCCACTCCGCTAGAAAGCTTGAACTTGGATGCCGAGCCTATAAATGGCGACCGACCCCGGCCACTTCCACTCACCGCACTCCAGCGTTCAGCATTAGACACGAGAGCTTCCTAGTAGCCAGACCAGTAGTCCCGCGACCCTGTCGAGAGAAACAGACAGAGCAACATGGCGCCTGCATTGTCATTCCCGATCATCGACATGGGGCTGCTCGCCGGGGAGGAGAGGCCGGCGGCGATGGAGCTGCTGCAAGATGCGTGCGAGAACTGGGGCTTCTTCGAGGTAGATGCTCAGCATGGATGGAGAACTGATCCAACTCCAGGAACTGAAACAAAATAATTAAGCTGCACA…
ZmACO2 genebody	maize inbrid line D863F	GCTGCTGGCTGCTGTCTGTTGACAAGTCGGGAAAGCTCGTCCACTTCCAGTTCCACTCCGCTAGAAAGCTTGAACTTGGATGCCGAGCCTATAAATGGCGACCGACCCCGGCCACTTCCACTCACCGCACTCCAGCGTTCAGCATTAGACACGAGAGCTTCCTAGTAGCCAGACCAGTAGTCCCGCGACCCTGTCGAGAGAAACAGACAGAGCAACATGGCGCCTGCATTGTCATTCCCGATCATCGACATGGGGCTGCTCGCCGGGGAGGAGAGGCCGGCGGCGATGGAGCTGCTGCAAGATGCGTGCGAGAACTGGGGCTTCTTCGAGGTAGATGCTCAGCATGGATGGAGAACTGATCCAACTCCAGGAACTGAAACAAAATAATTAAGCTGCACA…
ZmACO2 genebody	maize inbrid line GEMS27	GCTGCTGGCTGCTGTCTGTTGACAAGTCGGGAAAGCTCGTCCACTTCCAGTTCCACTCCGCTAGAAAGCTTGAACTTGGATGCCGAGCCTATAAATGGCGACCGACCCCGGCCACTTCCACTCACCGCACTCCAGCGTTCAGCATTAGACACGAGAGCTCCTAGTAGCCAGACCAGTAGTCCCGCGACCCTGTCGAGAGAAACAGACAGAGCAACATGGCGCCTGCATTGTCATTCCCGATCATCGACATGGGGCTGCTCGCCGGGGAGGAGAGGCCGGCGGCGATGGAGCTGCTGCAAGATGCGTGCGAGAACTGGGGCTTCTTCGAGGTAGATGCTCAGCATGGATGGAGAACTGATCCAACTCCAGGAACTGAAACAAAATAATTAAGCTGCACAA…
ZmACO2 genebody	maize inbrid line 150	GCTGCTGGCTGCTGTCTGTTGACAAGTCGGGAAAGCTCGTCCACTTCCAGTTCCACTCCGCTAGAAAGCTTGAACTTGGATGCCGAGCCTATAAATGGCGACCGACCCCGGCCACTTCCACTCACCGCACTCCAGCGTTCAGCATTAGACACGAGAGCTCCTAGTAGCCAGACCAGTAGTCCCGCGACCCTGTCGAGAGAAACAGACAGAGCAACATGGCGCCTGCATTGTCATTCCCGATCATCGACATGGGGCTGCTCGCCGGGGAGGAGAGGCCGGCGGCGATGGAGCTGCTGCAAGATGCGTGCGAGAACTGGGGCTTCTTCGAGGTAGATGCTCAGCATGGATGGAGAACTGATCCAACTCCAGGAACTGAAACAAAATAATTAAGCTGCACAA…
ZmACO2 genebody	maize inbrid line TY9	GCTGCTGGCTGCTGTCTGTTGACAAGTCGGGAAAGCTCGTCCACTTCCAGTTCCACTCCGCTAGAAAGCTTGAACTTGGATGCCGAGCCTATAAATGGCGACCGACCCCGGCCACTTCCACTCACCGCACTCCAGCGTTCAGCATTAGACACGAGAGCTCCTAGTAGCCAGACCAGTAGTCCCGCGACCCTGTCGAGAGAAACAGACAGAGCAACATGGCGCCTGCATTGTCATTCCCGATCATCGACATGGGGCTGCTCGCCGGGGAGGAGAGGCCGGCGGCGATGGAGCTGCTGCAAGATGCGTGCGAGAACTGGGGCTTCTTCGAGGTAGATGCTCAGCATGGATGGAGAACTGATCCAACTCCAGGAACTGAAACAAAATAATTAAGCTGCACAA…
ZmACO2 genebody	maize inbrid line TY6	GCTGCTGGCTGCTGTCTGTTGACAAGTCGGGAAAGCTCGTCCACTTCCAGTTCCACTCCGCTAGAAAGCTTGAACTTGGATGCCGAGCCTATAAATGGCGACCGACCCCGGCCACTTCCACTCACCGCACTCCAGCGTTCAGCATTAGACACGAGAGCTCCTAGTAGCCAGACCAGTAGTCCCGCGACCCTGTCGAGAGAAACAGACAGAGCAACATGGCGCCTGCATTGTCATTCCCGATCATCGACATGGGGCTGCTCGCCGGGGAGGAGAGGCCGGCGGCGATGGAGCTGCTGCAAGATGCGTGCGAGAACTGGGGCTTCTTCGAGGTAGATGCTCAGCATGGATGGAGAACTGATCCAACTCCAGGAACTGAAACAAAATAATTAAGCTGCACAA…
ZmACO2 genebody	maize inbrid line B110	GCTGCTGGCTGCTGTCTGTTGACAAGTCGGGAAAGCTCGTCCACTTCCAGTTCCACTCCGCTAGAAAGCTTGAACTTGGATGCCGAGCCTATAAATGGCGACCGACCCCGGCCACTTCCACTCACCGCACTCCAGCGTTCAGCATTAGACACGAGAGCTCCTAGTAGCCAGACCAGTAGTCCCGCGACCCTGTCGAGAGAAACAGACAGAGCAACATGGCGCCTGCATTGTCATTCCCGATCATCGACATGGGGCTGCTCGCCGGGGAGGAGAGGCCGGCGGCGATGGAGCTGCTGCAAGATGCGTGCGAGAACTGGGGCTTCTTCGAGGTAGATGCTCAGCATGGATGGAGAACTGATCCAACTCCAGGAACTGAAACAAAATAATTAAGCTGCACAA…
ZmACO2 genebody	maize inbrid line GEMS3	GCTGCTGGCTGCTGTCTGTTGACAAGTCGGGAAAGCTCGTCCACTTCCAGTTCCACTCCGCTAGAAAGCTTGAACTTGGATGCCGAGCCTATAAATGGCGACCGACCCCGGCCACTTCCACTCACCGCACTCCAGCGTTCAGCATTAGACACGAGAGCTCCTAGTAGCCAGACCAGTAGTCCCGCGACCCTGTCGAGAGAAACAGACAGAGCAACATGGCGCCTGCATTGTCATTCCCGATCATCGACATGGGGCTGCTCGCCGGGGAGGAGAGGCCGGCGGCGATGGAGCTGCTGCAAGATGCGTGCGAGAACTGGGGCTTCTTCGAGGTAGATGCTCAGCATGGATGGAGAACTGATCCAACTCCAGGAACTGAAACAAAATAATTAAGCTGCACAA…
ZmACO2 genebody	maize inbrid line R15X1141	GCTGCTGGCTGCTGTCTGTTGACAAGTCGGGAAAGCTCGTCCACTTCCAGTTCCACTCCGCTAGAAAGCTTGAACTTGGATGCCGAGCCTATAAATGGCGACCGACCCCGGCCACTTCCACTCACCGCACTCCAGCGTTCAGCATTAGACACGAGAGCTTCCTAGTAGCCAGACCAGTAGTCCCGCGACCCTGTCGAGAGAAACAGACAGAGCAACATGGCGCCTGCATTGTCATTCCCGATCATCGACATGGGGCTGCTCGCCGGGGAGGAGAGGCCGGCGGCGATGGAGCTGCTGCAAGATGCGTGCGAGAACTGGGGCTTCTTCGAGGTAGATGCTCAGCATGGATGGAGAACTGATCCAACTCCAGGAACTGAAACAAAATAATTAAGCTGCACA…
ZmACO2 genebody	maize inbrid line P138	GCTGCTGGCTGCTGTCTGTTGACAAGTCGGGAAAGCTCGTCCACTTCCAGTTCCACTCCGCTAGAAAGCTTGAACTTGGATGCCGAGCCTATAAATGGCGACCGACCCCGGCCACTTCCACTCACCGCACTCCAGCGTTCAGCATTAGACACGAGAGCTTCCTAGTAGCCAGACCAGTAGTCCCGCGACCCTGTCGAGAGAAACAGACAGAGCAACATGGCGCCTGCATTGTCATTCCCGATCATCGACATGGGGCTGCTCGCCGGGGAGGAGAGGCCGGCGGCGATGGAGCTGCTGCAAGATGCGTGCGAGAACTGGGGCTTCTTCGAGGTAGATGCTCAGCATGGATGGAGAACTGATCCAACTCCAGGAACTGAAACAAAATAATTAAGCTGCACA…
ZmACO2 genebody	maize inbrid line TY11	GCTGCTGGCTGCTGTCTGTTGACAAGTCGGGAAAGCTCGTCCACTTCCAGTTCCACTCCGCTAGAAAGCTTGAACTTGGATGCCGAGCCTATAAATGGCGACCGACCCCGGCCACTTCCACTCACCGCACTCCAGCGTTCAGCATTAGACACGAGAGCTCCTAGTAGCCAGACCAGTAGTCCCGCGACCCTGTCGAGAGAAACAGACAGAGCAACATGGCGCCTGCATTGTCATTCCCGATCATCGACATGGGGCTGCTCGCCGGGGAGGAGAGGCCGGCGGCGATGGAGCTGCTGCAAGATGCGTGCGAGAACTGGGGCTTCTTCGAGGTAGATGCTCAGCATGGATGGAGAACTGATCCAACTCCAGGAACTGAAACAAAATAATTAAGCTGCACAA…
ZmACO2 genebody	maize inbrid line GEMS53	GCTGCTGGCTGCTGTCTGTTGACAAGTCGGGAAAGCTCGTCCACTTCCAGTTCCACTCCGCTAGAAAGCTTGAACTTGGATGCCGAGCCTATAAATGGCGACCGACCCCGGCCACTTCCACTCACCGCACTCCAGCGTTCAGCATTAGACACGAGAGCTCCTAGTAGCCAGACCAGTAGTCCCGCGACCCTGTCGAGAGAAACAGACAGAGCAACATGGCGCCTGCATTGTCATTCCCGATCATCGACATGGGGCTGCTCGCCGGGGAGGAGAGGCCGGCGGCGATGGAGCTGCTGCAAGATGCGTGCGAGAACTGGGGCTTCTTCGAGGTAGATGCTCAGCATGGATGGAGAACTGATCCAACTCCAGGAACTGAAACAAAATAATTAAGCTGCACAA…
ZmACO2 genebody	maize inbrid line GEMS10	GCTGCTGGCTGCTGTCTGTTGACAAGTCGGGAAAGCTCGTCCACTTCCAGTTCCACTCCGCTAGAAAGCTTGAACTTGGATGCCGAGCCTATAAATGGCGACCGACCCCGGCCACTTCCACTCACCGCACTCCAGCGTTCAGCATTAGACACGAGAGCTCCTAGTAGCCAGACCAGTAGTCCCGCGACCCTGTCGAGAGAAACAGACAGAGCAACATGGCGCCTGCATTGTCATTCCCGATCATCGACATGGGGCTGCTCGCCGGGGAGGAGAGGCCGGCGGCGATGGAGCTGCTGCAAGATGCGTGCGAGAACTGGGGCTTCTTCGAGGTAGATGCTCAGCATGGATGGAGAACTGATCCAACTCCAGGAACTGAAACAAAATAATTAAGCTGCACAA…
ZmACO2 genebody	maize inbrid line GEMS48	GCTGCTGGCTGCTGTCTGTTGACAAGTCGGGAAAGCTCGTCCACTTCCAGTTCCACTCCGCTAGAAAGCTTGAACTTGGATGCCGAGCCTATAAATGGCGACCGACCCCGGCCACTTCCACTCACCGCACTCCAGCGTTCAGCATTAGACACGAGAGCTCCTAGTAGCCAGACCAGTAGTCCCGCGACCCTGTCGAGAGAAACAGACAGAGCAACATGGCGCCTGCATTGTCATTCCCGATCATCGACATGGGGCTGCTCGCCGGGGAGGAGAGGCCGGCGGCGATGGAGCTGCTGCAAGATGCGTGCGAGAACTGGGGCTTCTTCGAGGTAGATGCTCAGCATGGATGGAGAACTGATCCAACTCCAGGAACTGAAACAAAATAATTAAGCTGCACAA…
ZmACO2 genebody	maize inbrid line SI273	GCTGCTGGCTGCTGTCTGTTGACAAGTCGGGAAAGCTCGTCCACTTCCAGTTCCACTCCGCTAGAAAGCTTGAACTTGGATGCCGAGCCTATAAATGGCGACCGACCCCGGCCACTTCCACTCACCGCACTCCAGCGTTCAGCATTAGACACGAGAGCTCCTAGTAGCCAGACCACTAGTCCCGCGACCCTGTCGAGAGAAACAGACAGAGCAACATGGCGCCTGCATTGTCATTCCCGATCATCGACATGGGGCTGCTCGCCGGGGAGGAGAGGCCGGCGGCGATGGAGCTGCTGCAAGATGCGTGCGAGAACTGGGGCTTCTTCGAGGTAGATGCTCAGCATGGATGGAGAACTGATCCAACTCCAGGAACTGAAACAAAATAATTAAGCTGCACAA…
ZmACO2 genebody	maize inbrid line B77	GCTGCTGGCTGCTGTCTGTTGACAAGTCGGGAAAGCTCGTCCACTTCCAGTTCCACTCCGCTAGAAAGCTTGAACTTGGATGCCGAGCCTATAAATGGCGACCGACCCCGGCCACTTCCACTCACCGCACTCCAGCGTTCAGCATTAGACACGAGAGCTCCTAGTAGCCAGACCACTAGTCCCGCGACCCTGTCGAGAGAAACAGACAGAGCAACATGGCGCCTGCATTGTCATTCCCGATCATCGACATGGGGCTGCTCGCCGGGGAGGAGAGGCCGGCGGCGATGGAGCGGCTGCAAGATGCGTGCGAGAACTGGGGCTTCTTCGAGGTAGATGCTCAGCATGGATGGAGAACTGATCCAACTCCAGGAACTGAAACAAAATAATTAAGCTGCACAA…
ZmACO2 genebody	maize inbrid line TIAN77	GCTGCTGGCTGCTGTCTGTTGACAAGTCGGGAAAGCTCGTCCACTTCCAGTTCCACTCCGCTAGAAAGCTTGAACTTGGATGCCGAGCCTATAAATGGCGACCGACCCCGGCCACTTCCACTCACCGCACTCCAGCGTTCAGCATTAGACACGAGAGCTCCTAGTAGCCAGACCACTAGTCCCGCGACCCTGTCGAGAGAAACAGACAGAGCAACATGGCGCCTGCATTGTCATTCCCGATCATCGACATGGGGCTGCTCGCCGGGGAGGAGAGGCCGGCGGCGATGGAGCGGCTGCAAGATGCGTGCGAGAACTGGGGCTTCTTCGAGGTAGATGCTCAGCATGGATGGAGAACTGATCCAACTCCAGGAACTGAAACAAAATAATTAAGCTGCACAA…
ZmACO2 genebody	maize inbrid line GEMS40	GCTGCTGGCTGCTGTCTGTTGACAAGTCGGGAAAGCTCGTCCACTTCCAGTTCCACTCCGCTAGAAAGCTTGAACTTGGATGCCGAGCCTATAAATGGCGACCGACCCCGGCCACTTCCACTCACCGCACTCCAGCGTTCAGCATTAGACACGAGAGCTCCTAGTAGCCAGACCACTAGTCCCGCGACCCTGTCGAGAGAAACAGACAGAGCAACATGGCGCCTGCATTGTCATTCCCGATCATCGACATGGGGCTGCTCGCCGGGGAGGAGAGGCCGGCGGCGATGGAGCGGCTGCAAGATGCGTGCGAGAACTGGGGCTTCTTCGAGGTAGATGCTCAGCATGGATGGAGAACTGATCCAACTCCAGGAACTGAAACAAAATAATTAAGCTGCACAA…
ZmACO2 genebody	maize inbrid line GEMS61	GCTGCTGGCTGCTGTCTGTTGACAAGTCGGGAAAGCTCGTCCACTTCCAGTTCCACTCCGCTAGAAAGCTTGAACTTGGATGCCGAGCCTATAAATGGCGACCGACCCCGGCCACTTCCACTCACCGCACTCCAGCGTTCAGCATTAGACACGAGAGCTCCTAGTAGCCAGACCAGTAGTCCCGCGACCCTGTCGAGAGAAACAGACAGAGCAACATGGCGCCTGCATTGTCATTCCCGATCATCGACATGGGGCTGCTCGCCGGGGAGGAGAGGCCGGCGGCGATGGAGCTGCTGCAAGATGCGTGCGAGAACTGGGGCTTCTTCGAGGTAGATGCTCAGCATGGATGGAGAACTGATCCAACTCCAGGAACTGAAACAAAATAATTAAGCTGCACAA…
ZmACO2 genebody	maize inbrid line ZONG31	GCTGCTGGCTGCTGTCTGTTGACAAGTCGGGAAAGCTCGTCCACTTCCAGTTCCACTCCGCTAGAAAGCTTGAACTTGGATGCCGAGCCTATAAATGGCGACCGACCCCGGCCACTTCCACTCACCGCACTCCAGCGTTCAGCATTAGACACGAGAGCTCCTAGTAGCCAGACCACTAGTCCCGCGACCCTGTCGAGAGAAACAGACAGAGCAACATGGCGCCTGCATTGTCATTCCCGATCATCGACATGGGGCTGCTCGCCGGGGAGGAGAGGCCGGCGGCGATGGAGCGGCTGCAAGATGCGTGCGAGAACTGGGGCTTCTTCGAGGTAGATGCTCAGCATGGATGGAGAACTGATCCAACTCCAGGAACTGAAACAAAATAATTAAGCTGCACAA…
ZmACO2 genebody	maize inbrid line QTHHSBTS	GCTGCTGGCTGCTGTCTGTTGACAAGTCGGGAAAGCTCGTCCACTTCCAGTTCCACTCCGCTAGAAAGCTTGAACTTGGATGCCGAGCCTATAAATGGCGACCGACCCCGGCCACTTCCACTCACCGCACTCCAGCGTTCAGCATTAGACACGAGAGCTCCTAGTAGCCAGACCACTAGTCCCGCGACCCTGTCGAGAGAAACAGACAGAGCAACATGGCGCCTGCATTGTCATTCCCGATCATCGACATGGGGCTGCTCGCCGGGGAGGAGAGGCCGGCGGCGATGGAGCGGCTGCAAGATGCGTGCGAGAACTGGGGCTTCTTCGAGGTAGATGCTCAGCATGGATGGAGAACTGATCCAACTCCAGGAACTGAAACAAAATAATTAAGCTGCACAA…
ZmACO2 genebody	maize inbrid line LY042	GCTGCTGGCTGCTGTCTGTTGACAAGTCGGGAAAGCTCGTCCACTTCCAGTTCCACTCCGCTAGAAAGCTTGAACTTGGATGCCGAGCCTATAAATGGCGACCGACCCCGGCCACTTCCACTCACCGCACTCCAGCGTTCAGCATTAGACACGAGAGCTCCTAGTAGCCAGACCACTAGTCCCGCGACCCTGTCGAGAGAAACAGACAGAGCAACATGGCGCCTGCATTGTCATTCCCGATCATCGACATGGGGCTGCTCGCCGGGGAGGAGAGGCCGGCGGCGATGGAGCGGCTGCAAGATGCGTGCGAGAACTGGGGCTTCTTCGAGGTAGATGCTCAGCATGGATGGAGAACTGATCCAACTCCAGGAACTGAAACAAAATAATTAAGCTGCACAA…
ZmACO2 genebody	maize inbrid line CHUAN48-2	GCTGCTGGCTGCTGTCTGTTGACAAGTCGGGAAAGCTCGTCCACTTCCAGTTCCACTCCGCTAGAAAGCTTGAACTTGGATGCCGAGCCTATAAATGGCGACCGACCCCGGCCACTTCCACTCACCGCACTCCAGCGTTCAGCATTAGACACGAGAGCTCCTAGTAGCCAGACCACTAGTCCCGCGACCCTGTCGAGAGAAACAGACAGAGCAACATGGCGCCTGCATTGTCATTCCCGATCATCGACATGGGGCTGCTCGCCGGGGAGGAGAGGCCGGCGGCGATGGAGCGGCTGCAAGATGCGTGCGAGAACTGGGGCTTCTTCGAGGTAGATGCTCAGCATGGATGGAGAACTGATCCAACTCCAGGAACTGAAACAAAATAATTAAGCTGCACAA…
ZmACO2 genebody	maize inbrid line 04K5672	GCTGCTGGCTGCTGTCTGTTGACAAGTCGGGAAAGCTCGTCCACTTCCAGTTCCACTCCGCTAGAAAGCTTGAACTTGGATGCCGAGCCTATAAATGGCGACCGACCCCGGCCACTTCCACTCACCGCACTCCAGCGTTCAGCATTAGACACGAGAGCTCCTAGTAGCCAGACCACTAGTCCCGCGACCCTGTCGAGAGAAACAGACAGAGCAACATGGCGCCTGCATTGTCATTCCCGATCATCGACATGGGGCTGCTCGCCGGGGAGGAGAGGCCGGCGGCGATGGAGCGGCTGCAAGATGCGTGCGAGAACTGGGGCTTCTTCGAGGTAGATGCTCAGCATGGATGGAGAACTGATCCAACTCCAGGAACTGAAACAAAATAATTAAGCTGCACAA…
ZmACO2 genebody	maize inbrid line 7884-4HT	GCTGCTGGCTGCTGTCTGTTGACAAGTCGGGAAAGCTCGTCCACTTCCAGTTCCACTCCGCTAGAAAGCTTGAACTTGGATGCCGAGCCTATAAATGGCGACCGACCCCGGCCACTTCCACTCACCGCACTCCAGCGTTCAGCATTAGACACGAGAGCTCCTAGTAGCCAGACCACTAGTCCCGCGACCCTGTCGAGAGAAACAGACAGAGCAACATGGCGCCTGCATTGTCATTCCCGATCATCGACATGGGGCTGCTCGCCGGGGAGGAGAGGCCGGCGGCGATGGAGCGGCTGCAAGATGCGTGCGAGAACTGGGGCTTCTTCGAGGTAGATGCTCAGCATGGATGGAGAACTGATCCAACTCCAGGAACTGAAACAAAATAATTAAGCTGCACAA…
ZmACO2 genebody	maize inbrid line A619	GCTGCTGGCTGCTGTCTGTTGACAAGTCGGGAAAGCTCGTCCACTTCCAGTTCCACTCCGCTAGAAAGCTTGAACTTGGATGCCGAGCCTATAAATGGCGACCGACCCCGGCCACTTCCACTCACCGCACTCCAGCGTTCAGCATTAGACACGAGAGCTCCTAGTAGCCAGACCACTAGTCCCGCGACCCTGTCGAGAGAAACAGACAGAGCAACATGGCGCCTGCATTGTCATTCCCGATCATCGACATGGGGCTGCTCGCCGGGGAGGAGAGGCCGGCGGCGATGGAGCGGCTGCAAGATGCGTGCGAGAACTGGGGCTTCTTCGAGGTAGATGCTCAGCATGGATGGAGAACTGATCCAACTCCAGGAACTGAAACAAAATAATTAAGCTGCACAA…
ZmACO2 genebody	maize inbrid line B151	GCTGCTGGCTGCTGTCTGTTGACAAGTCGGGAAAGCTCGTCCACTTCCAGTTCCACTCCGCTAGAAAGCTTGAACTTGGATGCCGAGCCTATAAATGGCGACCGACCCCGGCCACTTCCACTCACCGCACTCCAGCGTTCAGCATTAGACACGAGAGCTCCTAGTAGCCAGACCACTAGTCCCGCGACCCTGTCGAGAGAAACAGACAGAGCAACATGGCGCCTGCATTGTCATTCCCGATCATCGACATGGGGCTGCTCGCCGGGGAGGAGAGGCCGGCGGCGATGGAGCGGCTGCAAGATGCGTGCGAGAACTGGGGCTTCTTCGAGGTAGATGCTCAGCATGGATGGAGAACTGATCCAACTCCAGGAACTGAAACAAAATAATTAAGCTGCACAA…
ZmACO2 genebody	maize inbrid line DAN340	GCTGCTGGCTGCTGTCTGTTGACAAGTCGGGAAAGCTCGTCCACTTCCAGTTCCACTCCGCTAGAAAGCTTGAACTTGGATGCCGAGCCTATAAATGGCGACCGACCCCGGCCACTTCCACTCACCGCACTCCAGCGTTCAGCATTAGACACGAGAGCTCCTAGTAGCCAGACCACTAGTCCCGCGACCCTGTCGAGAGAAACAGACAGAGCAACATGGCGCCTGCATTGTCATTCCCGATCATCGACATGGGGCTGCTCGCCGGGGAGGAGAGGCCGGCGGCGATGGAGCGGCTGCAAGATGCGTGCGAGAACTGGGGCTTCTTCGAGGTAGATGCTCAGCATGGATGGAGAACTGATCCAACTCCAGGAACTGAAACAAAATAATTAAGCTGCACAA…
ZmACO2 genebody	maize inbrid line IRF291	GCTGCTGGCTGCTGTCTGTTGACAAGTCGGGAAAGCTCGTCCACTTCCAGTTCCACTCCGCTAGAAAGCTTGAACTTGGATGCCGAGCCTATAAATGGCGACCGACCCCGGCCACTTCCACTCACCGCACTCCAGCGTTCAGCATTAGACACGAGAGCTCCTAGTAGCCAGACCACTAGTCCCGCGACCCTGTCGAGAGAAACAGACAGAGCAACATGGCGCCTGCATTGTCATTCCCGATCATCGACATGGGGCTGCTCGCCGGGGAGGAGAGGCCGGCGGCGATGGAGCGGCTGCAAGATGCGTGCGAGAACTGGGGCTTCTTCGAGGTAGATGCTCAGCATGGATGGAGAACTGATCCAACTCCAGGAACTGAAACAAAATAATTAAGCTGCACAA…
ZmACO2 genebody	maize inbrid line MN	GCTGCTGGCTGCTGTCTGTTGACAAGTCGGGAAAGCTCGTCCACTTCCAGTTCCACTCCGCTAGAAAGCTTGAACTTGGATGCCGAGCCTATAAATGGCGACCGACCCCGGCCACTTCCACTCACCGCACTCCAGCGTTCAGCATTAGACACGAGAGCTCCTAGTAGCCAGACCACTAGTCCCGCGACCCTGTCGAGAGAAACAGACAGAGCAACATGGCGCCTGCATTGTCATTCCCGATCATCGACATGGGGCTGCTCGCCGGGGAGGAGAGGCCGGCGGCGATGGAGCGGCTGCAAGATGCGTGCGAGAACTGGGGCTTCTTCGAGGTAGATGCTCAGCATGGATGGAGAACTGATCCAACTCCAGGAACTGAAACAAAATAATTAAGCTGCACAA…
ZmACO2 genebody	maize inbrid line NMJT	GCTGCTGGCTGCTGTCTGTTGACAAGTCGGGAAAGCTCGTCCACTTCCAGTTCCACTCCGCTAGAAAGCTTGAACTTGGATGCCGAGCCTATAAATGGCGACCGACCCCGGCCACTTCCACTCACCGCACTCCAGCGTTCAGCATTAGACACGAGAGCTCCTAGTAGCCAGACCACTAGTCCCGCGACCCTGTCGAGAGAAACAGACAGAGCAACATGGCGCCTGCATTGTCATTCCCGATCATCGACATGGGGCTGCTCGCCGGGGAGGAGAGGCCGGCGGCGATGGAGCGGCTGCAAGATGCGTGCGAGAACTGGGGCTTCTTCGAGGTAGATGCTCAGCATGGATGGAGAACTGATCCAACTCCAGGAACTGAAACAAAATAATTAAGCTGCACAA…
ZmACO2 genebody	maize inbrid line SY1032	GCTGCTGGCTGCTGTCTGTTGACAAGTCGGGAAAGCTCGTCCACTTCCAGTTCCACTCCGCTAGAAAGCTTGAACTTGGATGCCGAGCCTATAAATGGCGACCGACCCCGGCCACTTCCACTCACCGCACTCCAGCGTTCAGCATTAGACACGAGAGCTCCTAGTAGCCAGACCACTAGTCCCGCGACCCTGTCGAGAGAAACAGACAGAGCAACATGGCGCCTGCATTGTCATTCCCGATCATCGACATGGGGCTGCTCGCCGGGGAGGAGAGGCCGGCGGCGATGGAGCGGCTGCAAGATGCGTGCGAGAACTGGGGCTTCTTCGAGGTAGATGCTCAGCATGGATGGAGAACTGATCCAACTCCAGGAACTGAAACAAAATAATTAAGCTGCACAA…
ZmACO2 genebody	maize inbrid line XI502	GCTGCTGGCTGCTGTCTGTTGACAAGTCGGGAAAGCTCGTCCACTTCCAGTTCCACTCCGCTAGAAAGCTTGAACTTGGATGCCGAGCCTATAAATGGCGACCGACCCCGGCCACTTCCACTCACCGCACTCCAGCGTTCAGCATTAGACACGAGAGCTCCTAGTAGCCAGACCACTAGTCCCGCGACCCTGTCGAGAGAAACAGACAGAGCAACATGGCGCCTGCATTGTCATTCCCGATCATCGACATGGGGCTGCTCGCCGGGGAGGAGAGGCCGGCGGCGATGGAGCGGCTGCAAGATGCGTGCGAGAACTGGGGCTTCTTCGAGGTAGATGCTCAGCATGGATGGAGAACTGATCCAACTCCAGGAACTGAAACAAAATAATTAAGCTGCACAA…
ZmACO2 genebody	maize inbrid line ZI330	GCTGCTGGCTGCTGTCTGTTGACAAGTCGGGAAAGCTCGTCCACTTCCAGTTCCACTCCGCTAGAAAGCTTGAACTTGGATGCCGAGCCTATAAATGGCGACCGACCCCGGCCACTTCCACTCACCGCACTCCAGCGTTCAGCATTAGACACGAGAGCTCCTAGTAGCCAGACCACTAGTCCCGCGACCCTGTCGAGAGAAACAGACAGAGCAACATGGCGCCTGCATTGTCATTCCCGATCATCGACATGGGGCTGCTCGCCGGGGAGGAGAGGCCGGCGGCGATGGAGCGGCTGCAAGATGCGTGCGAGAACTGGGGCTTCTTCGAGGTAGATGCTCAGCATGGATGGAGAACTGATCCAACTCCAGGAACTGAAACAAAATAATTAAGCTGCACAA…
ZmACO2 genebody	maize inbrid line BY4839	GCTGCTGGCTGCTGTCTGTTGACAAGTCGGGAAAGCTCGTCCACTTCCAGTTCCACTCCGCTAGAAAGCTTGAACTTGGATGCCGAGCCTATAAATGGCGACCGACCCCGGCCACTTCCACTCACCGCACTCCAGCGTTCAGCATTAGACACGAGAGCTCCTAGTAGCCAGACCACTAGTCCCGCGACCCTGTCGAGAGAAACAGACAGAGCAACATGGCGCCTGCATTGTCATTCCCGATCATCGACATGGGGCTGCTCGCCGGGGAGGAGAGGCCGGCGGCGATGGAGCGGCTGCAAGATGCGTGCGAGAACTGGGGCTTCTTCGAGGTAGATGCTCAGCATGGATGGAGAACTGATCCAACTCCAGGAACTGAAACAAAATAATTAAGCTGCACAA…
ZmACO2 genebody	maize inbrid line BY809	GCTGCTGGCTGCTGTCTGTTGACAAGTCGGGAAAGCTCGTCCACTTCCAGTTCCACTCCGCTAGAAAGCTTGAACTTGGATGCCGAGCCTATAAATGGCGACCGACCCCGGCCACTTCCACTCACCGCACTCCAGCGTTCAGCATTAGACACGAGAGCTCCTAGTAGCCAGACCACTAGTCCCGCGACCCTGTCGAGAGAAACAGACAGAGCAACATGGCGCCTGCATTGTCATTCCCGATCATCGACATGGGGCTGCTCGCCGGGGAGGAGAGGCCGGCGGCGATGGAGCGGCTGCAAGATGCGTGCGAGAACTGGGGCTTCTTCGAGGTAGATGCTCAGCATGGATGGAGAACTGATCCAACTCCAGGAACTGAAACAAAATAATTAAGCTGCACAA…
ZmACO2 genebody	maize inbrid line BY843	GCTGCTGGCTGCTGTCTGTTGACAAGTCGGGAAAGCTCGTCCACTTCCAGTTCCACTCCGCTAGAAAGCTTGAACTTGGATGCCGAGCCTATAAATGGCGACCGACCCCGGCCACTTCCACTCACCGCACTCCAGCGTTCAGCATTAGACACGAGAGCTCCTAGTAGCCAGACCACTAGTCCCGCGACCCTGTCGAGAGAAACAGACAGAGCAACATGGCGCCTGCATTGTCATTCCCGATCATCGACATGGGGCTGCTCGCCGGGGAGGAGAGGCCGGCGGCGATGGAGCGGCTGCAAGATGCGTGCGAGAACTGGGGCTTCTTCGAGGTAGATGCTCAGCATGGATGGAGAACTGATCCAACTCCAGGAACTGAAACAAAATAATTAAGCTGCACAA…
ZmACO2 genebody	maize inbrid line TX5	GCTGCTGGCTGCTGTCTGTTGACAAGTCGGGAAAGCTCGTCCACTTCCAGTTCCACTCCGCTAGAAAGCTTGAACTTGGATGCCGAGCCTATAAATGGCGACCGACCCCGGCCACTTCCACTCACCGCACTCCAGCGTTCAGCATTAGACACGAGAGCTCCTAGTAGCCAGACCACTAGTCCCGCGACCCTGTCGAGAGAAACAGACAGAGCAACATGGCGCCTGCATTTCATTCCCGATCATCGACATGGGGCTGCTCGCCGGGGAGGAGAGGCCGGCGGCGATGGAGCGGCTGCAAGATGCGTGCGAGAACTGGGGCTTCTTCGAGGTAGATGCTCAGCATGGATGGAGAACTGATCCAACTCCAGGAACTGAAACAAAATAATTAAGCTGCACAAA…
ZmACO2 genebody	maize inbrid line 04K5702	GCTGCTGGCTGCTGTCTGTTGACAAGTCGGGAAAGCTCGTCCACTTCCAGTTCCACTCCGCTAGAAAGCTTGAACTTGGATGCCGAGCCTATAAATGGCGACCGACCCCGGCCACTTCCACTCACCGCACTCCAGCGTTCAGCATTAGACACGAGAGCTCCTAGTAGCCAGACCACTAGTCCCGCGACCCTGTCGAGAGAAACAGACAGAGCAACATGGCGCCTGCATTGTCATTCCCGATCATCGACATGGGGCTGCTCGCCGGGGAGGAGAGGCCGGCGGCGATGGAGCGGCTGCAAGATGCGTGCGAGAACTGGGGCTTCTTCGAGGTAGATGCTCAGCATGGATGGAGAACTGATCCAACTCCAGGAACTGAAACAAAATAATTAAGCTGCACAA…
ZmACO2 genebody	maize inbrid line HAI268	GCTGCTGGCTGCTGTCTGTTGACAAGTCGGGAAAGCTCGTCCACTTCCAGTTCCACTCCGCTAGAAAGCTTGAACTTGGATGCCGAGCCTATAAATGGCGACCGACCCCGGCCACTTCCACTCACCGCACTCCAGCGTTCAGCATTAGACACGAGAGCTCCTAGTAGCCAGACCACTAGTCCCGCGACCCTGTCGAGAGAAACAGACAGAGCAACATGGCGCCTGCATTGTCATTCCCGATCATCGACATGGGGCTGCTCGCCGGGGAGGAGAGGCCGGCGGCGATGGAGCGGCTGCAAGATGCGTGCGAGAACTGGGGCTTCTTCGAGGTAGATGCTCAGCATGGATGGAGAACTGATCCAACTCCAGGAACTGAAACAAAATAATTAAGCTGCACAA…
ZmACO2 genebody	maize inbrid line BGY	GCTGCTGGCTGCTGTCTGTTGACAAGTCGGGAAAGCTCGTCCACTTCCAGTTCCACTCCGCTAGAAAGCTTGAACTTGGATGCCGAGCCTATAAATGGCGACCGACCCCGGCCACTTCCACTCACCGCACTCCAGCGTTCAGCATTAGACACGAGAGCTCCTAGTAGCCAGACCACTAGTCCCGCGACCCTGTCGAGAGAAACAGACAGAGCAACATGGCGCCTGCATTGTCATTCCCGATCATCGACATGGGGCTGCTCGCCGGGGAGGAGAGGCCGGCGGCGATGGAGCGGCTGCAAGATGCGTGCGAGAACTGGGGCTTCTTCGAGGTAGATGCTCAGCATGGATGGAGAACTGATCCAACTCCAGGAACTGAAACAAAATAATTAAGCTGCACAA…
ZmACO2 genebody	maize inbrid line DAN4245	GCTGCTGGCTGCTGTCTGTTGACAAGTCGGGAAAGCTCGTCCACTTCCAGTTCCACTCCGCTAGAAAGCTTGAACTTGGATGCCGAGCCTATAAATGGCGACCGACCCCGGCCACTTCCACTCACCGCACTCCAGCGTTCAGCATTAGACACGAGAGCTCCTAGTAGCCAGACCACTAGTCCCGCGACCCTGTCGAGAGAAACAGACAGAGCAACATGGCGCCTGCATTGTCATTCCCGATCATCGACATGGGGCTGCTCGCCGGGGAGGAGAGGCCGGCGGCGATGGAGCGGCTGCAAGATGCGTGCGAGAACTGGGGCTTCTTCGAGGTAGATGCTCAGCATGGATGGAGAACTGATCCAACTCCAGGAACTGAAACAAAATAATTAAGCTGCACAA…
ZmACO2 genebody	maize inbrid line YE515	GCTGCTGGCTGCTGTCTGTTGACAAGTCGGGAAAGCTCGTCCACTTCCAGTTCCACTCCGCTAGAAAGCTTGAACTTGGATGCCGAGCCTATAAATGGCGACCGACCCCGGCCACTTCCACTCACCGCACTCCAGCGTTCAGCATTAGACACGAGAGCTCCTAGTAGCCAGACCACTAGTCCCGCGACCCTGTCGAGAGAAACAGACAGAGCAACATGGCGCCTGCATTGTCATTCCCGATCATCGACATGGGGCTGCTCGCCGGGGAGGAGAGGCCGGCGGCGATGGAGCGGCTGCAAGATGCGTGCGAGAACTGGGGCTTCTTCGAGGTAGATGCTCAGCATGGATGGAGAACTGATCCAACTCCAGGAACTGAAACAAAATAATTAAGCTGCACAA…
ZmACO2 genebody	maize inbrid line ZHENG58	GCTGCTGGCTGCTGTCTGTTGACAAGTCGGGAAAGCTCGTCCACTTCCAGTTCCACTCCGCTAGAAAGCTTGAACTTGGATGCCGAGCCTATAAATGGCGACCGACCCCGGCCACTTCCACTCACCGCACTCCAGCGTTCAGCATTAGACACGAGAGCTCCTAGTAGCCAGACCACTAGTCCCGCGACCCTGTCGAGAGAAACAGACAGAGCAACATGGCGCCTGCATTGTCATTCCCGATCATCGACATGGGGCTGCTCGCCGGGGAGGAGAGGCCGGCGGCGATGGAGCGGCTGCAAGATGCGTGCGAGAACTGGGGCTTCTTCGAGGTAGATGCTCAGCATGGATGGAGAACTGATCCAACTCCAGGAACTGAAACAAAATAATTAAGCTGCACAA…
ZmACO2 genebody	maize inbrid line 5311	GCTGCTGGCTGCTGTCTGTTGACAAGTCGGGAAAGCTCGTCCACTTCCAGTTCCACTCCGCTAGAAAGCTTGAACTTGGATGCCGAGCCTATAAATGGCGACCGACCCCGGCCACTTCCACTCACCGCACTCCAGCGTTCAGCATTAGACACGAGAGCTCCTAGTAGCCAGACCACTAGTCCCGCGACCCTGTCGAGAGAAACAGACAGAGCAACATGGCGCCTGCATTGTCATTCCCGATCATCGACATGGGGCTGCTCGCCGGGGAGGAGAGGCCGGCGGCGATGGAGCGGCTGCAAGATGCGTGCGAGAACTGGGGCTTCTTCGAGGTAGATGCTCAGCATGGATGGAGAACTGATCCAACTCCAGGAACTGAAACAAAATAATTAAGCTGCACAA…
ZmACO2 genebody	maize inbrid line BY807	GCTGCTGGCTGCTGTCTGTTGACAAGTCGGGAAAGCTCGTCCACTTCCAGTTCCACTCCGCTAGAAAGCTTGAACTTGGATGCCGAGCCTATAAATGGCGACCGACCCCGGCCACTTCCACTCACCGCACTCCAGCGTTCAGCATTAGACACGAGAGCTCCTAGTAGCCAGACCACTAGTCCCGCGACCCTGTCGAGAGAAACAGACAGAGCAACATGGCGCCTGCATTGTCATTCCCGATCATCGACATGGGGCTGCTCGCCGGGGAGGAGAGGCCGGCGGCGATGGAGCGGCTGCAAGATGCGTGCGAGAACTGGGGCTTCTTCGAGGTAGATGCTCAGCATGGATGGAGAACTGATCCAACTCCAGGAACTGAAACAAAATAATTAAGCTGCACAA…
ZmACO2 genebody	maize inbrid line SI446	GCTGCTGGCTGCTGTCTGTTGACAAGTCGGGAAAGCTCGTCCACTTCCAGTTCCACTCCGCTAGAAAGCTTGAACTTGGATGCCGAGCCTATAAATGGCGACCGACCCCGGCCACTTCCACTCACCGCACTCCAGCGTTCAGCATTAGACACGAGAGCTCCTAGTAGCCAGACCACTAGTCCCGCGACCCTGTCGAGAGAAACAGACAGAGCAACATGGCGCCTGCATTGTCATTCCCGATCATCGACATGGGGCTGCTCGCCGGGGAGGAGAGGCCGGCGGCGATGGAGCGGCTGCAAGATGCGTGCGAGAACTGGGGCTTCTTCGAGGTAGATGCTCAGCATGGATGGAGAACTGATCCAACTCCAGGAACTGAAACAAAATAATTAAGCTGCACAA…
ZmACO2 genebody	maize inbrid line DAN360	GCTGCTGGCTGCTGTCTGTTGACAAGTCGGGAAAGCTCGTCCACTTCCAGTTCCACTCCGCTAGAAAGCTTGAACTTGGATGCCGAGCCTATAAATGGCGACCGACCCCGGCCACTTCCACTCACCGCACTCCAGCGTTCAGCATTAGACACGAGAGCTCCTAGTAGCCAGACCAGTAGTCCCGCGACCCTGTCGAGAGAAACAGACAGAGCAACATGGCGCCTGCATTGTCATTCCCGATCATCGACATGGGGCTGCTCGCCGGGGAGGAGAGGCCGGCGGCGATGGAGCTGCTGCAAGATGCGTGCGAGAACTGGGGCTTCTTCGAGGTAGATGCTCAGCATGGATGGAGAACTGATCCAACTCCAGGAACTGAAACAAAATAATTAAGCTGCACAA…
ZmACO2 genebody	maize inbrid line GEMS43	GCTGCTGGCTGCTGTCTGTTGACAAGTCGGGAAAGCTCGTCCACTTCCAGTTCCACTCCGCTAGAAAGCTTGAACTTGGATGCCGAGCCTATAAATGGCGACCGACCCCGGCCACTTCCACTCACCGCACTCCAGCGTTCAGCATTAGACACGAGAGCTCCTAGACTCCTAGTAGCCAGACCAGTAGTCCCGCGACCCTGTCGAGAGAAACAGACAGAGCAACATGGCGCCTGCATTGTCATTCCCGATCATCGACATGGGGCTGCTCGCCGGGGAGGAGAGGCCGGCGGCGATGGAGCTGCTGCAAGATGCGTGCGAGAACTGGGGCTTCTTCGAGGTAGATGCTCAGCATGGATGGAGAACTGATCCAACTCCAGGAACTGAAACAAAATAATTAAG…
ZmACO2 genebody	maize inbrid line ZHENG32	GCTGCTGGCTGCTGTCTGTTGACAAGTCGGGAAAGCTCGTCCACTTCCAGTTCCACTCCGCTAGAAAGCTTGAACTTGGATGCCGAGCCTATAAATGGCGACCGACCCCGGCCACTTCCACTCACCGCACTCCAGCGTTCAGCATTAGACACGAGAGCTCCTAGTAGCCAGACCACTAGTCCCGCGACCCTGTCGAGAGAAACAGACAGAGCAACATGGCGCCTGCATTGTCATTCCCGATCATCGACATGGGGCTGCTCGCCGGGGAGGAGAGGCCGGCGGCGATGGAGCTGCTGCAAGATGCGTGCGAGAACTGGGGCTTCTTCGAGGTAGATGCTCAGCATGGATGGAGAACTGATCCAACTCCAGGAACTGAAACAAAATAATTAAGCTGCACAA…
ZmACO2 genebody	maize inbrid line LX9801	GCTGCTGGCTGCTGTCTGTTGACAAGTCGGGAAAGCTCGTCCACTTCCAGTTCCACTCCGCTAGAAAGCTTGAACTTGGATGCCGAGCCTATAAATGGCGACCGACCCCGGCCACTTCCACTCACCGCACTCCAGCGTTCAGCATTAGACACGAGAGCTCCTAGACTCCTAGTAGCCAGACCAGTAGTCCCGCGACCCTGTCGAGAGAAACAGACAGAGCAACATGGCGCCTGCATTGTCATTCCCGATCATCGACATGGGGCTGCTCGCCGGGGAGGAGAGGCCGGCGGCGATGGAGCTGCTGCAAGATGCGTGCGAGAACTGGGGCTTCTTCGAGGTAGATGCTCAGCATGGATGGAGAACTGATCCAACTCCAGGAACTGAAACAAAATAATTAAG…
ZmACO2 genebody	maize inbrid line SI444	GCTGCTGGCTGCTGTCTGTTGACAAGTCGGGAAAGCTCGTCCACTTCCAGTTCCACTCCGCTAGAAAGCTTGAACTTGGATGCCGAGCCTATAAATGGCGACCGACCCCGGCCACTTCCACTCACCGCACTCCAGCGTTCAGCATTAGACACGAGAGCTCCTAGACTCCTAGTAGCCAGACCAGTAGTCCCGCGACCCTGTCGAGAGAAACAGACAGAGCAACATGGCGCCTGCATTGTCATTCCCGATCATCGACATGGGGCTGCTCGCCGGGGAGGAGAGGCCGGCGGCGATGGAGCTGCTGCAAGATGCGTGCGAGAACTGGGGCTTCTTCGAGGTAGATGCTCAGCATGGATGGAGAACTGATCCAACTCCAGGAACTGAAACAAAATAATTAAG…
ZmACO2 genebody	maize inbrid line HSBN	GCTGCTGGCTGCTGTCTGTTGACAAGTCGGGAAAGCTCGTCCACTTCCAGTTCCACTCCGCTAGAAAGCTTGAACTTGGATGCCGAGCCTATAAATGGCGACCGACCCCGGCCACTTCCACTCACCGCACTCCAGCGTTCAGCATTAGACACGAGAGCTCCTAGACTCCTAGTAGCCAGACCAGTAGTCCCGCGACCCTGTCGAGAGAAACAGACAGAGCAACATGGCGCCTGCATTGTCATTCCCGATCATCGACATGGGGCTGCTCGCCGGGGAGGAGAGGCCGGCGGCGATGGAGCTGCTGCAAGATGCGTGCGAGAACTGGGGCTTCTTCGAGGTAGATGCTCAGCATGGATGGAGAACTGATCCAACTCCAGGAACTGAAACAAAATAATTAAG…
ZmACO2 genebody	maize inbrid line BS16	GCTGCTGGCTGCTGTCTGTTGACAAGTCGGGAAAGCTCGTCCACTTCCAGTTCCACTCCGCTAGAAAGCTTGAACTTGGATGCCGAGCCTATAAATGGCGACCGACCCCGGCCACTTCCACTCACCGCACTCCAGCGTTCAGCATTAGACACGAGAGCTCCTAGACTCCTAGTAGCCAGACCAGTAGTCCCGCGACCCTGTCGAGAGAAACAGACAGAGCAACATGGCGCCTGCATTGTCATTCCCGATCATCGACATGGGGCTGCTCGCCGGGGAGGAGAGGCCGGCGGCGATGGAGCTGCTGCAAGATGCGTGCGAGAACTGGGGCTTCTTCGAGGTAGATGCTCAGCATGGATGGAGAACTGATCCAACTCCAGGAACTGAAACAAAATAATTAAG…
ZmACO2 genebody	maize inbrid line DSB	GCTGCTGGCTGCTGTCTGTTGACAAGTCGGGAAAGCTCGTCCACTTCCAGTTCCACTCCGCTAGAAAGCTTGAACTTGGATGCCGAGCCTATAAATGGCGACCGACCCCGGCCACTTCCACTCACCGCACTCCAGCGTTCAGCATTAGACACGAGAGCTCCTAGACTCCTAGTAGCCAGACCAGTAGTCCCGCGACCCTGTCGAGAGAAACAGACAGAGCAACATGGCGCCTGCATTGTCATTCCCGATCATCGACATGGGGCTGCTCGCCGGGGAGGAGAGGCCGGCGGCGATGGAGCTGCTGCAAGATGCGTGCGAGAACTGGGGCTTCTTCGAGGTAGATGCTCAGCATGGATGGAGAACTGATCCAACTCCAGGAACTGAAACAAAATAATTAAG…
ZmACO2 genebody	maize inbrid line FCD0602	GCTGCTGGCTGCTGTCTGTTGACAAGTCGGGAAAGCTCGTCCACTTCCAGTTCCACTCCGCTAGAAAGCTTGAACTTGGATGCCGAGCCTATAAATGGCGACCGACCCCGGCCACTTCCACTCACCGCACTCCAGCGTTCAGCATTAGACACGAGAGCTCCTAGTAGCCAGACCACTAGTCCCGCGACCCTGTCGAGAGAAACAGACAGAGCAACATGGCGCCTGCATTGTCATTCCCGATCATCGACATGGGGCTGCTCGCCGGGGAGGAGAGGCCGGCGGCGATGGAGCTGCTGCAAGATGCGTGCGAGAACTGGGGCTTCTTCGAGGTAGATGCTCAGCATGGATGGAGAACTGATCCAACTCCAGGAACTGAAACAAAATAATTAAGCTGCACAA…
ZmACO2 genebody	maize inbrid line 81162	GCTGCTGGCTGCTGTCTGTTGACAAGTCGGGAAAGCTCGTCCACTTCCAGTTCCACTCCGCTAGAAAGCTTGAACTTGGATGCCGAGCCTATAAATGGCGACCGACCCCGGCCACTTCCACTCACCGCACTCCAGCGTTCAGCATTAGACACGAGAGCTCCTAGACTCCTAGTAGCCAGACCAGTAGTCCCGCGACCCTGTCGAGAGAAACAGACAGAGCAACATGGCGCCTGCATTGTCATTCCCGATCATCGACATGGGGCTGCTCGCCGGGGAGGAGAGGCCGGCGGCGATGGAGCTGCTGCAAGATGCGTGCGAGAACTGGGGCTTCTTCGAGGTAGATGCTCAGCATGGATGGAGAACTGATCCAACTCCAGGAACTGAAACAAAATAATTAAG…
ZmACO2 genebody	maize inbrid line HZS	GCTGCTGGCTGCTGTCTGTTGACAAGTCGGGAAAGCTCGTCCACTTCCAGTTCCACTCCGCTAGAAAGCTTGAACTTGGATGCCGAGCCTATAAATGGCGACCGACCCCGGCCACTTCCACTCACCGCACTCCAGCGTTCAGCATTAGACACGAGAGCTCCTAGACTCCTAGTAGCCAGACCAGTAGTCCCGCGACCCTGTCGAGAGAAACAGACAGAGCAACATGGCGCCTGCATTGTCATTCCCGATCATCGACATGGGGCTGCTCGCCGGGGAGGAGAGGCCGGCGGCGATGGAGCTGCTGCAAGATGCGTGCGAGAACTGGGGCTTCTTCGAGGTAGATGCTCAGCATGGATGGAGAACTGATCCAACTCCAGGAACTGAAACAAAATAATTAAG…
ZmACO2 promoter	maize inbrid line CIMBL110	TATGTTTGCATTGTGATTCTCTTCTCCTTCATCGTTGATGTCATCCTCTACACATATATGCCTCATGGCTAAAGGTGAATGCAAGGTATAAAATGATGATGATAGTAGCGATAAGGAATTTGATTCACTGTCATATGATGAACTAGTTGACTTGCTAAAAGAATATACTCAAAGTCATTAGAAAGAAAAAAAAATAAATGTGACAAGTTAAAAACTAAGAATAAAGCTATGTTTGGAACCTTAGAGCTAATAGTTAGCTAGCTAAGAAATTGTTAGATGGGTTGAGTCAGTTAATGGACTAATTGTTAGCTTTGAGTTAGCTAACAATTAGATGAGGCATTAGCTAGGGGTCTAGCTATTAGTTCTAGAGTATTCAAACAGAACCTAAGTCTTTATATG…
ZmACO2 promoter	maize inbrid line ZHENG30	TATGTTTGCACTGTGATTCTCTTCTCCTTCATCGTTGATGTCATCCTCTACACATATATGCCTCATGGCTAAAGGTGAATGCAAGGTATAAAATAATGATGATAGTAGCGATAAGGAATTTGCTTCACTGTCATATGATGAACTAGTTGACTTGCTAAAAGAATATACTCAAAGTCATTAGAAAGAAAAAAGATAAATGTGACAAGTTAAAAACTAAGAATAAAGCTATGTTTGGAACCTTAGAGCTAATAGTTAGCTAGCTAACAAATTGTTAGATGGCTTGAGTCAATTAATGGACTAATTGTTAACTTTGAGTTAGCTAACAATTATATGGGGCATTAGGTTTGGGGGGGTTGGTATTTGGAACCTCTCCAGCTAATTTTAGCAACCAACTATTAA…
ZmACO2 promoter	maize inbrid line CML287	TATGTTTGCACTGTGATTCTCTTCTCCTTCATCGTTGATGTCATCCTCTACACATATATGCCTCATGGCTAAAGGTGAATGCAAGGTATAAAATAATGATGATAGTAGCGATAAGGAATTTGCTTCACTGTCATATGATGAACTAGTTGACTTGCTAAAAGAATATACTCAAAGTCATTAGAAAGAAAAAAGATAAATGTGACAAGTTAAAAACTAAGAATAAAGCTATGTTTGGAACCTTAGAGCTAATAGTTAGCTAGCTAACAAATTGTTAGATGGCTTGAGTCAATTAATGGACTAATTGTTAACTTTGAGTTAGCTAACAATTATATGGGGCATTAGGTTTGGGGGGTTGGTATTTGGAACCTCTCCAGCTAATTTTAGCAACCAACTATTAAT…
ZmACO2 promoter	maize inbrid line YU374	TATGTTTGCATTGTGATTCTCTTCTCCTTCATCGTTGATGTCATCCTCTACACATATATGCCTCATGGCTAAAGGTGAATGCAAGGTATAAAATGATGATGATAGTAGCGATAAGGAATTTGCTTCACTGTCATATGATGAACTAGGTGACTTGCTAAAAGAATATACTCAAAGTCCTTAGAAAAAAAGATAAATGTGACAAGTTAAAAACTAAGAATAAAGCTATGTTTGGAACCTTAGAGCTAATAGTTAGCTAGCTAACAAATTGTTAGATGAGTTGAGTTAGTTAATGGACTAATTGTTAGCTTTGAGTTAGCTAACAATTAGATGGGGCATTAGCTGGGGGTCTAGCTAATTTTAGTAACTAACTATTAGTTCTAGAGTATTCAAACAGAACCT…
ZmACO2 promoter	maize inbrid line CIMBL64	TATGTTTGCACTGTGATTCTCTTCTCCTTCATCGTTGATGTCATCCTCTACACATATATGCCTCATGGCTAAAGGTGAATGCAAGGTATAAAATAATGATGATAGTAGCGATAAGGAATTTGCTTCACTGTCATATGATGAACTAGTTGACTTGCTAAAAGAATATACTCAAAGTCATTAGAAAGAAAAAAGATAAATGTGACAAGTTAAAAACTAAGAATAAAGCTATGTTTGGAACCTTAGAGCTAATAGTTAGCTAGCTAACAAATTGTTAGATGGCTTGAGTCAATTAATGGACTAATTGTTAACTTTGAGTTAGCTAACAATTATATGGGGCATTAGGTTTGGGGGGTTGGTATTTGGAACCTCTCCAGCTAATTTTAGCAACCAACTATTAAT…
ZmACO2 promoter	maize inbrid line ZHENG35	TATGTTTGCATTGTGATTCTCTTCTCCTTCATCGTTGATGTCATCCTCTACACATATATGCCTCATGGCTAAAGGTGAATGCAAGGTATAAAATGATGATGATAGTAGCGATAAGGAATTTGATTCACTGTCATATGATGAACTAGTTGACTTGCTAAAAGAATATACTCAAAGTCATTAGAAAGAAAAAAAAAATAAATGTGACAAGTTAAAAACTAAGAATAAAGCTATGTTTGGAACCTTAGAGCTAATAGTTAGCTAGCTAAGAAATTGTTAGATGGGTTGAGTCAGTTAATGGACTAATTGTTAGCTTTGAGTTAGCTAACAATTAGATGAGGCATTAGCTAGGGGTCTAGCTATTAGTTCTAGAGTATTCAAACAGAACCTAAGTCTTTATAT…
ZmACO2 promoter	maize inbrid line CIMBL58	TATGTTTGCACTGTGATTCTCTTCTCCTTCATCGTTGATGTCATCCTCTACACATATATGCCTCATGGCTAAAGGTGAATGCAAGGTATAAAATAATGATGATAGTAGCGATAAGGAATTTGCTTCACTGTCATATGATGAACTAGTTGACTTGCTAAAAGAATATACTCAAAGTCATTAGAAAGAAAAAAGATAAATGTGACAAGTTAAAAACTAAGAATAAAGCTATGTTTGGAACCTTAGAGCTAATAGTTAGCTAGCTAACAAATTGTTAGATGGCTTGAGTCAATTAATGGACTAATTGTTAACTTTGAGTTAGCTAACAATTATATGGGGCATTAGGTTTGGGGGGGTTGGTATTTGGAACCTCTCCAGCTAATTTTAGCAACCAACTATTAA…
ZmACO2 promoter	maize inbrid line R15X1141	TATGTTTGCATTGTGATTCTCTTCTCCTTCATCGTTGATGTCATCCTCTACACATATATGCCTCATGGCTAAAGGTGAATGCAAGGTATAAAATGATGATGATAGTAGCGATAAGGAATTTGATTCACTGTCATATGATGAACTAGTTGACTTGCTAAAAGAATATACTCAAAGTCATTAGAAAGAAAAAAAAATAAATGTGACAAGTTAAAAACTAAGAATAAAGCTATGTTTGGAACCTTAGAGCTAATAGTTAGCTAGCTAAGAAATTGTTAGATGGGTTGAGTCAGTTAATGGACTAATTGTTAGCTTTGAGTTAGCTAACAATTAGATGAGGCATTAGCTAGGGGTCTAGCTATTAGTTCTAGAGTATTCAAACAGAACCTAAGTCTTTATATG…
ZmACO2 promoter	maize inbrid line CIMBL150	TATGTTTGCATTGTGATTCTCTTCTCCTTCATCGTTGATGTCATCCTCTACACATATATGCCTCATGGCTAAAGGTGAATGCAAGGTATAAAATGATGATGATAGTAGCGATAAGGAATTTGATTCACTGTCATATGATGAACTAGTTGACTTGCTAAAAGAATATACTCAAAGTCATTAGAAAGAAAAAAAAATAAATGTGACAAGTTAAAAACTAAGAATAAAGCTATGTTTGGAACCTTAGAGCTAATAGTTAGCTAGCTAAGAAATTGTTAGATGGGTTGAGTCAGTTAATGGACTAATTGTTAGCTTTGAGTTAGCTAACAATTAGATGAGGCATTAGCTAGGGGTCTAGCTATTAGTTCTAGAGTATTCAAACAGAACCTAAGTCTTTATATG…
ZmACO2 promoter	maize inbrid line GEMS28	TATGTTTGCATTGTGATTCTCTTCTCCTTCATCGTTGATGTCATCCTCTACACATATATGCCTCATGGCTAAAGGTGAATGCAAGGTATAAAATGATGATGATAGTAGCGATAAGGAATTTGATTCACTGTCATATGATGAACTAGTTGACTTGCTAAAAGAATATACTCAAAGTCATTAGAAAGAAAAAAAAAATAAATGTGACAAGTTAAAAACTAAAAATAAAGCTATGTTTGGAACCTTAAAGCTAATAGTTAGCTAGCTAAAAAATTGTTAAATGGGTTGAGTCAGTTAATGGACTAATTGTTAGCTTTGAGTTAGCTAACAATTAAATGAGGCATTAGCTAGGGGTCTAGCTATTAGTTCTAGAGTATTCAAACAGAACCTAAGTCTTTATAT…
ZmACO2 promoter	maize inbrid line CIMBL18	TATGTTTGCATTGTGATTCTCTTCTCCTTCATCGTTGATGTCATCCTCTACACATATATGCCTCATGGCTAAAGGTGAATGCAAGGTATAAAATGATGATGATAGTAGCGATAAGGAATTTGATTCACTGTCATATGATGAACTAGTTGACTTGCTAAAAGAATATACTCAAAGTCATTAGAAAGAAAAAAAAAATAAATGTGACAAGTTAAAAACTAAGAATAAAGCTATGTTTGGAACCTTAGAGCTAATAGTTAGCTAGCTAAGAAATTGTTAGATGGGTTGAGTCAGTTAATGGACTAATTGTTAGCTTTGAGTTAGCTAACAATTAGATGAGGCATTAGCTAGGGGTCTAGCTATTAGTTCTAGAGTATTCAAACAGAACCTAAGTCTTTATAT…
ZmACO2 promoter	maize inbrid line CIMBL144	TATGTTTGCACTGTGATTCTCTTCTCCTTCATCGTTGATGTCATCCTCTACACATATATGCCTCATGGCTAAAGGTGAATGCAAGGTATAAAATAATGATGATAGTAGCGATAAGGAATTTGCTTCACTGTCATATGATGAACTAGTTGACTTGCTAAAAGAATATACTCAAAGTCATTAGAAAGAAAAAAGATAAATGTGACAAGTTAAAAACTAAGAATAAAGCTATGTTTGGAACCTTAGAGCTAATAGTTAGCTAGCTAACAAATTGTTAGATGGCTTGAGTCAATTAATGGACTAATTGTTAACTTTGAGTTAGCTAACAATTATATGGGGCATTAGGTTTGGGGGGGTTGGTATTTGGAACCTCTCCAGCTAATTTTAGCAACCAACTATTAA…
ZmACO2 promoter	maize inbrid line 04K5702	TATGTTTGCACTGTGATTCTCTTCTCCTTCATCGTTGATGTCATCCTCTACACATATATGCCTCATGGCTAAAGGTGAATGCAAGGTATAAAATAATGATGATAGTAGCGATAAGGAATTTGCTTCACTGTCATATGATGAACTAGTTGACTTGCTAAAAGAATATACTCAAAGTCATTAGAAAGAAAAAAGATAAATGTGACAAGTTAAAAACTAAGAATAAAGCTATGTTTGGAACCTTAGAGCTAATAGTTAGCTAGCTAACAAATTGTTAGATGGCTTGAGTCAATTAATGGACTAATTGTTAACTTTGAGTTAGCTAACAATTATATGGGGCATTAGGTTTGGGGGGGTTGGTATTTGGAACCTCTCCAGCTAATTTTAGCAACCAACTATTAA…
ZmACO2 promoter	maize inbrid line WU109	TATGTTTGCACTGTGATTCTCTTCTCCTTCATCGTTGATGTCATCCTCTACACATATATGCCTCATGGCTAAAGGTGAATGCAAGGTATAAAATAATGATGATAGTAGCGATAAGGAATTTGCTTCACTGTCATATGATGAACTAGTTGACTTGCTAAAAGAATATACTCAAAGTCATTAGAAAGAAAAAAGATAAATGTGACAAGTTAAAAACTAAGAATAAAGCTATGTTTGGAACCTTAGAGCTAATAGTTAGCTAGCTAACAAATTGTTAGATGGCTTGAGTCAATTAATGGACTAATTGTTAACTTTGAGTTAGCTAACAATTATATGGGGCATTAGGTTTGGGGGGGTTGGTATTTGGAACCTCTCCAGCTAATTTTAGCAACCAACTATTAA…
ZmACO2 promoter	maize inbrid line CIMBL157	TATGTTTGCATTGTGATTCTCTTCTCCTTCATCGTTGATGTCATCCTCTACACATATATGCCTCATGGCTAAAGGTGAATGCAAGGTATAAAATGATGATGATAGTAGCGATAAGGAATTTGATTCACTGTCATATGATGAACTAGTTGACTTGCTAAAAGAATATACTCAAAGTCATTAGAAAGAAAAAAAAAATAAATGTGACAAGTTAAAAACTAAGAATAAAGCTATGTTTGGAACCTTAGAGCTAATAGTTAGCTAGCTAAGAAATTGTTAGATGGGTTGAGTCAGTTAATGGACTAATTGTTAGCTTTGAGTTAGCTAACAATTAGATGAGGCATTAGCTAGGGGTCTAGCTATTAGTTCTAGAGTATTCAAACAGAACCTAAGTCTTTATAT…
ZmACO2 promoter	maize inbrid line CIMBL68	TATGTTTGCACTGTGATTCTCTTCTCCTTCATCGTTGATGTCATCCTCTACACATATATGCCTCATGGCTAAAGGTGAATGCAAGGTATAAAATAATGATGATAGTAGCGATAAGGAATTTGCTTCACTGTCATATGATGAACTAGTTGACTTGCTAAAAGAATATACTCAAAGTCATTAGAAAGAAAAAAGATAAATGTGACAAGTTAAAAACTAAGAATAAAGCTATGTTTGGAACCTTAGAGCTAATAGTTAGCTAGCTAACAAATTGTTAGATGGCTTGAGTCAATTAATGGACTAATTGTTAACTTTGAGTTAGCTAACAATTATATGGGGCATTAGGTTTGGGGGGGTTGGTATTTGGAACCTCTCCAGCTAATTTTAGCAACCAACTATTAA…
ZmACO2 promoter	maize inbrid line CI7	TATGTTTGCATTGTGATTCTCTTCTCCTTCATCGTTGATGTCATCCTCTACACATATATGCCTCATGGCTAAAGGTGAATGCAAGGTATAAAATGATGATGATAGTAGCGATAAGGAATTTGATTCACTGTCATATGATGAACTAGTTGACTTGCTAAAAGAATATACTCAAAGTCATTAGAAAGAAAAAAAAAATAAATGTGACAAGTTAAAAACTAAAAATAAAGCTATGTTTGGAACCTTAAAGCTAATAGTTAGCTAGCTAAAAAATTGTTAGATGGGTTGAGTCAGTTAATGGACTAATTGTTAGCTTTGAGTTAGCTAACAATTAGATGAGGCATTAGCTAGGGGTCTAGCTATTAGTTCTAGAGTATTCAAACAGAACCTAAGTCTTTATAT…
ZmACO2 promoter	maize inbrid line ZHENG22	TATGTTTGCATTGTGATTCTCTTCTCCTTCATCGTTGATGTCATCCTCTACACATATATGCCTCATGGCTAAAGGTGAATGCAAGGTATAAAATGATGATGATAGTAGCGATAAGGAATTTGCTTCACTGTCATATGATGAACTAGGTGACTTGCTAAAAGAATATACTCAAAGTCCTTAGAAAAAAAGATAAATGTGACAAGTTAAAAACTAAGAATAAAGCTATGTTTGGAACCTTAGAGCTAATAGTTAGCTAGCTAACAAATTGTTAGATGAGTTGAGTTAGTTAATGGACTAATTGTTAGCTTTGAGTTAGCTAACAATTAGATGGGGCATTAGCTGGGGGTCTAGCTAATTTTAGTAACTAACTATTAGTTCTAGAGTATTCAAACAGAACCT…
ZmACO2 promoter	maize inbrid line TY8	TATGTTTGCATTGTGATTCTCTTCTCCTTCATCGTTGATGTCATCCTCTACACATATATGCCTCATGGCTAAAGGTGAATGCAAGGTATAAAATGATGATGATAGTAGCGATAAGGAATTTGATTCACTGTCATATGATGAACTAGTTGACTTGCTAAAAGAATATACTCAAAGTCATTAGAAAGAAAAAAAAATAAATGTGACAAGTTAAAAACTAAGAATAAAGCTATGTTTAGAACCTTAGAGCTAATAGTTAGCTAGCTAAGAAATTGTTAGATGGGTTGAGTCAGTTAATGGACTAATTGTTAGCTTTGAGTTAGCTAACAATTAGATGAGGCATTAGCTAGGGGTCTAGCTATTAGTTCTAGAGTATTCAAACAGAACCTAAGTCTTTATATG…
ZmACO2 promoter	maize inbrid line CIMBL153	TATGTTTGCATTGTGATTCTCTTCTCCTTCATCGTTGATGTCATCCTCTACACATATATGCCTCATGGCTAAAGGTGAATGCAAGGTATAAAATGATGATGATAGTAGCGATAAGGAATTTGATTCACTGTCATATGATGAACTAGTTGACTTGCTAAAAGAATATACTCAAAGTCATTAGAAAGAAAAAAAAATAAATGTGACAAGTTAAAAACTAAGAATAAAGCTATGTTTGGAACCTTAGAGCTAATAGTTAGCTAGCTAAGAAATTGTTAGATGGGTTGAGTCAGTTAATGGACTAATTGTTAGCTTTGAGTTAGCTAACAATTAGATGAGGCATTAGCTAGGGGTCTAGCTATTAGTTCTAGAGTATTCAAACAGAACCTAAGTCTTTATATG…
ZmACO2 promoter	maize inbrid line SI444	TATGTTTGCACTGTGATTCTCTTCTCCTTCATCGTTGATGTCATCCTCTACACATATATGCCTCATGGCTAAAGGTGAATGCAAGGTATAAAATAATGATGATAGTAGCGATAAGGAATTTGCTTCACTGTCATATGATGAACTAGTTGACTTGCTAAAAGAATATACTCAAAGTCATTAGAAAGAAAAAAGATAAATGTGACAAGTTAAAAACTAAGAATAAAGCTATGTTTGGAACCTTAGAGCTAATAGTTAGCTAGCTAACAAATTGTTAGATGGCTTGAGTCAATTAATGGACTAATTGTTAACTTTGAGTTAGCTAACAATTATATGGGGCATTAGGTTTGGGGGGGTTGGTATTTGGAACCTCTCCAGCTAATTTTAGCAACCAACTATTAA…
ZmACO2 promoter	maize inbrid line GY923	TATGTTTGCATTGTGATTCTCTTCTCCTTCATCGTTGATGTCATCCTCTACACATATATGCCTCATGGCTAAAGGTGAATGCAAGGTATAAAATGATGATGATAGTAGCGATAAGGAATTTGATTCACTGTCATATGATGAACTAGTTGACTTGCTAAAAGAATATACTCAAAGTCATTAGAAAGAAAAAAAAAATAAATGTGACAAGTTAAAAACTAAAAATAAAGCTATGTTTGGAACCTTAAAGCTAATAGTTAGCTAGCTAAAAAATTGTTAGATGGGTTGAGTCAGTTAATGGACTAATTGTTAGCTTTGAGTTAGCTAACAATTAGATGAGGCATTAGCTAGGGGTCTAGCTATTAGTTCTAGAGTATTCAAACAGAACTAAGTCTTTATATG…
ZmACO2 promoter	maize inbrid line CML162	TATGTTTGCACTGTGATTCTCTTCTCCTTCATCGTTGATGTCATCCTCTACACATATATGCCTCATGGCTAAAGGTGAATGCAAGGTATAAAATAATGATGATAGTAGCGATAAGGAATTTGCTTCACTGTCATATGATGAACTAGTTGACTTGCTAAAAGAATATACTCAAAGTCATTAGAAAGAAAAAAGATAAATGTGACAAGTTAAAAACTAAGAATAAAGCTATGTTTGGAACCTTAGAGCTAATAGTTAGCTAGCTAACAAATTGTTAGATGGCTTGAGTCAATTAATGGACTAATTGTTAACTTTGAGTTAGCTAACAATTATATGGGGCATTAGGTTTGGGGGGGTTGGTATTTGGAACCTCTCCAGCTAATTTTAGCAACCAACTATTAA…
ZmACO2 promoter	maize inbrid line CIMBL73	TATGTTTGCACTGTGATTCTCTTCTCCTTCATCGTTGATGTCATCCTCTACACATATATGCCTCATGGCTAAAGGTGAATGCAAGGTATAAAATAATGATGATAGTAGCGATAAGGAATTTGCTTCACTGTCATATGATGAACTAGTTGACTTGCTAAAAGAATATACTCAAAGTCATTAGAAAGAAAAAAGATAAATGTGACAAGTTAAAAACTAAGAATAAAGCTATGTTTGGAACCTTAGAGCTAATAGTTAGCTAGCTAACAAATTGTTAGATGGCTTGAGTCAATTAATGGACTAATTGTTAACTTTGAGTTAGCTAACAATTATATGGGGCATTAGGTTTGGGGGGGTTGGTATTTGGAACCTCTCCAGCTAATTTTAGCAACCAACTATTAA…
ZmACO2 promoter	maize inbrid line GEMS20	TATGTTTGCATTGTGATTCTCTTCTCCTTCATCGTTGATGTCATCCTCTACACATATATGCCTCATGGCTAAAGGTGAATGCAAGGTATAAAATGATGATGATAGTAGCGATAAGGAATTTGATTCACTGTCATATGATGAACTAGTTGACTTGCTAAAAGAATATACTCAAAGTCATTAGAAAGAAAAAAAAAATAAATGTGACAAGTTAAAAACTAAGAATAAAGCTATGTTTGGAACCTTAAAGCTAATAGTTAGCTAGCTAAAAAATTGTTAGATGGGTTGAGTCAGTTAATGGACTAATTGTTAGCTTTGAGTTAGCTAACAATTAGATGAGGCATTAGCTAGGGGTCTAGCTATTAGTTCTAGAGTATTCAAACAGAACCTAAGTCTTTATAT…
ZmACO2 promoter	maize inbrid line YE488	TATGTTTGCATTGTGATTCTCTTCTCCTTCATCGTTGATGTCATCCTCTACACATATATGCCTCATGGCTAAAGGTGAATGCAAGGTATAAAATGATGATGATAGTAGCGATAAGGAATTTGATTCACTGTCATATGATGAACTAGTTGACTTGCTAAAAGAATATACTCAAAGTCATTAGAAAGAAAAAAAAAATAAATGTGACAAGTTAAAAACTAAGAATAAAGCTATGTTTGGAACCTTAGAGCTAATAGTTAGCTAGCTAAGAAATTGTTAGATGGGTTGAGTCAGTTAATGGACTAATTGTTAGCTTTGAGTTAGCTAACAATTAGATGAGGCATTAGCTAGGGGTCTAGCTATTAGTTCTAGAGTATTCAAACAGAACCTAAGTCTTTATAT…
ZmACO2 promoter	maize inbrid line CML432	TATGTTTGCATTGTGATTCTCTTCTCCTTCATCGTTGATGTCATCCTCTACACATATATGCCTCATGGCTAAAGGTGAATGCAAGGTATAAAATGATGATGATAGTAGCGATAAGGAATTTGATTCACTGTCATATGATGAACTAGTTGACTTGCTAAAAGAATATACTCAAAGTCATTAGAAAGAAAAAAAAATAAATGTGACAAGTTAAAAACTAAGAATAAAGCTATGTTTGGAACCTTAGAGCTAATAGTTAGCTAGCTAAGAAATTGTTAGATGGGTTGAGTCAGTTAATGGACTAATTGTTAGCTTTGAGTTAGCTAACAATTAGATGAGGCATTAGCTAGGGGTCTAGCTATTAGTTCTAGAGTATTCAAACAGAACCTAAGTCTTTATATG…
ZmACO2 promoter	maize inbrid line QI319	TATGTTTGCACTGTGATTCTCTTCTCCTTCATCGTTGATGTCATCCTCTACACATATATGCCTCATGGCTAAAGGTGAATGCAAGGTATAAAATAATGATGATAGTAGCGATAAGGAATTTGCTTCACTGTCATATGATGAACTAGTTGACTTGCTAAAAGAATATACTCAAAGTCATTAGAAAGAAAAAAGATAAATGTGACAAGTTAAAAACTAAGAATAAAGCTATGTTTGGAACCTTAGAGCTAATAGTTAGCTAGCTAACAAATTGTTAGATGGCTTGAGTCAATTAATGGACTAATTGTTAACTTTGAGTTAGCTAACAATTATATGGGGCATTAGGTTTGGGGGGGTTGGTATTTGGAACCTCTCCAGCTAATTTTAGCAACCAACTATTAA…
ZmACO2 promoter	maize inbrid line K10	TATGTTTGCACTGTGATTCTCTTCTCCTTCATCGTTGATGTCATCCTCTACACATATATGCCTCATGGCTAAAGGTGAATGCAAGGTATAAAATAATGATGATAGTAGCGATAAGGAATTTGCTTCACTGTCATATGATGAACTAGTTGACTTGCTAAAAGAATATACTCAAAGTCATTAGAAAGAAAAAAGATAAATGTGACAAGTTAAAAACTAAGAATAAAGCTATGTTTGGAACCTTAGAGCTAATAGTTAGCTAGCTAACAAATTGTTAGATGGCTTGAGTCAATTAATGGACTAATTGTTAACTTTGAGTTAGCTAACAATTATATGGGGCATTAGGTTTGGGGGGGTTGGTATTTGGAACCTCTCCAGCTAATTTTAGCAACCAACTATTAA…
ZmACO2 promoter	maize inbrid line GEMS54	TATGTTTGCATTGTGATTCTCTTCTCCTTCATCGTTGATGTCATCCTCTACACATATATGCCTCATGGCTAAAGGTGAATGCAAGGTATAAAATGATGATGATAGTAGCGATAAGGAATTTGATTCACTGTCATATGATGAACTAGTTGACTTGCTAAAAGAATATACTCAAAGTCATTAGAAAGAAAAAAAAAATAAATGTGACAAGTTAAAAACTAAAAATAAAGCTATGTTTGGAACCTTAAAGCTAATAGTTAGCTAGCTAAAAAATTGTTAGATGGGTTGAGTCAGTTAATGGACTAATTGTTAGCTTTGAGTTAGCTAACAATTAGATGAGGCATTAGCTAGGGGTCTAGCTATTAGTTCTAGAGTATTCAAACAGAACCTAAGTCTTTATAT…
ZmACO2 promoter	maize inbrid line CML364	TATGTTTGCACTGTGATTCTCTTCTCCTTCATCGTTGATGTCATCCTCTACACATATATGCCTCATGGCTAAAGGTGAATGCAAGGTATAAAATAATGATGATAGTAGCGATAAGGAATTTGCTTCACTGTCATATGATGAACTAGTTGACTTGCTAAAAGAATATACTCAAAGTCATTAGAAAGAAAAAAGATAAATGTGACAAGTTAAAAACTAAGAATAAAGCTATGTTTGGAACCTTAGAGCTAATAGTTAGCTAGCTAACAAATTGTTAGATGGCTTGAGTCAATTAATGGACTAATTGTTAACTTTGAGTTAGCTAACAATTATATGGGGCATTAGGTTTGGGGGGGTTGGTATTTGGAACCTCTCCAGCTAATTTTAGCAACCAACTATTAA…
ZmACO2 promoter	maize inbrid line CIMBL156	TATGTTTGCACTGTGATTCTCTTCTCCTTCATCGTTGATGTCATCCTCTACACATATATGCCTCATGGCTAAAGGTGAATGCAAGGTATAAAATAATGATGATAGTAGCGATAAGGAATTTGCTTCACTGTCATATGATGAACTAGTTGACTTGCTAAAAGAATATACTCAAAGTCATTAGAAAGAAAAAAGATAAATGTGACAAGTTAAAAACTAAGAATAAAGCTATGTTTGGAACCTTAGAGCTAATAGTTAGCTAGCTAACAAATTGTTAGATGGCTTGAGTCAATTAATGGACTAATTGTTAACTTTGAGTTAGCTAACAATTATATGGGGCATTAGGTTTGGGGGGTTGGTATTTGGAACCTCTCCAGCTAATTTTAGCAACCAACTATTAAT…
ZmACO2 promoter	maize inbrid line DAN599	TATGTTTGCATTGTGATTCTCTTCTCCTTCATCGTTGATGTCATCCTCTACACATATATGCCTCATGGCTAAAGGTGAATGCAAGGTATAAAATGATGATGATAGTAGCGATAAGGAATTTGATTCACTGTCATATGATGAACTAGTTGACTTGCTAAAAGAATATACTCAAAGTCATTAGAAAGAAAAAAAAATAAATGTGACAAGTTAAAAACTAAGAATAAAGCTATGTTTGGAACCTTAGAGCTAATAGTTAGCTAGCTAAGAAATTGTTAGATGGGTTGAGTCAGTTAATGGACTAATTGTTAGCTTTGAGTTAGCTAACAATTAGATGAGGCATTAGCTAGGGGTCTAGCTATTAGTTCTAGAGTATTCAAACAGAACCTAAGTCTTTATATG…
ZmACO2 promoter	maize inbrid line LIAO5263	TATGTTTGCACTGTGATTCTCTTCTCCTTCATCGTTGATGTCATCCTCTACACATATATGCCTCATGGCTAAAGGTGAATGCAAGGTATAAAATAATGATGATAGTAGCGATAAGGAATTTGCTTCACTGTCATATGATGAACTAGTTGACTTGCTAAAAGAATATACTCAAAGTCATTAGAAAGAAAAAAGATAAATGTGACAAGTTAAAAACTAAGAATAAAGCTATGTTTGGAACCTTAGAGCTAATAGTTAGCTAGCTAACAAATTGTTAGATGGCTTGAGTCAATTAATGGACTAATTGTTAACTTTGAGTTAGCTAACAATTATATGGGGCATTAGGTTTGGGGGGGTTGGTATTTGGAACCTCTCCAGCTAATTTTAGCAACCAACTATTAA…
ZmACO2 promoter	maize inbrid line LY042	TATGTTTGCACTGTGATTCTCTTCTCCTTCATCGTTGATGTCATCCTCTACACATATATGCCTCATGGCTAAAGGTGAATGCAAGGTATAAAATAATGATGATAGTAGCGATAAGGAATTTGCTTCACTGTCATATGATGAACTAGTTGACTTGCTAAAAGAATATACTCAAAGTCATTAGAAAGAAAAAAGATAAATGTGACAAGTTAAAAACTAAGAATAAAGCTATGTTTGGAACCTTAGAGCTAATAGTTAGCTAGCTAACAAATTGTTAGATGGCTTGAGTCAATTAATGGACTAATTGTTAACTTTGAGTTAGCTAACAATTATATGGGGCATTAGGTTTGGGGGGGTTGGTATTTGGAACCTCTCCAGCTAATTTTAGCAACCAACTATTAA…
ZmACO2 promoter	maize inbrid line GEMS6	TATGTTTGCACTGTGATTCTCTTCTCCTTCATCGTTGATGTCATCCTCTACACATATATGCCTCATGGCTAAAGGTGAATGCAAGGTATAAAATAATGATGATAGTAGCGATAAGGAATTTGCTTCACTGTCATATGATGAACTAGTTGACTTGCTAAAAGAATATACTCAAAGTCATTAGAAAGAAAAAAGATAAATGTGACAAGTTAAAAACTAAGAATAAAGCTATGTTTGGAACCTTAGAGCTAATAGTTAGCTAGCTAACAAATTGTTAGATGGCTTGAGTCAATTAATGGACTAATTGTTAACTTTGAGTTAGCTAACAATTATATGGGGCATTAGGTTTGGGGGGTTGGTATTTGGAACCTCTCCAGCTAATTTTAGCAACCAACTATTAAT…
ZmACO2 promoter	maize inbrid line BY815	TATGTTTGCACTGTGATTCTCTTCTCCTTCATCGTTGATGTCATCCTCTACACATATATGCCTCATGGCTAAAGGTGAATGCAAGGTATAAAATAATGATGATAGTAGCGATAAGGAATTTGCTTCACTGTCATATGATGAACTAGTTGACTTGCTAAAAGAATATACTCAAAGTCATTAGAAAGAAAAAAGATAAATGTGACAAGTTAAAAACTAAGAATAAAGCTATGTTTGGAACCTTAGAGCTAATAGTTAGCTAGCTAACAAATTGTTAGATGGCTTGAGTCAATTAATGGACTAATTGTTAACTTTGAGTTAGCTAACAATTATATGGGGCATTAGGTTTGGGGGGGTTGGTATTTGGAACCTCTCCAGCTAATTTTAGCAACCAACTATTAA…
ZmACO2 promoter	maize inbrid line CML27	TATGTTTGCACTGTGATTCTCTTCTCCTTCATCGTTGATGTCATCCTCTACACATATATGCCTCATGGCTAAAGGTGAATGCAAGGTATAAAATAATGATGATAGTAGCGATAAGGAATTTGCTTCACTGTCATATGATGAACTAGTTGACTTGCTAAAAGAATATACTCAAAGTCATTAGAAAGAAAAAAGATAAATGTGACAAGTTAAAAACTAAGAATAAAGCTATGTTTGGAACCTTAGAGCTAATAGTTAGCTAGCTAACAAATTGTTAGATGGCTTGAGTCAATTAATGGACTAATTGTTAACTTTGAGTTAGCTAACAATTATATGGGGCATTAGGTTTGGGGGGTTGGTATTTGGAACCTCTCCAGCTAATTTTAGCAACCAACTATTAAT…
ZmACO2 promoter	maize inbrid line RY684	TATGTTTGCATTGTGATTCTCTTCTCCTTCATCGTTGATGTCATCCTCTACACATATATGCCTCATGGCTAAAGGTGAATGCAAGGTATAAAATGATGATGATAGTAGCGATAAGGAATTTGATTCACTGTCATATGATGAACTAGTTGACTTGCTAAAAGAATATACTCAAAGTCATTAGAAAGAAAAAAAAATAAATGTGACAAGTTAAAAACTAAGAATAAAGCTATGTTTGGAACCTTAGAGCTAATAGTTAGCTAGCTAAGAAATTGTTAGATGGGTTGAGTCAGTTAATGGACTAATTGTTAGCTTTGAGTTAGCTAACAATTAGATGAGGCATTAGCTAGGGGTCTAGCTATTAGTTCTAGAGTATTCAAACAGAACCTAAGTCTTTATATG…
ZmACO2 promoter	maize inbrid line CML283	TATGTTTGCACTGTGATTCTCTTCTCCTTCATCGTTGATGTCATCCTCTACACATATATGCCTCATGGCTAAAGGTGAATGCAAGGTATAAAATAATGATGATAGTAGCGATAAGGAATTTGCTTCACTGTCATATGATGAACTAGTTGACTTGCTAAAAGAATATACTCAAAGTCATTAGAAAGAAAAAAGATAAATGTGACAAGTTAAAAACTAAGAATAAAGCTATGTTTGGAACCTTAGAGCTAATAGTTAGCTAGCTAACAAATTGTTAGATGGCTTGAGTCAATTAATGGACTAATTGTTAACTTTGAGTTAGCTAACAATTATATGGGGCATTAGGTTTGGGGGGGTTGGTATTTGGAACCTCTCCAGCTAATTTTAGCAACCAACTATTAA…
ZmACO2 promoter	maize inbrid line CIMBL40	TATGTTTGCATTGTGATTCTCTTCTCCTTCATCGTTGATGTCATCCTCTACACATATATGCCTCATGGCTAAAGGTGAATGCAAGGTATAAAATGATGATGATAGTAGCGATAAGGAATTTGATTCACTGTCATATGATGAACTAGTTGACTTGCTAAAAGAATATACTCAAAGTCATTAGAAAGAAAAAAAAATAAATGTGACAAGTTAAAAACTAAGAATAAAGCTATGTTTGGAACCTTAGAGCTAATAGTTAGCTAGCTAAGAAATTGTTAGATGGGTTGAGTCAGTTAATGGACTAATTGTTAGCTTTGAGTTAGCTAACAATTAGATGAGGCATTAGCTAGGGGTCTAGCTATTAGTTCTAGAGTATTCAAACAGAACCTAAGTCTTTATATG…
ZmACO2 promoter	maize inbrid line CIMBL128	TATGTTTGCATTGTGATTCTCTTCTCCTTCATCGTTGATGTCATCCTCTACACATATATGCCTCATGGCTAAAGGTGAATGCAAGGTATAAAATGATGATGATAGTAGCGATAAGGAATTTGATTCACTGTCATATGATGAACTAGTTGACTTGCTAAAAGAATATACTCAAAGTCATTAGAAAGAAAAAAAATAAATGTGACAAGTTAAAAACTAAGAATAAAGCTATGTTTGGAACCTTAGAGCTAATAGTTAGCTAGCTAAGAAATTGTTAGATGGGTTGAGTCAGTTAATGGACTAATTGTTAGCTTTGAGTTAGCTAACAATTAGATGAGGCATTAGCTAGGGGTCTAGCTATTAGTTCTAGAGTATTCAAACAGAACCTAAGTCTTTATATGA…
ZmACO2 promoter	maize inbrid line YZ15	TATGTTTGCATTGTGATTCTCTTCTCCTTCATCGTTGATGTCATCCTCTACACATATATGCCTCATGGCTAAAGGTGAATGCAAGGTATAAAATGATGATGATAGTAGCGATAAGGAATTTGATTCACTGTCATATGATGAACTAGTTGACTTGCTAAAAGAATATACTCAAAGTCATTAGAAAGAAAAAAAAAATAAATGTGACAAGTTAAAAACTAAGAATAAAGCTATGTTTGGAACCTTAAAGCTAATAGTTAGCTAGCTAAAAAATTGTTAGATGGGTTGAGTCAGTTAATGGACTAATTGTTAGCTTTGAGTTAGCTAACAATTAGATGAGGCATTAGCTAGGGGTCTAGCTATTAGTTCTAGAGTATTCAAACAGAACCTAAGTCTTTATAT…
ZmACO2 promoter	maize inbrid line CML192	TATGTTTGCACTGTGATTCTCTTCTCCTTCATCGTTGATGTCATCCTCTACACATATATGCCTCATGGCTAAAGGTGAATGCAAGGTATAAAATAATGATGATAGTAGCGATAAGGAATTTGCTTCACTGTCATATGATGAACTAGTTGACTTGCTAAAAGAATATACTCAAAGTCATTAGAAAGAAAAAAGATAAATGTGACAAGTTAAAAACTAAGAATAAAGCTATGTTTGGAACCTTAGAGCTAATAGTTAGCTAGCTAACAAATTGTTAGATGGCTTGAGTCAATTAATGGACTAATTGTTAACTTTGAGTTAGCTAACAATTATATGGGGCATTAGGTTTGGGGGGGTTGGTATTTGGAACCTCTCCAGCTAATTTTAGCAACCAACTATTAA…
ZmACO2 promoter	maize inbrid line FCD0602	TATGTTTGCATTGTGATTCTCTTCTCCTTCATCGTTGATGTCATCCTCTACACATATATGCCTCATGGCTAAAGGTGAATGCAAGGTATAAAATGATGATGATAGTAGCGATAAGGAATTTGATTCACTGTCATATGATGAACTAGTTGACTTGCTAAAAGAATATACTCAAAGTCATTAGAAAGAAAAAAAAAATAAATGTGACAAGTTAAAAACTAAGAATAAAGCTATGTTTGGAACCTTAGAGCTAATAGTTAGCTAGCTAAGAAATTGTTAGATGGGTTGAGTCAGTTAATGGACTAATTGTTAGCTTTGAGTTAGCTAACAATTAGATGAGGCATTAGCTAGGGGTCTAGCTATTAGTTCTAGAGTATTCAAACAGAACCTAAGTCTTTATAT…
ZmACO2 promoter	maize inbrid line 526018	TATGTTTGCACTGTGATTCTCTTCTCCTTCATCGTTGATGTCATCCTCTACACATATATGCCTCATGGCTAAAGGTGAATGCAAGGTATAAAATAATGATGATAGTAGCGATAAGGAATTTGCTTCACTGTCATATGATGAACTAGTTGACTTGCTAAAAGAATATACTCAAAGTCATTAGAAAGAAAAAAGATAAATGTGACAAGTTAAAAACTAAGAATAAAGCTATGTTTGGAACCTTAGAGCTAATAGTTAGCTAGCTAACAAATTGTTAGATGGCTTGAGTCAATTAATGGACTAATTGTTAACTTTGAGTTAGCTAACAATTATATGGGGCATTAGGTTTGGGGGGGTTGGTATTTGGAACCTCTCCAGCTAATTTTAGCAACCAACTATTAA…
ZmACO2 promoter	maize inbrid line BGY	TATGTTTGCACTGTGATTCTCTTCTCCTTCATCGTTGATGTCATCCTCTACACATATATGCCTCATGGCTAAAGGTGAATGCAAGGTATAAAATAATGATGATAGTAGCGATAAGGAATTTGCTTCACTGTCATATGATGAACTAGTTGACTTGCTAAAAGAATATACTCAAAGTCATTAGAAAGAAAAAAGATAAATGTGACAAGTTAAAAACTAAGAATAAAGCTATGTTTGGAACCTTAGAGCTAATAGTTAGCTAGCTAACAAATTGTTAGATGGCTTGAGTCAATTAATGGACTAATTGTTAACTTTGAGTTAGCTAACAATTATATGGGGCATTAGGTTTGGGGGGGTTGGTATTTGGAACCTCTCCAGCTAATTTTAGCAACCAACTATTAA…
ZmACO2 promoter	maize inbrid line GEMS15	TATGTTTGCATTGTGATTCTCTTCTCCTTCATCGTTGATGTCATCCTCTACACATATATGCCTCATGGCTAAAGGTGAATGCAAGGTATAAAATGATGATGATAGTAGCGATAAGGAATTTGATTCACTGTCATATGATGAACTAGTTGACTTGCTAAAAGAATATACTCAAAGTCATTAGAAAGAAAAAAAAAATAAATGTGACAAGTTAAAAACTAAGAATAAAGCTATGTTTGGAACCTTAAAGCTAATAGTTAGCTAGCTAAAAAATTGTTAGATGGGTTGAGTCAGTTAATGGACTAATTGTTAGCTTTGAGTTAGCTAACAATTAGATGAGGCATTAGCTAGGGGTCTAGCTATTAGTTCTAGAGTATTCAAACAGAACCTAAGTCTTTATAT…
ZmACO2 promoter	maize inbrid line CIMBL49	TATGTTTGCACTGTGATTCTCTTCTCCTTCATCGTTGATGTCATCCTCTACACATATATGCCTCATGGCTAAAGGTGAATGCAAGGTATAAAATAATGATGATAGTAGCGATAAGGAATTTGCTTCACTGTCATATGATGAACTAGTTGACTTGCTAAAAGAATATACTCAAAGTCATTAGAAAGAAAAAAGATAAATGTGACAAGTTAAAAACTAAGAATAAAGCTATGTTTGGAACCTTAGAGCTAATAGTTAGCTAGCTAACAAATTGTTAGATGGCTTGAGTCAATTAATGGACTAATTGTTAACTTTGAGTTAGCTAACAATTATATGGGGCATTAGGTTTGGGGGGTTGGTATTTGGAACCTCTCCAGCTAATTTTAGCAACCAACTATTAAT…
ZmACO2 promoter	maize inbrid line CML426	TATGTTTGCATTGTGATTCTCTTCTCCTTCATCGTTGATGTCATCCTCTACACATATATGCCTCATGGCTAAAGGTGAATGCAAGGTATAAAATGATGATGATAGTAGCGATAAGGAATTTGATTCACTGTCATATGATGAACTAGTTGACTTGCTAAAAGAATATACTCAAAGTCATTAGAAAGAAAAAAAAATAAATGTGACAAGTTAAAAACTAAGAATAAAGCTATGTTTGGAACCTTAGAGCTAATAGTTAGCTAGCTAAGAAATTGTTAGATGGGTTGAGTCAGTTAATGGACTAATTGTTAGCTTTGAGTTAGCTAACAATTAGATGAGGCATTAGCTAGGGGTCTAGCTATTAGTTCTAGAGTATTCAAACAGAACCTAAGTCTTTATATG…
ZmACO2 promoter	maize inbrid line 7884-4HT	TATGTTTGCACTGTGATTCTCTTCTCCTTCATCGTTGATGTCATCCTCTACACATATATGCCTCATGGCTAAAGGTGAATGCAAGGTATAAAATAATGATGATAGTAGCGATAAGGAATTTGCTTCACTGTCATATGATGAACTAGTTGACTTGCTAAAAGAATATACTCAAAGTCATTAGAAAGAAAAAAGATAAATGTGACAAGTTAAAAACTAAGAATAAAGCTATGTTTGGAACCTTAGAGCTAATAGTTAGCTAGCTAACAAATTGTTAGATGGCTTGAGTCAATTAATGGACTAATTGTTAACTTTGAGTTAGCTAACAATTATATGGGGCATTAGGTTTGGGGGGGTTGGTATTTGGAACCTCTCCAGCTAATTTTAGCAACCAACTATTAA…
ZmACO2 promoter	maize inbrid line 812	TATGTTTGCATTGTGATTCTCTTCTCCTTCATCGTTGATGTCATCCTCTACACATATATGCCTCATGGCTAAAGGTGAATGCAAGGTATAAAATGATGATGATAGTAGCGATAAGGAATTTGATTCACTGTCATATGATGAACTAGTTGACTTGCTAAAAGAATATACTCAAAGTCATTAGAAAGAAAAAAAAAATAAATGTGACAAGTTAAAAACTAAAAATAAAGCTATGTTTGGAACCTTAAAGCTAATAGTTAGCTAGCTAAAAAATTGTTAGATGGGTTGAGTCAGTTAATGGACTAATTGTTAGCTTTGAGTTAGCTAACAATTAAATGAGGCATTAGCTAGGGGTCTAGCTATTAGTTCTAGAGTATTCAAACAGAACCTAAGTCTTTATAT…
ZmACO2 promoter	maize inbrid line R15	TATGTTTGCATTGTGATTCTCTTCTCCTTCATCGTTGATGTCATCCTCTACACATATATGCCTCATGGCTAAAGGTGAATGCAAGGTATAAAATGATGATGATAGTAGCGATAAGGAATTTGATTCACTGTCATATGATGAACTAGTTGACTTGCTAAAAGAATATACTCAAAGTCATTAGAAAGAAAAAAAAATAAATGTGACAAGTTAAAAACTAAGAATAAAGCTATGTTTGGAACCTTAGAGCTAATAGTTAGCTAGCTAAGAAATTGTTAGATGGGTTGAGTCAGTTAATGGACTAATTGTTAGCTTTGAGTTAGCTAACAATTAGATGAGGCATTAGCTAGGGGTCTAGCTATTAGTTCTAGAGTATTCAAACAGAACCTAAGTCTTTATATG…
ZmACO2 promoter	maize inbrid line CML479	TATGTTTGCACTGTGATTCTCTTCTCCTTCATCGTTGATGTCATCCTCTACACATATATGCCTCATGGCTAAAGGTGAATGCAAGGTATAAAATAATGATGATAGTAGCGATAAGGAATTTGCTTCACTGTCATATGATGAACTAGTTGACTTGCTAAAAGAATATACTCAAAGTCATTAGAAAGAAAAAAGATAAATGTGACAAGTTAAAAACTAAGAATAAAGCTATGTTTGGAACCTTAGAGCTAATAGTTAGCTAGCTAACAAATTGTTAGATGGCTTGAGTCAATTAATGGACTAATTGTTAACTTTGAGTTAGCTAACAATTATATGGGGCATTAGGTTTGGGGGGGTTGGTATTTGGAACCTCTCCAGCTAATTTTAGCAACCAACTATTAA…
ZmACO2 promoter	maize inbrid line W138	TATGTTTGCACTGTGATTCTCTTCTCCTTCATCGTTGATGTCATCCTCTACACATATATGCCTCATGGCTAAAGGTGAATGCAAGGTATAAAATAATGATGATAGTAGCGATAAGGAATTTGCTTCACTGTCATATGATGAACTAGTTGACTTGCTAAAAGAATATACTCAAAGTCATTAGAAAGAAAAAAGATAAATGTGACAAGTTAAAAACTAAGAATAAAGCTATGTTTGGAACCTTAGAGCTAATAGTTAGCTAGCTAACAAATTGTTAGATGGCTTGAGTCAATTAATGGACTAATTGTTAACTTTGAGTTAGCTAACAATTATATGGGGCATTAGGTTTGGGGGGGTTGGTATTTGGAACCTCTCCAGCTAATTTTAGCAACCAACTATTAA…
ZmACO2 promoter	maize inbrid line SHEN137	TATGTTTGCATTGTGATTCTCTTCTCCTTCATCGTTGATGTCATCCTCTACACATATATGCCTCATGGCTAAAGGTGAATGCAAGGTATAAAATGATGATGATAGTAGCGATAAGGAATTTGATTCACTGTCATATGATGAACTAGTTGACTTGCTAAAAGAATATACTCAAAGTCATTAGAAAGAAAAAAAAATAAATGTGACAAGTTAAAAACTAAGAATAAAGCTATGTTTGGAACCTTAGAGCTAATAGTTAGCTAGCTAAGAAATTGTTAGATGGGTTGAGTCAGTTAATGGACTAATTGTTAGCTTTGAGTTAGCTAACAATTAGATGAGGCATTAGCTAGGGGTCTAGCTATTAGTTCTAGAGTATTCAAACAGAACCTAAGTCTTTATATG…
ZmACO2 promoter	maize inbrid line CIMBL123	TATGTTTGCATTGTGATTCTCTTCTCCTTCATCGTTGATGTCATCCTCTACACATATATGCCTCATGGCTAAAGGTGAATGCAAGGTATAAAATGATGATGATAGTAGCGATAAGGAATTTGATTCACTGTCATATGATGAACTAGTTGACTTGCTAAAAGAATATACTCAAAGTCATTAGAAAGAAAAAAAATAAATGTGACAAGTTAAAAACTAAGAATAAAGCTATGTTTGGAACCTTAGAGCTAATAGTTAGCTAGCTAAGAAATTGTTAGATGGGTTGAGTCAGTTAATGGACTAATTGTTAGCTTTGAGTTAGCTAACAATTAGATGAGGCATTAGCTAGGGGTCTAGCTATTAGTTCTAGAGTATTCAAACAGAACCTAAGTCTTTATATGA…
ZmACO2 promoter	maize inbrid line 3411	TATGTTTGCACTGTGATTCTCTTCTCCTTCATCGTTGATGTCATCCTCTACACATATATGCCTCATGGCTAAAGGTGAATGCAAGGTATAAAATAATGATGATAGTAGCGATAAGGAATTTGCTTCACTGTCATATGATGAACTAGTTGACTTGCTAAAAGAATATACTCAAAGTCATTAGAAAGAAAAAAGATAAATGTGACAAGTTAAAAACTAAGAATAAAGCTATGTTTGGAACCTTAGAGCTAATAGTTAGCTAGCTAACAAATTGTTAGATGGCTTGAGTCAATTAATGGACTAATTGTTAACTTTGAGTTAGCTAACAATTATATGGGGCATTAGGTTTGGGGGGGTTGGTATTTGGAACCTCTCCAGCTAATTTTAGCAACCAACTATTAA…
ZmACO2 promoter	maize inbrid line CML290	TATGTTTGCATTGTGATTCTCTTCTCCTTCATCGTTGATGTCATCCTCTACACATATATGCCTCATGGCTAAAGGTGAATGCAAGGTATAAAATGATGATGATAGTAGCGATAAGGAATTTGATTCACTGTCATATGATGAACTAGTTGACTTGCTAAAAGAATATACTCAAAGTCATTAGAAAGAAAAAAAAAATAAATGTGACAAGTTAAAAACTAAAAATAAAGCTATGTTTGGAACCTTAAAGCTAATAGTTAGCTAGCTAAAAAATTGTTAGATGGGTTGAGTCAGTTAATGGACTAATTGTTAGCTTTGAGTTAGCTAACAATTAAATGAGGCATTAGCTAGGGGTCTAGCTATTAGTTCTAGAGTATTCAAACAGAACCTAAGTCTTTATAT…
ZmACO2 promoter	maize inbrid line LIAO159	TATGTTTGCACTGTGATTCTCTTCTCCTTCATCGTTGATGTCATCCTCTACACATATATGCCTCATGGCTAAAGGTGAATGCAAGGTATAAAATAATGATGATAGTAGCGATAAGGAATTTGCTTCACTGTCATATGATGAACTAGTTGACTTGCTAAAAGAATATACTCAAAGTCATTAGAAAGAAAAAAGATAAATGTGACAAGTTAAAAACTAAGAATAAAGCTATGTTTGGAACCTTAGAGCTAATAGTTAGCTAGCTAACAAATTGTTAGATGGCTTGAGTCAATTAATGGACTAATTGTTAACTTTGAGTTAGCTAACAATTATATGGGGCATTAGGTTTGGGGGGGTTGGTATTTGGAACCTCTCCAGCTAATTTTAGCAACCAACTATTAA…
ZmACO2 promoter	maize inbrid line M165	TATGTTTGCATTGTGATTCTCTTCTCCTTCATCGTTGATGTCATCCTCTACACATATATGCCTCATGGCTAAAGGTGAATGCAAGGTATAAAATGATGATGATAGTAGCGATAAGGAATTTGATTCACTGTCATATGATGAACTAGTTGACTTGCTAAAAGAATATACTCAAAGTCATTAGAAAGAAAAAAAAAATAAATGTGACAAGTTAAAAACTAAAAATAAAGCTATGTTTGGAACCTTAAAGCTAATAGTTAGCTAGCTAAAAAATTGTTAGATGGGTTGAGTCAGTTAATGGACTAATTGTTAGCTTTGAGTTAGCTAACAATTAAATGAGGCATTAGCTAGGGGTCTAGCTATTAGTTCTAGAGTATTCAAACAGAACCTAAGTCTTTATAT…
ZmACO2 promoter	maize inbrid line CIMBL20	TATGTTTGCACTGTGATTCTCTTCTCCTTCATCGTTGATGTCATCCTCTACACATATATGCCTCATGGCTAAAGGTGAATGCAAGGTATAAAATAATGATGATAGTAGCGATAAGGAATTTGCTTCACTGTCATATGATGAACTAGTTGACTTGCTAAAAGAATATACTCAAAGTCATTAGAAAGAAAAAAGATAAATGTGACAAGTTAAAAACTAAGAATAAAGCTATGTTTGGAACCTTAGAGCTAATAGTTAGCTAGCTAACAAATTGTTAGATGGCTTGAGTCAATTAATGGACTAATTGTTAACTTTGAGTTAGCTAACAATTATATGGGGCATTAGGTTTGGGGGGGTTGGTATTTGGAACCTCTCCAGCTAATTTTAGCAACCAACTATTAA…
ZmACO2 promoter	maize inbrid line GEMS5	TATGTTTGCATTGTGATTCTCTTCTCCTTCATCGTTGATGTCATCCTCTACACATATATGCCTCATGGCTAAAGGTGAATGCAAGGTATAAAATGATGATGATAGTAGCGATAAGGAATTTGATTCACTGTCATATGATGAACTAGTTGACTTGCTAAAAGAATATACTCAAAGTCATTAGAAAGAAAAAAAAATAAATGTGACAAGTTAAAAACTAAGAATAAAGCTATGTTTGGAACCTTAGAGCTAATAGTTAGCTAGCTAAGAAATTGTTAGATGGGTTGAGTCAGTTAATGGACTAATTGTTAGCTTTGAGTTAGCTAACAATTAGATGAGGCATTAGCTAGGGGTCTAGCTATTAGTTCTAGAGTATTCAAACAGAACCTAAGTCTTTATATG…
ZmACO2 promoter	maize inbrid line CML433	TATGTTTGCATTGTGATTCTCTTCTCCTTCATCGTTGATGTCATCCTCTACACATATATGCCTCATGGCTAAAGGTGAATGCAAGGTATAAAATGATGATGATAGTAGCGATAAGGAATTTGATTCACTGTCATATGATGAACTAGTTGACTTGCTAAAAGAATATACTCAAAGTCATTAGAAAGAAAAAAAAATAAATGTGACAAGTTAAAAACTAAGAATAAAGCTATGTTTGGAACCTTAGAGCTAATAGTTAGCTAGCTAAGAAATTGTTAGATGGGTTGAGTCAGTTAATGGACTAATTGTTAGCTTTGAGTTAGCTAACAATTAGATGAGGCATTAGCTAGGGGTCTAGCTATTAGTTCTAGAGTATTCAAACAGAACCTAAGTCTTTATATG…
ZmACO2 promoter	maize inbrid line CML360	TATGTTTGCATTGTGATTCTCTTCTCCTTCATCGTTGATGTCATCCTCTACACATATATGCCTCATGGCTAAAGGTGAATGCAAGGTATAAAATGATGATGATAGTAGCGATAAGGAATTTGATTCACTGTCATATGATGAACTAGTTGACTTGCTAAAAGAATATACTCAAAGTCATTAGAAAGAAAAAAAAAATAAATGTGACAAGTTAAAAACTAAAAATAAAGCTATGTTTGGAACCTTAAAGCTAATAGTTAGCTAGCTAAAAAATTGTTAGATGGGTTGAGTCAGTTAATGGACTAATTGTTAGCTTTGAGTTAGCTAACAATTAAATGAGGCATTAGCTAGGGGTCTAGCTATTAGTTCTAGAGTATTCAAACAGAACCTAAGTCTTTATAT…
ZmACO2 promoter	maize inbrid line GEMS63	TATGTTTGCATTGTGATTCTCTTCTCCTTCATCGTTGATGTCATCCTCTACACATATATGCCTCATGGCTAAAGGTGAATGCAAGGTATAAAATGATGATGATAGTAGCGATAAGGAATTTGATTCACTGTCATATGATGAACTAGTTGACTTGCTAAAAGAATATACTCAAAGTCATTAGAAAGAAAAAAAAAATAAATGTGACAAGTTAAAAACTAAGAATAAAGCTATGTTTGGAACCTTAGAGCTAATAGTTAGCTAGCTAAGAAATTGTTAGATGGGTTGAGTCAGTTAATGGACTAATTGTTAGCTTTGAGTTAGCTAACAATTAGATGAGGCATTAGCTAGGGGTCTAGCTATTAGTTCTAGAGTATTCAAACAGAACCTAAGTCTTTATAT…
ZmACO2 promoter	maize inbrid line 18-599	TATGTTTGCATTGTGATTCTCTTCTCCTTCATCGTTGATGTCATCCTCTACACATATATGCCTCATGGCTAAAGGTGAATGCAAGGTATAAAATGATGATGATAGTAGCGATAAGGAATTTGATTCACTGTCATATGATGAACTAGTTGACTTGCTAAAAGAATATACTCAAAGTCATTAGAAAGAAAAAAAAATAAATGTGACAAGTTAAAAACTAAGAATAAAGCTATGTTTGGAACCTTAGAGCTAATAGTTAGCTAGCTAAGAAATTGTTAGATGGGTTGAGTCAGTTAATGGACTAATTGTTAGCTTTGAGTTAGCTAACAATTAGATGAGGCATTAGCTAGGGGTCTAGCTATTAGTTCTAGAGTATTCAAACAGAACCTAAGTCTTTATATG…
ZmACO2 promoter	maize inbrid line YUN46	TATGTTTGCATTGTGATTCTCTTCTCCTTCATCGTTGATGTCATCCTCTACACATATATGCCTCATGGCTAAAGGTGAATGCAAGGTATAAAATGATGATGATAGTAGCGATAAGGAATTTGATTCACTGTCATATGATGAACTAGTTGACTTGCTAAAAGAATATACTCAAAGTCATTAGAAAGAAAAAAAAAATAAATGTGACAAGTTAAAAACTAAAAATAAAGCTATGTTTGGAACCTTAAAGCTAATAGTTAGCTAGCTAAAAAATTGTTAGATGGGTTGAGTCAGTTAATGGACTAATTGTTAGCTTTGAGTTAGCTAACAATTAGATGAGGCATTAGCTAGGGGTCTAGCTATTAGTTCTAGAGTATTCAAACAGAACCTAAGTCTTTATAT…
ZmACO2 promoter	maize inbrid line CIMBL82	TATGTTTGCATTGTGATTCTCTTCTCCTTCATCGTTGATGTCATCCTCTACACATATATGCCTCATGGCTAAAGGTGAATGCAAGGTATAAAATGATGATGATAGTAGCGATAAGGAATTTGATTCACTGTCATATGATGAACTAGTTGACTTGCTAAAAGAATATACTCAAAGTCATTAGAAAGAAAAAAAAATAAATGTGACAAGTTAAAAACTAAGAATAAAGCTATGTTTGGAACTTAGAGCTAATAGTTAGCTAGCTAAGAAATTGTTAGATGGGTTGAGTCAGTTAATGGACTAATTGTTAGCTTGAGTTAGCTAACAATTAGATGAGGCATTAGCTAGGGGTCTAGCTATTAGTTCTAGAGTATTCAAACAGAACCTAAGTCTTTATATGAT…
ZmACO2 promoter	maize inbrid line GEMS9	TATGTTTGCATTGTGATTCTCTTCTCCTTCATCGTTGATGTCATCCTCTACACATATATGCCTCATGGCTAAAGGTGAATGCAAGGTATAAAATGATGATGATAGTAGCGATAAGGAATTTGATTCACTGTCATATGATGAACTAGTTGACTTGCTAAAAGAATATACTCAAAGTCATTAGAAAGAAAAAAAAAATAAATGTGACAAGTTAAAAACTAAAAATAAAGCTATGTTTGGAACCTTAAAGCTAATAGTTAGCTAGCTAAAAAATTGTTAGATGGGTTGAGTCAGTTAATGGACTAATTGTTAGCTTTGAGTTAGCTAACAATTAAATGAGGCATTAGCTAGGGGTCTAGCTATTAGTTCTAGAGTATTCAAACAGAACCTAAGTCTTTATAT…
ZmACO2 promoter	maize inbrid line M153	TATGTTTGCATTGTGATTCTCTTCTCCTTCATCGTTGATGTCATCCTCTACACATATATGCCTCATGGCTAAAGGTGAATGCAAGGTATAAAATGATGATGATAGTAGCGATAAGGAATTTGATTCACTGTCATATGATGAACTAGTTGACTTGCTAAAAGAATATACTCAAAGTCATTAGAAAGAAAAAAAAAATAAATGTGACAAGTTAAAAACTAAGAATAAAGCTATGTTTGGAACCTTAGAGCTAATAGTTAGCTAGCTAAGAAATTGTTAGATGGGTTGAGTCAGTTAATGGACTAATTGTTAGCTTTGAGTTAGCTAACAATTAGATGAGGCATTAGCTAGGGGTCTAGCTATTAGTTCTAGAGTATTCAAACAGAACCTAAGTCTTTATAT…
ZmACO2 promoter	maize inbrid line 835A	TATGTTTGCATTGTGATTCTCTTCTCCTTCATCGTTGATGTCATCCTCTACACATATATGCCTCATGGCTAAAGGTGAATGCAAGGTATAAAATGATGATGATAGTAGCGATAAGGAATTTGATTCACTGTCATATGATGAACTAGTTGACTTGCTAAAAGAATATACTCAAAGTCATTAGAAAGAAAAAAAAATAAATGTGACAAGTTAAAAACTAAGAATAAAGCTATGTTTGGAACCTTAGAGCTAATAGTTAGCTAGCTAAGAAATTGTTAGATGGGTTGAGTCAGTTAATGGACTAATTGTTAGCTTTGAGTTAGCTAACAATTAGATGAGGCATTAGCTAGGGGTCTAGCTATTAGTTCTAGAGTATTCAAACAGAACCTAAGTCTTTATATG…
ZmACO2 promoter	maize inbrid line CIMBL95	TATGTTTGCATTGTGATTCTCTTCTCCTTCATCGTTGATGTCATCCTCTACACATATATGCCTCATGGCTAAAGGTGAATGCAAGGTATAAAATGATGATGATAGTAGCGATAAGGAATTTGATTCACTGTCATATGATGAACTAGTTGACTTGCTAAAAGAATATACTCAAAGTCATTAGAAAGAAAAAAAAATAAATGTGACAAGTTAAAAACTAAGAATAAAGCTATGTTTGGAACCTTAGAGCTAATAGTTAGCTAGCTAAGAAATTGTTAGATGGGTTGAGTCAGTTAATGGACTAATTGTTAGCTTTGAGTTAGCTAACAATTAGATGAGGCATTAGCTAGGGGTCTAGCTATTAGTTCTAGAGTATTCAAACAGAACCTAAGTCTTTATATG…
ZmACO2 promoter	maize inbrid line YE52106	TATGTTTGCATTGTGATTCTCTTCTCCTTCATCGTTGATGTCATCCTCTACACATATATGCCTCATGGCTAAAGGTGAATGCAAGGTATAAAATGATGATGATAGTAGCGATAAGGAATTTGCTTCACTGTCATATGATGAACTAGGTGACTTGCTAAAAGAATATACTCAAAGTCCTTAGAAAAAAAGATAAATGTGACAAGTTAAAAACTAAGAATAAAGCTATGTTTGGAACCTTAGAGCTAATAGTTAGCTAGCTAACAAATTGTTAGATGAGTTGAGTTAGTTAATGGACTAATTGTTAGCTTTGAGTTAGCTAACAATTAGATGGGGCATTAGCTGGGGGTCTAGCTAATTTTAGTAACTAACTATTAGTTCTAGAGTATTCAAACAGAACCT…
ZmACO2 promoter	maize inbrid line LXN	TATGTTTGCATTGTGATTCTCTTCTCCTTCATCGTTGATGTCATCCTCTACACATATATGCCTCATGGCTAAAGGTGAATGCAAGGTATAAAATGATGATGATAGTAGCGATAAGGAATTTGATTCACTGTCATATGATGAACTAGTTGACTTGCTAAAAGAATATACTCAAAGTCATTAGAAAGAAAAAAAAATAAATGTGACAAGTTAAAAACTAAAAATAAAGCTATGTTTGGAACCTTAAAGCTAATAGTTAGCTAGCTAAGAAATTGTTAGATGGGTTGAGTCAGTTAATGGACTAATTGTTAGCTTTGAGTTAGCTAACAATTAGATGAGGCATTAGCTAGGGGTCTAGCTATTAGTTCTAGAGTATTCAAACAGAACCTAAGTCTTTATATG…
ZmACO2 promoter	maize inbrid line LK11	TATGTTTGCACTGTGATTCTCTTCTCCTTCATCGTTGATGTCATCCTCTACACATATATGCCTCATGGCTAAAGGTGAATGCAAGGTATAAAATAATGATGATAGTAGCGATAAGGAATTTGCTTCACTGTCATATGATGAACTAGTTGACTTGCTAAAAGAATATACTCAAAGTCATTAGAAAGAAAAAAGATAAATGTGACAAGTTAAAAACTAAGAATAAAGCTATGTTTGGAACCTTAGAGCTAATAGTTAGCTAGCTAACAAATTGTTAGATGGCTTGAGTCAATTAATGGACTAATTGTTAACTTTGAGTTAGCTAACAATTATATGGGGCATTAGGTTTGGGGGGGTTGGTATTTGGAACCTCTCCAGCTAATTTTAGCAACCAACTATTAA…
ZmACO2 promoter	maize inbrid line CHANG3	TATGTTTGCACTGTGATTCTCTTCTCCTTCATCGTTGATGTCATCCTCTACACATATATGCCTCATGGCTAAAGGTGAATGCAAGGTATAAAATAATGATGATAGTAGCGATAAGGAATTTGCTTCACTGTCATATGATGAACTAGTTGACTTGCTAAAAGAATATACTCAAAGTCATTAGAAAGAAAAAAGATAAATGTGACAAGTTAAAAACTAAGAATAAAGCTATGTTTGGAACCTTAGAGCTAATAGTTAGCTAGCTAACAAATTGTTAGATGGCTTGAGTCAATTAATGGACTAATTGTTAACTTTGAGTTAGCTAACAATTATATGGGGCATTAGGTTTGGGGGGGTTGGTATTTGGAACCTCTCCAGCTAATTTTAGCAACCAACTATTAA…
ZmACO2 promoter	maize inbrid line CIMBL17	TATGTTTGCACTGTGATTCTCTTCTCCTTCATCGTTGATGTCATCCTCTACACATATATGCCTCATGGCTAAAGGTGAATGCAAGGTATAAAATAATGATGATAGTAGCGATAAGGAATTTGCTTCACTGTCATATGATGAACTAGTTGACTTGCTAAAAGAATATACTCAAAGTCATTAGAAAGAAAAAAGATAAATGTGACAAGTTAAAAACTAAGAATAAAGCTATGTTTGGAACCTTAGAGCTAATAGTTAGCTAGCTAACAAATTGTTAGATGGCTTGAGTCAATTAATGGACTAATTGTTAACTTTGAGTTAGCTAACAATTATATGGGGCATTAGGTTTGGGGGGGTTGGTATTTGGAACCTCTCCAGCTAATTTTAGCAACCAACTATTAA…
ZmACO2 promoter	maize inbrid line ZHONG69	TATGTTTGCATTGTGATTCTCTTCTCCTTCATCGTTGATGTCATCCTCTACACATATATGCCTCATGGCTAAAGGTGAATGCAAGGTATAAAATGATGATGATAGTAGCGATAAGGAATTTGATTCACTGTCATATGATGAACTAGTTGACTTGCTAAAAGAATATACTCAAAGTCATTAGAAAGAAAAAAAAATAAATGTGACAAGTTAAAAACTAAGAATAAAGCTATGTTTGGAACCTTAGAGCTAATAGTTAGCTAGCTAAGAAATTGTTAGATGGGTTGAGTCAGTTAATGGACTAATTGTTAGCTTTGAGTTAGCTAACAATTAGATGAGGCATTAGCTAGGGGTCTAGCTATTAGTTCTAGAGTATTCAAACAGAACCTAAGTCTTTATATG…
ZmACO2 promoter	maize inbrid line GY220	TATGTTTGCATTGTGATTCTCTTCTCCTTCATCGTTGATGTCATCCTCTACACATATATGCCTCATGGCTAAAGGTGAATGCAAGGTATAAAATGATGATGATAGTAGCGATAAGGAATTTGATTCACTGTCATATGATGAACTAGTTGACTTGCTAAAAGAATATACTCAAAGTCATTAGAAAGAAAAAAAAAATAAATGTGACAAGTTAAAAACTAAAAATAAAGCTATGTTTGGAACCTTAAAGCTAATAGTTAGCTAGCTAAAAAATTGTTAGATGGGTTGAGTCAGTTAATGGACTAATTGTTAGCTTTGAGTTAGCTAACAATTACATGAGGCATTAGCTAGGGGTCTAGCTATTAGTTCTAGAGTATTCAAACAGAACCTAAGTCTTTATAT…
ZmACO2 promoter	maize inbrid line DONG237	TATGTTTGCATTGTGATTCTCTTCTCCTTCATCGTTGATGTCATCCTCTACACATATATGCCTCATGGCTAAAGGTGAATGCAAGGTATAAAATGATGATGATAGTAGCGATAAGGAATTTGATTCACTGTCATATGATGAACTAGTTGACTTGCTAAAAGAATATACTCAAAGTCATTAGAAAGAAAAAAAAATAAATGTGACAAGTTAAAAACTAAGAATAAAGCTATGTTTGGAACCTTAGAGCTAATAGTTAGCTAGCTAAGAAATTGTTAGATGGGTTGAGTCAGTTAATGGACTAATTGTTAGCTTTGAGTTAGCTAACAATTAGATGAGGCATTAGCTAGGGGTCTAGCTATTAGTTCTAGAGTATTCAAACAGAACCTAAGTCTTTATATG…
ZmACO2 promoter	maize inbrid line BY4960	TATGTTTGCACTGTGATTCTCTTCTCCTTCATCGTTGATGTCATCCTCTACACATATATGCCTCATGGCTAAAGGTGAATGCAAGGTATAAAATAATGATGATAGTAGCGATAAGGAATTTGCTTCACTGTCATATGATGAACTAGTTGACTTGCTAAAAGAATATACTCAAAGTCATTAGAAAGAAAAAAGATAAATGTGACAAGTTAAAAACTAAGAATAAAGCTATGTTTGGAACCTTAGAGCTAATAGTTAGCTAGCTAACAAATTGTTAGATGGCTTGAGTCAATTAATGGACTAATTGTTAACTTTGAGTTAGCTAACAATTATATGGGGCATTAGGTTTGGGGGGGTTGGTATTTGGAACCTCTCCAGCTAATTTTAGCAACCAACTATTAA…
ZmACO2 promoter	maize inbrid line CIMBL71	TATGTTTGCATTGTGATTCTCTTCTCCTTCATCGTTGATGTCATCCTCTACACATATATGCCTCATGGCTAAAGGTGAATGCAAGGTATAAAATGATGATGATAGTAGCGATAAGGAATTTGATTCACTGTCATATGATGAACTAGTTGACTTGCTAAAAGAATATACTCAAAGTCATTAGAAAGAAAAAAAAATAAATGTGACAAGTTAAAAACTAAGAATAAAGCTATGTTTGGAACTTAGAGCTAATAGTTAGCTAGCTAAGAAATTGTTAGATGGGTTGAGTCAGTTAATGGACTAATTGTTAGCTTGAGTTAGCTAACAATTAGATGAGGCATTAGCTAGGGGTCTAGCTATTAGTTCTAGAGTATTCAAACAGAACCTAAGTCTTTATATGAT…
ZmACO2 promoter	maize inbrid line GEMS13	TATGTTTGCATTGTGATTCTCTTCTCCTTCATCGTTGATGTCATCCTCTACACATATATGCCTCATGGCTAAAGGTGAATGCAAGGTATAAAATGATGATGATAGTAGCGATAAGGAATTTGATTCACTGTCATATGATGAACTAGTTGACTTGCTAAAAGAATATACTCAAAGTCATTAGAAAGAAAAAAAAAATAAATGTGACAAGTTAAAAACTAAGAATAAAGCTATGTTTGGAACCTTAAAGCTAATAGTTAGCTAGCTAAAAAATTGTTAGATGGGTTGAGTCAGTTAATGGACTAATTGTTAGCTTTGAGTTAGCTAACAATTAGATGAGGCATTAGCTAGGGGTCTAGCTATTAGTTCTAGAGTATTCAAACAGAACCTAAGTCTTTATAT…
ZmACO2 promoter	maize inbrid line CML118	TATGTTTGCATTGTGATTCTCTTCTCCTTCATCGTTGATGTCATCCTCTACACATATATGCCTCATGGCTAAAGGTGAATGCAAGGTATAAAATGATGATGATAGTAGCGATAAGGAATTTGATTCACTGTCATATGATGAACTAGTTGACTTGCTAAAAGAATATACTCAAAGTCATTAGAAAGAAAAAAAAAATAAATGTGACAAGTTAAAAACTAAAAATAAAGCTATGTTTGGAACCTTAAAGCTAATAGTTAGCTAGCTAAAAAATTGTTAGATGGGTTGAGTCAGTTAATGGACTAATTGTTAGCTTTGAGTTAGCTAACAATTAAATGAGGCATTAGCTAGGGGTCTAGCTATTAGTTCTAGAGTATTCAAACAGAACCTAAGTCTTTATAT…
ZmACO2 promoter	maize inbrid line 975-12	TATGTTTGCATTGTGATTCTCTTCTCCTTCATCGTTGATGTCATCCTCTACACATATATGCCTCATGGCTAAAGGTGAATGCAAGGTATAAAATGATGATGATAGTAGCGATAAGGAATTTGATTCACTGTCATATGATGAACTAGTTGACTTGCTAAAAGAATATACTCAAAGTCATTAGAAAGAAAAAAAAAATAAATGTGACAAGTTAAAAACTAAGAATAAAGCTATGTTTGGAACCTTAGAGCTAATAGTTAGCTAGCTAAGAAATTGTTAGATGGGTTGAGTCAGTTAATGGACTAATTGTTAGCTTTGAGTTAGCTAACAATTAGATGAGGCATTAGCTAGGGGTCTAGCTATTAGTTCTAGAGTATTCAAACAGAACCTAAGTCTTTATAT…
ZmACO2 promoter	maize inbrid line K22	TATGTTTGCATTGTGATTCTCTTCTCCTTCATCGTTGATGTCATCCTCTACACATATATGCCTCATGGCTAAAGGTGAATGCAAGGTATAAAATGATGATGATAGTAGCGATAAGGAATTTGATTCACTGTCATATGATGAACTAGTTGACTTGCTAAAAGAATATACTCAAAGTCATTAGAAAGAAAAAAAAAATAAATGTGACAAGTTAAAAACTAAAAATAAAGCTATGTTTGGAACCTTAAAGCTAATAGTTAGCTAGCTAAAAAATTGTTAGATGGGTTGAGTCAGTTAATGGACTAATTGTTAGCTTTGAGTTAGCTAACAATTAAATGAGGCATTAGCTAGGGGTCTAGCTATTAGTTCTAGAGTATTCAAACAGAACCTAAGTCTTTATAT…
ZmACO2 promoter	maize inbrid line B114	TATGTTTGCATTGTGATTCTCTTCTCCTTCATCGTTGATGTCATCCTCTACACATATATGCCTCATGGCTAAAGGTGAATGCAAGGTATAAAATGATGATGATAGTAGCGATAAGGAATTTGATTCACTGTCATATGATGAACTAGTTGACTTGCTAAAAGAATATACTCAAAGTCATTAGAAAGAAAAAAAAATAAATGTGACAAGTTAAAAACTAAGAATAAAGCTATGTTTGGAACCTTAGAGCTAATAGTTAGCTAGCTAAGAAATTGTTAGATGGGTTGAGTCAGTTAATGGACTAATTGTTAGCTTTGAGTTAGCTAACAATTAGATGAGGCATTAGCTAGGGGTCTAGCTATTAGTTCTAGAGTATTCAAACAGAACCTAAGTCTTTATATG…
ZmACO2 promoter	maize inbrid line CIMBL107	TATGTTTGCATTGTGATTCTCTTCTCCTTCATCGTTGATGTCATCCTCTACACATATATGCCTCATGGCTAAAGGTGAATGCAAGGTATAAAATGATGATGATAGTAGCGATAAGGAATTTGATTCACTGTCATATGATGAACTAGTTGACTTGCTAAAAGAATATACTCAAAGTCATTAGAAAGAAAAAAAAATAAATGTGACAAGTTAAAAACTAAGAATAAAGCTATGTTTGGAACCTTAGAGCTAATAGTTAGCTAGCTAAGAAATTGTTAGATGGGTTGAGTCAGTTAATGGACTAATTGTTAGCTTTGAGTTAGCTAACAATTAGATGAGGCATTAGCTAGGGGTCTAGCTATTAGTTCTAGAGTATTCAAACAGAACCTAAGTCTTTATATG…
ZmACO2 promoter	maize inbrid line 5213	TATGTTTGCACTGTGATTCTCTTCTCCTTCATCGTTGATGTCATCCTCTACACATATATGCCTCATGGCTAAAGGTGAATGCAAGGTATAAAATAATGATGATAGTAGCGATAAGGAATTTGCTTCACTGTCATATGATGAACTAGTTGACTTGCTAAAAGAATATACTCAAAGTCATTAGAAAGAAAAAAGATAAATGTGACAAGTTAAAAACTAAGAATAAAGCTATGTTTGGAACCTTAGAGCTAATAGTTAGCTAGCTAACAAATTGTTAGATGGCTTGAGTCAATTAATGGACTAATTGTTAACTTTGAGTTAGCTAACAATTATATGGGGCATTAGGTTTGGGGGGGTTGGTATTTGGAACCTCTCCAGCTAATTTTAGCAACCAACTATTAA…
ZmACO2 promoter	maize inbrid line HU803	TATGTTTGCATTGTGATTCTCTTCTCCTTCATCGTTGATGTCATCCTCTACACATATATGCCTCATGGCTAAAGGTGAATGCAAGGTATAAAATGATGATGATAGTAGCGATAAGGAATTTGATTCACTGTCATATGATGAACTAGTTGACTTGCTAAAAGAATATACTCAAAGTCATTAGAAAGAAAAAAAAAATAAATGTGACAAGTTAAAAACTAAAAATAAAGCTATGTTTGGAACCTTAAAGCTAATAGTTAGCTAGCTAAAAAATTGTTAGATGGGTTGAGTCAGTTAATGGACTAATTGTTAGCTTTGAGTTAGCTAACAATTAAATGAGGCATTAGCTAGGGGTCTAGCTATTAGTTCTAGAGTATTCAAACAGAACCTAAGTCTTTATAT…
ZmACO2 promoter	maize inbrid line GEMS40	TATGTTTGCACTGTGATTCTCTTCTCCTTCATCGTTGATGTCATCCTCTACACATATATGCCTCATGGCTAAAGGTGAATGCAAGGTATAAAATAATGATGATAGTAGCGATAAGGAATTTGCTTCACTGTCATATGATGAACTAGTTGACTTGCTAAAAGAATATACTCAAAGTCATTAGAAAGAAAAAAGATAAATGTGACAAGTTAAAAACTAAGAATAAAGCTATGTTTGGAACCTTAGAGCTAATAGTTAGCTAGCTAACAAATTGTTAGATGGCTTGAGTCAATTAATGGACTAATTGTTAACTTTGAGTTAGCTAACAATTATATGGGGCATTAGGTTTGGGGGGGTTGGTATTTGGAACCTCTCCAGCTAATTTTAGCAACCAACTATTAA…
ZmACO2 promoter	maize inbrid line CML228	TATGTTTGCACTGTGATTCTCTTCTCCTTCATCGTTGATGTCATCCTCTACACATATATGCCTCATGGCTAAAGGTGAATGCAAGGTATAAAATAATGATGATAGTAGCGATAAGGAATTTGCTTCACTGTCATATGATGAACTAGTTGACTTGCTAAAAGAATATACTCAAAGTCATTAGAAAGAAAAAAGATAAATGTGACAAGTTAAAAACTAAGAATAAAGCTATGTTTGGAACCTTAGAGCTAATAGTTAGCTAGCTAACAAATTGTTAGATGGCTTGAGTCAATTAATGGACTAATTGTTAACTTTGAGTTAGCTAACAATTATATGGGGCATTAGGTTTGGGGGGGTTGGTATTTGGAACCTCTCCAGCTAATTTTAGCAACCAACTATTAA…
ZmACO2 promoter	maize inbrid line CML50	TATGTTTGCATTGTGATTCTCTTCTCCTTCATCGTTGATGTCATCCTCTACACATATATGCCTCATGGCTAAAGGTGAATGCAAGGTATAAAATGATGATGATAGTAGCGATAAGGAATTTGATTCACTGTCATATGATGAACTAGTTGACTTGCTAAAAGAATATACTCAAAGTCATTAGAAAGAAAAAAAAATAAATGTGACAAGTTAAAAACTAAGAATAAAGCTATGTTTAGAACCTTAGAGCTAATAGTTAGCTAGCTAAGAAATTGTTAGATGGGTTGAGTCAGTTAATGGACTAATTGTTAGCTTTGAGTTAGCTAACAATTAGATGAGGCATTAGCTAGGGGTCTAGCTATTAGTTCTAGAGTATTCAAACAGAACCTAAGTCTTTATATG…
ZmACO2 promoter	maize inbrid line X1141P	TATGTTTGCATTGTGATTCTCTTCTCCTTCATCGTTGATGTCATCCTCTACACATATATGCCTCATGGCTAAAGGTGAATGCAAGGTATAAAATGATGATGATAGTAGCGATAAGGAATTTGATTCACTGTCATATGATGAACTAGTTGACTTGCTAAAAGAATATACTCAAAGTCATTAGAAAGAAAAAAAAAATAAATGTGACAAGTTAAAAACTAAGAATAAAGCTATGTTTGGAACCTTAGAGCTAATAGTTAGCTAGCTAAGAAATTGTTAGATGGGTTGAGTCAGTTAATGGACTAATTGTTAGCTTTGAGTTAGCTAACAATTAGATGAGGCATTAGCTAGGGGTCTAGCTATTAGTTCTAGAGTATTCAAACAGAACCTAAGTCTTTATAT…
ZmACO2 promoter	maize inbrid line CML122	TATGTTTGCACTGTGATTCTCTTCTCCTTCATCGTTGATGTCATCCTCTACACATATATGCCTCATGGCTAAAGGTGAATGCAAGGTATAAAATAATGATGATAGTAGCGATAAGGAATTTGCTTCACTGTCATATGATGAACTAGTTGACTTGCTAAAAGAATATACTCAAAGTCATTAGAAAGAAAAAAGATAAATGTGACAAGTTAAAAACTAAGAATAAAGCTATGTTTGGAACCTTAGAGCTAATAGTTAGCTAGCTAACAAATTGTTAGATGGCTTGAGTCAATTAATGGACTAATTGTTAACTTTGAGTTAGCTAACAATTATATGGGGCATTAGGTTTGGGGGGGTTGGTATTTGGAACCTCTCCAGCTAATTTTAGCAACCAACTATTAA…
ZmACO2 promoter	maize inbrid line CIMBL116	TATGTTTGCATTGTGATTCTCTTCTCCTTCATCGTTGATGTCATCCTCTACACATATATGCCTCATGGCTAAAGGTGAATGCAAGGTATAAAATGATGATGATAGTAGCGATAAGGAATTTGATTCACTGTCATATGATGAACTAGTTGACTTGCTAAAAGAATATACTCAAAGTCATTAGAAAGAAAAAAAAATAAATGTGACAAGTTAAAAACTAAGAATAAAGCTATGTTTGGAACCTTAGAGCTAATAGTTAGCTAGCTAAGAAATTGTTAGATGGGTTGAGTCAGTTAATGGACTAATTGTTAGCTTTGAGTTAGCTAACAATTAGATGAGGCATTAGCTAGGGGTCTAGCTATTAGTTCTAGAGTATTCAAACAGAACCTAAGTCTTTATATG…
ZmACO2 promoter	maize inbrid line ES40	TATGTTTGCATTGTGATTCTCTTCTCCTTCATCGTTGATGTCATCCTCTACACATATATGCCTCATGGCTAAAGGTGAATGCAAGGTATAAAATGATGATGATAGTAGCGATAAGGAATTTGATTCACTGTCATATGATGAACTAGTTGACTTGCTAAAAGAATATACTCAAAGTCATTAGAAAGAAAAAAAAATAAATGTGACAAGTTAAAAACTAAGAATAAAGCTATGTTTGGAACCTTAGAGCTAATAGTTAGCTAGCTAAGAAATTGTTAGATGGGTTGAGTCAGTTAATGGACTAATTGTTAGCTTTGAGTTAGCTAACAATTAGATGAGGCATTAGCTAGGGGTCTAGCTATTAGTTCTAGAGTATTCAAACAGAACCTAAGTCTTTATATG…
ZmACO2 promoter	maize inbrid line CIMBL43	TATGTTTGCATTGTGATTCTCTTCTCCTTCATCGTTGATGTCATCCTCTACACATATATGCCTCATGGCTAAAGGTGAATGCAAGGTATAAAATGATGATGATAGTAGCGATAAGGAATTTGATTCACTGTCATATGATGAACTAGTTGACTTGCTAAAAGAATATACTCAAAGTCATTAGAAAGAAAAAAAAATAAATGTGACAAGTTAAAAACTAAGAATAAAGCTATGTTTGGAACCTTAGAGCTAATAGTTAGCTAGCTAAGAAATTGTTAGATGGGTTGAGTCAGTTAATGGACTAATTGTTAGCTTTGAGTTAGCTAACAATTAGATGAGGCATTAGCTAGGGGTCTAGCTATTAGTTCTAGAGTATTCAAACAGAACCTAAGTCTTTATATG…
ZmACO2 promoter	maize inbrid line SI273	TATGTTTGCATTGTGATTCTCTTCTCCTTCATCGTTGATGTCATCCTCTACACATATATGCCTCATGGCTAAAGGTGAATGCAAGGTATAAAATGATGATGATAGTAGCGATAAGGAATTTGATTCACTGTCATATGATGAACTAGTTGACTTGCTAAAAGAATATACTCAAAGTCATTAGAAAGAAAAAAAAAATAAATGTGACAAGTTAAAAACTAAGAATAAAGCTATGTTTGGAACCTTAGAGCTAATAGTTAGCTAGCTAAGAAATTGTTAGATGGGTTGAGTCAGTTAATGGACTAATTGTTAGCTTTGAGTTAGCTAACAATTAGATGAGGCATTAGCTAGGGGTCTAGCTATTAGTTCTAGAGTATTCAAACAGAACCTAAGTCTTTATAT…
ZmACO2 promoter	maize inbrid line CIMBL9	TATGTTTGCACTGTGATTCTCTTCTCCTTCATCGTTGATGTCATCCTCTACACATATATGCCTCATGGCTAAAGGTGAATGCAAGGTATAAAATAATGATGATAGTAGCGATAAGGAATTTGCTTCACTGTCATATGATGAACTAGTTGACTTGCTAAAAGAATATACTCAAAGTCATTAGAAAGAAAAAAGATAAATGTGACAAGTTAAAAACTAAGAATAAAGCTATGTTTGGAACCTTAGAGCTAATAGTTAGCTAGCTAACAAATTGTTAGATGGCTTGAGTCAATTAATGGACTAATTGTTAACTTTGAGTTAGCTAACAATTATATGGGGCATTAGGTTTGGGGGGGTTGGTATTTGGAACCTCTCCAGCTAATTTTAGCAACCAACTATTAA…
ZmACO2 promoter	maize inbrid line WMR	TATGTTTGCATTGTGATTCTCTTCTCCTTCATCGTTGATGTCATCCTCTACACATATATGCCTCATGGCTAAAGGTGAATGCAAGGTATAAAATGATGATGATAGTAGCGATAAGGAATTTGATTCACTGTCATATGATGAACTAGTTGACTTGCTAAAAGAATATACTCAAAGTCATTAGAAAGAAAAAAAAATAAATGTGACAAGTTAAAAACTAAGAATAAAGCTATGTTTAGAACCTTAGAGCTAATAGTTAGCTAGCTAAGAAATTGTTAGATGGGTTGAGTCAGTTAATGGACTAATTGTTAGCTTTGAGTTAGCTAACAATTAGATGAGGCATTAGCTAGGGGTCTAGCTATTAGTTCTAGAGTATTCAAACAGAACCTAAGTCTTTATATG…
ZmACO2 promoter	maize inbrid line CY72	TATGTTTGCATTGTGATTCTCTTCTCCTTCATCGTTGATGTCATCCTCTACACATATATGCCTCATGGCTAAAGGTGAATGCAAGGTATAAAATGATGATGATAGTAGCGATAAGGAATTTGATTCACTGTCATATGATGAACTAGTTGACTTGCTAAAAGAATATACTCAAAGTCATTAGAAAGAAAAAAAAATAAATGTGACAAGTTAAAAACTAAGAATAAAGCTATGTTTGGAACCTTAGAGCTAATAGTTAGCTAGCTAAGAAATTGTTAGATGGGTTGAGTCAGTTAATGGACTAATTGTTAGCTTTGAGTTAGCTAACAATTAGATGAGGCATTAGCTAGGGGTCTAGCTATTAGTTCTAGAGTATTCAAACAGAACCTAAGTCTTTATATG…
ZmACO2 promoter	maize inbrid line CIMBL59	TATGTTTGCATTGTGATTCTCTTCTCCTTCATCGTTGATGTCATCCTCTACACATATATGCCTCATGGCTAAAGGTGAATGCAAGGTATAAAATGATGATGATAGTAGCGATAAGGAATTTGATTCACTGTCATATGATGAACTAGTTGACTTGCTAAAAGAATATACTCAAAGTCATTAGAAAGAAAAAAAAAATAAATGTGACAAGTTAAAAACTAAAAATAAAGCTATGTTTGGAACCTTAAAGCTAATAGTTAGCTAGCTAAAAAATTGTTAGATGGGTTGAGTCAGTTAATGGACTAATTGTTAGCTTTGAGTTAGCTAACAATTAGATGAGGCATTAGCTAGGGGTCTAGCTATTAGTTCTAGAGTATTCAAACAGAACCTAAGTCTTTATAT…
ZmACO2 promoter	maize inbrid line R08	TATGTTTGCATTGTGATTCTCTTCTCCTTCATCGTTGATGTCATCCTCTACACATATATGCCTCATGGCTAAAGGTGAATGCAAGGTATAAAATGATGATGATAGTAGCGATAAGGAATTTGATTCACTGTCATATGATGAACTAGTTGACTTGCTAAAAGAATATACTCAAAGTCATTAGAAAGAAAAAAAAATAAATGTGACAAGTTAAAAACTAAGAATAAAGCTATGTTTGGAACCTTAGAGCTAATAGTTAGCTAGCTAAGAAATTGTTAGATGGGTTGAGTCAGTTAATGGACTAATTGTTAGCTTTGAGTTAGCTAACAATTAGATGAGGCATTAGCTAGGGGTCTAGCTATTAGTTCTAGAGTATTCAAACAGAACCTAAGTCTTTATATG…
ZmACO2 promoter	maize inbrid line GEMS47	TATGTTTGCATTGTGATTCTCTTCTCCTTCATCGTTGATGTCATCCTCTACACATATATGCCTCATGGCTAAAGGTGAATGCAAGGTATAAAATGATGATGATAGTAGCGATAAGGAATTTGATTCACTGTCATATGATGAACTAGTTGACTTGCTAAAAGAATATACTCAAAGTCATTAGAAAGAAAAAAAAAATAAAGGGGACAAGTTAAAAACTAAAAATAAAGCTTTGTTGGGAACCTTAAAGCTAAAAGTTAGCTAGCTAAAAAATTGTTAAAGGGGTTGAGTCAGTTAAGGGACTAATTGTTACCTTTGATTTACCTAACAATTAAATGAGGCATTACCTAGGGGTCTAGCTATAATTTCTAAAGAATTCAAACAAAACCTAAGTCTTTATAT…
ZmACO2 promoter	maize inbrid line JH96C	TATGTTTGCATTGTGATTCTCTTCTCCTTCATCGTTGATGTCATCCTCTACACATATATGCCTCATGGCTAAAGGTGAATGCAAGGTATAAAATGATGATGATAGTAGCGATAAGGAATTTGATTCACTGTCATATGATGAACTAGTTGACTTGCTAAAAGAATATACTCAAAGTCATTAGAAAGAAAAAAAAATAAATGTGACAAGTTAAAAACTAAGAATAAAGCTATGTTTAGAACCTTAAAGCTAATAGTTAGCTAGCTAAGAAATTGTTAGATGGGTTGAGTCAGTTAATGGACTAATTGTTAGCTTTGAGTTAGCTAACAATTAGATGAGGCATTAGCTAGGGGTCTAGCTATTAGTTCTAGAGTATTCAAACAGAACCTAAGTCTTTATATG…
ZmACO2 promoter	maize inbrid line CML289	TATGTTTGCATTGTGATTCTCTTCTCCTTCATCGTTGATGTCATCCTCTACACATATATGCCTCATGGCTAAAGGTGAATGCAAGGTATAAAATGATGATGATAGTAGCGATAAGGAATTTGATTCACTGTCATATGATGAACTAGTTGACTTGCTAAAAGAATATACTCAAAGTCATTAGAAAGAAAAAAAAATAAATGTGACAAGTTAAAAACTAAGAATAAAGCTATGTTTGGAACCTTAGAGCTAATAGTTAGCTAGCTAAGAAATTGTTAGATGGGTTGAGTCAGTTAATGGACTAATTGTTAGCTTTGAGTTAGCTAACAATTAGATGAGGCATTAGCTAGGGGTCTAGCTATTAGTTCTAGAGTATTCAAACAGAACCTAAGTCTTTATATG…
ZmACO2 promoter	maize inbrid line CIMBL91	TATGTTTGCATTGTGATTCTCTTCTCCTTCATCGTTGATGTCATCCTCTACACATATATGCCTCATGGCTAAAGGTGAATGCAAGGTATAAAATGATGATGATAGTAGCGATAAGGAATTTGATTCACTGTCATATGATGAACTAGTTGACTTGCTAAAAGAATATACTCAAAGTCATTAGAAAGAAAAAAAAAATAAATGTGACAAGTTAAAAACTAAGAATAAAGCTATGTTTGGAACTTAGAGCTAATAGTTAGCTAGCTAAGAAATTGTTAGATGGGTTGAGTCAGTTAATGGACTAATTGTTAGCTTGAGTTAGCTAACAATTAGATGAGGCATTAGCTAGGGGTCTAGCTATTAGTTCTAGAGTATTCAAACAGAACCTAAGTCTTTATATGA…
ZmACO2 promoter	maize inbrid line ZHENG653	TATGTTTGCATTGTGATTCTCTTCTCCTTCATCGTTGATGTCATCCTCTACACATATATGCCTCATGGCTAAAGGTGAATGCAAGGTATAAAATGATGATGATAGTAGCGATAAGGAATTTGATTCACTGTCATATGATGAACTAGTTGACTTGCTAAAAGAATATACTCAAAGTCATTAGAAAGAAAAAAAAAATAAATGTGACAAGTTAAAAACTAAAAATAAAGCTATGTTTGGAACCTTAAAGCTAATAGTTAGCTAGCTAAGAAATTGTTAGATGGGTTGAGTCAGTTAATGGACTAATTGTTAGCTTTGAGTTAGCTAACAATTAGATGAGGCATTAGCTAGGGGTCTAGCTATTAGTTCTAGAGTATTCAAACAGAACCTAAGTCTTTATAT…
ZmACO2 promoter	maize inbrid line TY2	TATGTTTGCATTGTGATTCTCTTCTCCTTCATCGTTGATGTCATCCTCTACACATATATGCCTCATGGCTAAAGGTGAATGCAAGGTATAAAATGATGATGATAGTAGCGATAAGGAATTTGATTCACTGTCATATGATGAACTAGTTGACTTGCTAAAAGAATATACTCAAAGTCATTAGAAAGAAAAAAAAATAAATGTGACAAGTTAAAAACTAAAAATAAAGCTATGTTTGGAACCTTAAAGCTAATAGTTAGCTAGCTAAGAAATTGTTAGATGGGTTGAGTCAGTTAATGGACTAATTGTTAGCTTTGAGTTAGCTAACAATTAGATGAGGCATTAGCTAGGGGTCTAGCTATTAGTTCTAGAGTATTCAAACAGAACCTAAGTCTTTATATG…
ZmACO2 promoter	maize inbrid line 835B	TATGTTTGCATTGTGATTCTCTTCTCCTTCATCGTTGATGTCATCCTCTACACATATATGCCTCATGGCTAAAGGTGAATGCAAGGTATAAAATGATGATGATAGTAGCGATAAGGAATTTGATTCACTGTCATATGATGAACTAGTTGACTTGCTAAAAGAATATACTCAAAGTCATTAGAAAGAAAAAAAAATAAATGTGACAAGTTAAAAACTAAGAATAAAGCTATGTTTGGAACCTTAGAGCTAATAGTTAGCTAGCTAAGAAATTGTTAGATGGGTTGAGTCAGTTAATGGACTAATTGTTAGCTTTGAGTTAGCTAACAATTAGATGAGGCATTAGCTAGGGGTCTAGCTATTAGTTCTAGAGTATTCAAACAGAACCTAAGTCTTTATATG…
ZmACO2 promoter	maize inbrid line ZZ01	TATGTTTGCATTGTGATTCTCTTCTCCTTCATCGTTGATGTCATCCTCTACACATATATGCCTCATGGCTAAAGGTGAATGCAAGGTATAAAATGATGATGATAGTAGCGATAAGGAATTTGATTCACTGTCATATGATGAACTAGTTGACTTGCTAAAAGAATATACTCAAAGTCATTAGAAAGAAAAAAAAATAAATGTGACAAGTTAAAAACTAAGAATAAAGCTATGTTTGGAACCTTAGAGCTAATAGTTAGCTAGCTAAGAAATTGTTAGATGGGTTGAGTCAGTTAATGGACTAATTGTTAGCTTTGAGTTAGCTAACAATTAGATGAGGCATTAGCTAGGGGTCTAGCTATTAGTTCTAGAGTATTCAAACAGAACCTAAGTCTTTATATG…
ZmACO2 promoter	maize inbrid line CIMBL101	TATGTTTGCATTGTGATTCTCTTCTCCTTCATCGTTGATGTCATCCTCTACACATATATGCCTCATGGCTAAAGGTGAATGCAAGGTATAAAATGATGATGATAGTAGCGATAAGGAATTTGATTCACTGTCATATGATGAACTAGTTGACTTGCTAAAAGAATATACTCAAAGTCATTAGAAAGAAAAAAAAAATAAATGTGACAAGTTAAAAACTAAAAATAAAGCTATGTTTGGAACCTTAAAGCTAATAGTTAGCTAGCTAAAAAATTGTTAAATGGGTTGAGTCAGTTAATGGACTAATTGTTAGCTTTGAGTTAGCTAACAATTAAATGAGGCATTAGCTAGGGGTCTAGCTATTAGTTCTAGAGTATTCAAACAGAACCTAAGTCTTTATAT…
ZmACO2 promoter	maize inbrid line CIMBL72	TATGTTTGCATTGTGATTCTCTTCTCCTTCATCGTTGATGTCATCCTCTACACATATATGCCTCATGGCTAAAGGTGAATGCAAGGTATAAAATGATGATGATAGTAGCGATAAGGAATTTGATTCACTGTCATATGATGAACTAGTTGACTTGCTAAAAGAATATACTCAAAGTCATTAGAAAGAAAAAAAAAATAAATGTGACAAGTTAAAAACTAAAAATAAAGCTATGTTTGGAACCTTAAAGCTAATAGTTAGCTAGCTAAAAAATTGTTAGATGGGTTGAGTCAGTTAATGGACTAATTGTTAGCTTTGAGTTAGCTAACAATTAGATGAGGCATTAGCTAGGGGTCTAGCTATTAGTTCTAGAGTATTCAAACAGAACCTAAGTCTTTATAT…
ZmACO2 promoter	maize inbrid line RY737	TATGTTTGCATTGTGATTCTCTTCTCCTTCATCGTTGATGTCATCCTCTACACATATATGCCTCATGGCTAAAGGTGAATGCAAGGTATAAAATGATGATGATAGTAGCGATAAGGAATTTGATTCACTGTCATATGATGAACTAGTTGACTTGCTAAAAGAATATACTCAAAGTCATTAGAAAGAAAAAAAAAATAAATGTGACAAGTTAAAAACTAAAAATAAAGCTATGTTTGGAACCTTAAAGCTAATAGTTAGCTAGCTAAAAAATTGTTAGATGGGTTGAGTCAGTTAATGGACTAATTGTTAGCTTTGAGTTAGCTAACAATTAGATGAGGCATTAGCTAGGGGTCTAGCTATTAGTTCTAGAGTATTCAAACAGAACCTAAGTCTTTATAT…
ZmACO2 promoter	maize inbrid line CIMBL151	TATGTTTGCATTGTGATTCTCTTCTCCTTCATCGTTGATGTCATCCTCTACACATATATGCCTCATGGCTAAAGGTGAATGCAAGGTATAAAATGATGATGATAGTAGCGATAAGGAATTTGATTCACTGTCATATGATGAACTAGTTGACTTGCTAAAAGAATATACTCAAAGTCATTAGAAAGAAAAAAAAATAAATGTGACAAGTTAAAAACTAAGAATAAAGCTATGTTTGGAACCTTAGAGCTAATAGTTAGCTAGCTAAGAAATTGTTAGATGGGTTGAGTCAGTTAATGGACTAATTGTTAGCTTTGAGTTAGCTAACAATTAGATGAGGCATTAGCTAGGGGTCTAGCTATTAGTTCTAGAGTATTCAAACAGAACCTAAGTCTTTATATG…
ZmACO2 promoter	maize inbrid line GY462	TATGTTTGCACTGTGATTCTCTTCTCCTTCATCGTTGATGTCATCCTCTACACATATATGCCTCATGGCTAAAGGTGAATGCAAGGTATAAAATAATGATGATAGTAGCGATAAGGAATTTGCTTCACTGTCATATGATGAACTAGTTGACTTGCTAAAAGAATATACTCAAAGTCATTAGAAAGAAAAAAGATAAATGTGACAAGTTAAAAACTAAGAATAAAGCTATGTTTGGAACCTTAGAGCTAATAGTTAGCTAGCTAACAAATTGTTAGATGGCTTGAGTCAATTAATGGACTAATTGTTAACTTTGAGTTAGCTAACAATTATATGGGGCATTAGGTTTGGGGGGGTTGGTATTTGGAACCTCTCCAGCTAATTTTAGCAACCAACTATTAA…
ZmACO2 promoter	maize inbrid line GEMS50	TATGTTTGCACTGTGATTCTCTTCTCCTTCATCGTTGATGTCATCCTCTACACATATATGCCTCATGGCTAAAGGTGAATGCAAGGTATAAAATAATGATGATAGTAGCGATAAGGAATTTGCTTCACTGTCATATGATGAACTAGTTGACTTGCTAAAAGAATATACTCAAAGTCATTAGAAAGAAAAAAGATAAATGTGACAAGTTAAAAACTAAGAATAAAGCTATGTTTGGAACCTTAGAGCTAATAGTTAGCTAGCTAACAAATTGTTAGATGGCTTGAGTCAATTAATGGACTAATTGTTAACTTTGAGTTAGCTAACAATTATATGGGGCATTAGGTTTGGGGGGGTTGGTATTTGGAACCTCTCCAGCTAATTTTAGCAACCAACTATTAA…
ZmACO2 promoter	maize inbrid line GEMS10	TATGTTTGCATTGTGATTCTCTTCTCCTTCATCGTTGATGTCATCCTCTACACATATATGCCTCATGGCTAAAGGTGAATGCAAGGTATAAAATGATGATGATAGTAGCGATAAGGAATTTGATTCACTGTCATATGATGAACTAGTTGACTTGCTAAAAGAATATACTCAAAGTCATTAGAAAGAAAAAAAAAATAAATGTGACAAGTTAAAAACTAAAAATAAAGCTATGTTTGGAACCTTAAAGCTAATAGTTAGCTAGCTAAAAAATTGTTAGATGGGTTGAGTCAGTTAATGGACTAATTGTTAGCTTTGAGTTAGCTAACAATTAGATGAGGCATTAGCTAGGGGTCTAGCTATTAGTTCTAGAGTATTCAAACAGAACCTAAGTCTTTATAT…
ZmACO2 promoter	maize inbrid line CML307	TATGTTTGCATTGTGATTCTCTTCTCCTTCATCGTTGATGTCATCCTCTACACATATATGCCTCATGGCTAAAGGTGAATGCAAGGTATAAAATGATGATGATAGTAGCGATAAGGAATTTGATTCACTGTCATATGATGAACTAGTTGACTTGCTAAAAGAATATACTCAAAGTCATTAGAAAGAAAAAAAAAATAAATGTGACAAGTTAAAAACTAAAAATAAAGCTATGTTTGGAACCTTAAAGCTAATAGTTAGCTAGCTAAAAAATTGTTAGATGGGTTGAGTCAGTTAATGGACTAATTGTTAGCTTTGAGTTAGCTAACAATTAGATGAGGCATTAGCTAGGGGTCTAGCTATTAGTTCTAGAGTATTCAAACAGAACCTAAGTCTTTATAT…
ZmACO2 promoter	maize inbrid line D047	TATGTTTGCATTGTGATTCTCTTCTCCTTCATCGTTGATGTCATCCTCTACACATATATGCCTCATGGCTAAAGGTGAATGCAAGGTATAAAATGATGATGATAGTAGCGATAAGGAATTTGATTCACTGTCATATGATGAACTAGTTGACTTGCTAAAAGAATATACTCAAAGTCATTAGAAAGAAAAAAAAAATAAATGTGACAAGTTAAAAACTAAGAATAAAGCTATGTTTGGAACCTTAGAGCTAATAGTTAGCTAGCTAAGAAATTGTTAGATGGGTTGAGTCAGTTAATGGACTAATTGTTAGCTTTGAGTTAGCTAACAATTAGATGAGGCATTAGCTAGGGGTCTAGCTATTAGTTCTAGAGTATTCAAACAGAACCTAAGTCTTTATAT…
ZmACO2 promoter	maize inbrid line CIMBL37	TATGTTTGCATTGTGATTCTCTTCTCCTTCATCGTTGATGTCATCCTCTACACATATATGCCTCATGGCTAAAGGTGAATGCAAGGTATAAAATGATGATGATAGTAGCGATAAGGAATTTGATTCACTGTCATATGATGAACTAGTTGACTTGCTAAAAGAATATACTCAAAGTCATTAGAAAGAAAAAAAAATAAATGTGACAAGTTAAAAACTAAGAATAAAGCTATGTTTGGAACCTTAGAGCTAATAGTTAGCTAGCTAAGAAATTGTTAGATGGGTTGAGTCAGTTAATGGACTAATTGTTAGCTTTGAGTTAGCTAACAATTAGATGAGGCATTAGCTAGGGGTCTAGCTATTAGTTCTAGAGTATTCAAACAGAACCTAAGTCTTTATATG…
ZmACO2 promoter	maize inbrid line CIMBL111	TATGTTTGCATTGTGATTCTCTTCTCCTTCATCGTTGATGTCATCCTCTACACATATATGCCTCATGGCTAAAGGTGAATGCAAGGTATAAAATGATGATGATAGTAGCGATAAGGAATTTGATTCACTGTCATATGATGAACTAGTTGACTTGCTAAAAGAATATACTCAAAGTCATTAGAAAGAAAAAAAAATAAATGTGACAAGTTAAAAACTAAGAATAAAGCTATGTTTGGAACCTTAGAGCTAATAGTTAGCTAGCTAAGAAATTGTTAGATGGGTCGAGTCAGTTAATGGACTAATTGTTAGCTTTGAGTTAGCTAACAATTAGATGAGGCATTAGCTAGGGGTCTAGCTATTAGTTCTAGAGTATTCAAACAGAACCTAAGTCTTTATATG…
ZmACO2 promoter	maize inbrid line GEMS53	TATGTTTGCATTGTGATTCTCTTCTCCTTCATCGTTGATGTCATCCTCTACACATATATGCCTCATGGCTAAAGGTGAATGCAAGGTATAAAATGATGATGATAGTAGCGATAAGGAATTTGATTCACTGTCATATGATGAACTAGTTGACTTGCTAAAAGAATATACTCAAAGTCATTAGAAAGAAAAAAAAAATAAATGTGACAAGTTAAAAACTAAAAATAAAGCTATGTTTGGAACCTTAGAGCTAATAGTTAGCTAGCTAAAAAATTGTTAGATGGGTTGAGTCAGTTAATGGACTAATTGTTAGCTTTGAGTTAGCTAACAATTAGATGAGGCATTAGCTAGGGGTCTAGCTATTAGTTCTAGAGTATTCAAACAGAACCTAAGTCTTTATAT…
ZmACO2 promoter	maize inbrid line CIMBL118	TATGTTTGCATTGTGATTCTCTTCTCCTTCATCGTTGATGTCATCCTCTACACATATATGCCTCATGGCTAAAGGTGAATGCAAGGTATAAAATGATGATGATAGTAGCGATAAGGAATTTGATTCACTGTCATATGATGAACTAGTTGACTTGCTAAAAGAATATACTCAAAGTCATTAGAAAGAAAAAAAAAATAAATGTGACAAGTTAAAAACTAAAAATAAAGCTATGTTTGGAACCTTAAAGCTAATAGTTAGCTAGCTAAGAAATTGTTAGATGGGTTGAGTCAGTTAATGGACTAATTGTTAGCTTTGAGTTAGCTAACAATTAGATGAGGCATTAGCTAGGGGTCTAGCTATTAGTTCTAGAGTATTCAAACAGAACCTAAGTCTTTATAT…
ZmACO2 promoter	maize inbrid line M97	TATGTTTGCATTGTGATTCTCTTCTCCTTCATCGTTGATGTCATCCTCTACACATATATGCCTCATGGCTAAAGGTGAATGCAAGGTATAAAATGATGATGATAGTAGCGATAAGGAATTTGATTCACTGTCATATGATGAACTAGTTGACTTGCTAAAAGAATATACTCAAAGTCATTAGAAAGAAAAAAAAAATAAATGTGACAAGTTAAAAACTAAAAATAAAGCTATGTTTGGAACCTTAAAGCTAATAGTTAGCTAGCTAAAAAATTGTTAGATGGGTTGAGTCAGTTAATGGACTAATTGTTAGCTTTGAGTTAGCTAACAATTAGATGAGGCATTAGCTAGGGGTCTAGCTATTAGTTCTAGAGTATTCAAACAGAACCTAAGTCTTTATAT…
ZmACO2 promoter	maize inbrid line CML116	TATGTTTGCATTGTGATTCTCTTCTCCTTCATCGTTGATGTCATCCTCTACACATATATGCCTCATGGCTAAAGGTGAATGCAAGGTATAAAATGATGATGATAGTAGCGATAAGGAATTTGATTCACTGTCATATGATGAACTAGTTGACTTGCTAAAAGAATATACTCAAAGTCATTAGAAAGAAAAAAAAAATAAATGTGACAAGTTAAAAACTAAAAATAAAGCTATGTTTGGAACCTTAAAGCTAATAGTTAGCTAGCTAAAAAATTGTTAGATGGGTTGAGTCAGTTAATGGACTAATTGTTAGCTTTGAGTTAGCTAACAATTAGATGAGGCATTAGCTAGGGGTCTAGCTATTAGTTCTAGAGTATTCAAACAGAACCTAAGTCTTTATAT…
ZmACO2 promoter	maize inbrid line BS16	TATGTTTGCACTGTGATTCTCTTCTCCTTCATCGTTGATGTCATCCTCTACACATATATGCCTCATGGCTAAAGGTGAATGCAAGGTATAAAATAATGATGATAGTAGCGATAAGGAATTTGCTTCACTGTCATATGATGAACTAGTTGACTTGCTAAAAGAATATACTCAAAGTCATTAGAAAGAAAAAAGATAAATGTGACAAGTTAAAAACTAAGAATAAAGCTATGTTTGGAACCTTAGAGCTAATAGTTAGCTAGCTAACAAATTGTTAGATGGCTTGAGTCAATTAATGGACTAATTGTTAACTTTGAGTTAGCTAACAATTATATGGGGCATTAGGTTTGGGGGGGTTGGTATTTGGAACCTCTCCAGCTAATTTTAGCAACCAACTATTAA…
ZmACO2 promoter	maize inbrid line CIMBL41	TATGTTTGCATTGTGATTCTCTTCTCCTTCATCGTTGATGTCATCCTCTACACATATATGCCTCATGGCTAAAGGTGAATGCAAGGTATAAAATGATGATGATAGTAGCGATAAGGAATTTGATTCACTGTCATATGATGAACTAGTTGACTTGCTAAAAGAATATACTCAAAGTCATTAGAAAGAAAAAAAAATAAATGTGACAAGTTAAAAACTAAGAATAAAGCTATGTTTGGAACCTTAGAGCTAATAGTTAGCTAGCTAAGAAATTGTTAGATGGGTTGAGTCAGTTAATGGACTAATTGTTAGCTTTGAGTTAGCTAACAATTAGATGAGGCATTAGCTAGGGGTCTAGCTATTAGTTCTAGAGTATTCAAACAGAACCTAAGTCTTTATATG…
ZmACO2 promoter	maize inbrid line XZ698	TATGTTTGCATTGTGATTCTCTTCTCCTTCATCGTTGATGTCATCCTCTACACATATATGCCTCATGGCTAAAGGTGAATGCAAGGTATAAAATGATGATGATAGTAGCGATAAGGAATTTGATTCACTGTCATATGATGAACTAGTTGACTTGCTAAAAGAATATACTCAAAGTCATTAGAAAGAAAAAAAAATAAATGTGACAAGTTAAAAACTAAGAATAAAGCTATGTTTGGAACCTTAGAGCTAATAGTTAGCTAGCTAAGAAATTGTTAGATGGGTTGAGTCAGTTAATGGACTAATTGTTAGCTTTGAGTTAGCTAACAATTAGATGAGGCATTAGCTAGGGGTCTAGCTATTAGTTCTAGAGTATTCAAACAGAACCTAAGTCTTTATATG…
ZmACO2 promoter	maize inbrid line TY11	TATGTTTGCATTGTGATTCTCTTCTCCTTCATCGTTGATGTCATCCTCTACACATATATGCCTCATGGCTAAAGGTGAATGCAAGGTATAAAATGATGATGATAGTAGCGATAAGGAATTTGATTCACTGTCATATGATGAACTAGTTGACTTGCTAAAAGAATATACTCAAAGTCATTAGAAAGAAAAAAAAATAAATGTGACAAGTTAAAAACTAAGAATAAAGCTATGTTTAGAACCTTAGAGCTAATAGTTAGCTAGCTAAGAAATTGTTAGATGGGTTGAGTCAGTTAATGGACTAATTGTTAGCTTTGAGTTAGCTAACAATTAGATGAGGCATTAGCTAGGGGTCTAGCTATTAGTTCTAGAGTATTCAAACAGAACCTAAGTCTTTATATG…
ZmACO2 promoter	maize inbrid line TT16	TATGTTTGCATTGTGATTCTCTTCTCCTTCATCGTTGATGTCATCCTCTACACATATATGCCTCATGGCTAAAGGTGAATGCAAGGTATAAAATGATGATGATAGTAGCGATAAGGAATTTGATTCACTGTCATATGATGAACTAGTTGACTTGCTAAAAGAATATACTCAAAGTCATTAGAAAGAAAAAAAAATAAATGTGACAAGTTAAAAACTAAGAATAAAGCTATGTTTGGAACCTTAGAGCTAATAGTTAGCTAGCTAAGAAATTGTTAGATGGGTTGAGTCAGTTAATGGACTAATTGTTAGCTTTGAGTTAGCTAACAATTAGATGAGGCATTAGCTAGGGGTCTAGCTATTAGTTCTAGAGTATTCAAACAGAACCTAAGTCTTTATATG…
ZmACO2 promoter	maize inbrid line SC55	TATGTTTGCATTGTGATTCTCTTCTCCTTCATCGTTGATGTCATCCTCTACACATATATGCCTCATGGCTAAAGGTGAATGCAAGGTATAAAATGATGATGATAGTAGCGATAAGGAATTTGATTCACTGTCATATGATGAACTAGTTGACTTGCTAAAAGAATATACTCAAAGTCATTAGAAAGAAAAAAAATAAATGTGACAAGTTAAAAACTAAGAATAAAGCTATGTTTGGAACCTTAGAGCTAATAGTTAGCTAGCTAAGAAATTGTTAGATGGGTTGAGTCAGTTAATGGACTAATTGTTAGCTTTGAGTTAGCTAACAATTAGATGAGGCATTAGCTAGGGGTCTAGCTATTAGTTCTAGAGTATTCAAACAGAACCTAAGTCTTTATATGA…
ZmACO2 promoter	maize inbrid line RY713	TATGTTTGCACTGTGATTCTCTTCTCCTTCATCGTTGATGTCATCCTCTACACATATATGCCTCATGGCTAAAGGTGAATGCAAGGTATAAAATAATGATGATAGTAGCGATAAGGAATTTGCTTCACTGTCATATGATGAACTAGTTGACTTGCTAAAAGAATATACTCAAAGTCATTAGAAAGAAAAAAGATAAATGTGACAAGTTAAAAACTAAGAATAAAGCTATGTTTGGAACCTTAGAGCTAATAGTTAGCTAGCTAACAAATTGTTAGATGGCTTGAGTCAATTAATGGACTAATTGTTAACTTTGAGTTAGCTAACAATTATATGGGGCATTAGGTTTGGGGGGGTTGGTATTTGGAACCTCTCCAGCTAATTTTAGCAACCAACTATTAA…
ZmACO2 promoter	maize inbrid line GEMS21	TATGTTTGCATTGTGATTCTCTTCTCCTTCATCGTTGATGTCATCCTCTACACATATATGCCTCATGGCTAAAGGTGAATGCAAGGTATAAAATGATGATGATAGTAGCGATAAGGAATTTGATTCACTGTCATATGATGAACTAGTTGACTTGCTAAAAGAATATACTCAAAGTCATTAGAAAGAAAAAAAAAATAAATGTGACAAGTTAAAAACTAAGAATAAAGCTATGTTTGGAACCTTAGAGCTAATAGTTAGCTAGCTAAGAAATTGTTAGATGGGTTGAGTCAGTTAATGGACTAATTGTTAGCTTTGAGTTAGCTAACAATTAGATGAGGCATTAGCTAGGGGTCTAGCTATTAGTTCTAGAGTATTCAAACAGAACCTAAGTCTTTATAT…
ZmACO2 promoter	maize inbrid line B77	TATGTTTGCATTGTGATTCTCTTCTCCTTCATCGTTGATGTCATCCTCTACACATATATGCCTCATGGCTAAAGGTGAATGCAAGGTATAAAATGATGATGATAGTAGCGATAAGGAATTTGATTCACTGTCATATGATGAACTAGTTGACTTGCTAAAAGAATATACTCAAAGTCATTAGAAAGAAAAAAAAAATAAATGTGACAAGTTAAAAACTAAAAATAAAGCTATGTTTGGAACCTTAAAGCTAATAGTTAGCTAGCTAAAAAATTGTTAAATGGGTTGAGTCAGTTAATGGACTAATTGTTAGCTTTGAGTTAGCTAACAATTAAATGAGGCATTAGCTAGGGGTCTAGCTATTAGTTCTAGAGTATTCAAACAGAACCTAAGTCTTTATAT…
ZmACO2 promoter	maize inbrid line BY809	TATGTTTGCACTGTGATTCTCTTCTCCTTCATCGTTGATGTCATCCTCTACACATATATGCCTCATGGCTAAAGGTGAATGCAAGGTATAAAATAATGATGATAGTAGCGATAAGGAATTTGCTTCACTGTCATATGATGAACTAGTTGACTTGCTAAAAGAATATACTCAAAGTCATTAGAAAGAAAAAAGATAAATGTGACAAGTTAAAAACTAAGAATAAAGCTATGTTTGGAACCTTAGAGCTAATAGTTAGCTAGCTAACAAATTGTTAGATGGCTTGAGTCAATTAATGGACTAATTGTTAACTTTGAGTTAGCTAACAATTATATGGGGCATTAGGTTTGGGGGGGTTGGTATTTGGAACCTCTCCAGCTAATTTTAGCAACCAACTATTAA…
ZmACO2 promoter	maize inbrid line U8112	TATGTTTGCATTGTGATTCTCTTCTCCTTCATCGTTGATGTCATCCTCTACACATATATGCCTCATGGCTAAAGGTGAATGCAAGGTATAAAATGATGATGATAGTAGCGATAAGGAATTTGATTCACTGTCATATGATGAACTAGTTGACTTGCTAAAAGAATATACTCAAAGTCATTAGAAAGAAAAAAAAAATAAATGTGACAAGTTAAAAACTAAAAATAAAGCTATGTTTGGAACCTTAAAGCTAATAGTTAGCTAGCTAAAAAATTGTTAGATGGGTTGAGTCAGTTAATGGACTAATTGTTAGCTTTGAGTTAGCTAACAATTAGATGAGGCATTAGCTAGGGGTCTAGCTATTAGTTCTAGAGTATTCAAACAGAACCTAAGTCTTTATAT…
ZmACO2 promoter	maize inbrid line CIMBL77	TATGTTTGCACTGTGATTCTCTTCTCCTTCATCGTTGATGTCATCCTCTACACATATATGCCTCATGGCTAAAGGTGAATGCAAGGTATAAAATAATGATGATAGTAGCGATAAGGAATTTGCTTCACTGTCATATGATGAACTAGTTGACTTGCTAAAAGAATATACTCAAAGTCATTAGAAAGAAAAAAGATAAATGTGACAAGTTAAAAACTAAGAATAAAGCTATGTTTGGAACCTTAGAGCTAATAGTTAGCTAGCTAACAAATTGTTAGATGGCTTGAGTCAATTAATGGACTAATTGTTAACTTTGAGTTAGCTAACAATTATATGGGGCATTAGGTTTGGGGGGTTGGTATTTGGAACCTCTCCAGCTAATTTTAGCAACCAACTATTAAT…
ZmACO2 promoter	maize inbrid line CIMBL115	TATGTTTGCATTGTGATTCTCTTCTCCTTCATCGTTGATGTCATCCTCTACACATATATGCCTCATGGCTAAAGGTGAATGCAAGGTATAAAATGATGATGATAGTAGCGATAAGGAATTTGATTCACTGTCATATGATGAACTAGTTGACTTGCTAAAAGAATATACTCAAAGTCATTAGAAAGAAAAAAAAATAAATGTGACAAGTTAAAAACTAAGAATAAAGCTATGTTTGGAACCTTAGAGCTAATAGTTAGCTAGCTAAGAAATTGTTAGATGGGTTGAGTCAGTTAATGGACTAATTGTTAGCTTTGAGTTAGCTAACAATTAGATGAGGCATTAGCTAGGGGTCTAGCTATTAGTTCTAGAGTATTCAAACAGAACCTAAGTCTTTATATG…
ZmACO2 promoter	maize inbrid line CIMBL129	TATGTTTGCATTGTGATTCTCTTCTCCTTCATCGTTGATGTCATCCTCTACACATATATGCCTCATGGCTAAAGGTGAATGCAAGGTATAAAATGATGATGATAGTAGCGATAAGGAATTTGATTCACTGTCATATGATGAACTAGTTGACTTGCTAAAAGAATATACTCAAAGTCATTAGAAAGAAAAAAAAAATAAATGTGACAAGTTAAAAACTAAAAATAAAGCTATGTTTGGAACCTTAAAGCTAATAGTTAGCTAGCTAAAAAATTGTTCATGGGTTGAGTCAGTTAATGGACTAATTGTTAGCTTTGAGTTAGCTAACAATTAGATGAGGCATTAGCTAGGGGTCTAGCTATTAGTTCTAGAGTATTCAAACAGAACGTAAGTCTTTATATG…
ZmACO2 promoter	maize inbrid line GEMS25	TATGTTTGCATTGTGATTCTCTTCTCCTTCATCGTTGATGTCATCCTCTACACATATATGCCTCATGGCTAAAGGTGAATGCAAGGTATAAAATGATGATGATAGTAGCGATAAGGAATTTGATTCACTGTCATATGATGAACTAGTTGACTTGCTAAAAGAATATACTCAAAGTCATTAGAAAGAAAAAAAAAATAAATGTGACAAGTTAAAAACTAAGAATAAAGCTATGTTTAGAACCTTAGAGCTAATAGTTAGCTAGCTAAAAAATTGTTAGATGGGTTGAGTCAGTTAATGGACTAATTGTTAGCTTTGAGTTAGCTAACAATTAGATGAGGCATTAGCTAGGGGTCTAGCTATTAGTTCTAGAGTATTCAAACAGAACCTAAGTCTTTATAT…
ZmACO2 promoter	maize inbrid line JY01	TATGTTTGCATTGTGATTCTCTTCTCCTTCATCGTTGATGTCATCCTCTACACATATATGCCTCATGGCTAAAGGTGAATGCAAGGTATAAAATGATGATGATAGTAGCGATAAGGAATTTGATTCACTGTCATATGATGAACTAGTTGACTTGCTAAAAGAATATACTCAAAGTCATTAGAAAGAAAAAAAAAATAAATGTGACAAGTTAAAAACTAAAAATAAAGCTATGTTTGGAACCTTAAAGCTAATAGTTAGCTAGCTAAAAAATTGTTAGATGGGTTGAGTCAGTTAATGGACTAATTGTTAGCTTTGAGTTAGCTAACAATTAGATGAGGCATTAGCTAGGGGTCTAGCTATTAGTTCTAGAGTATTCAAACAGAACCTAAGTCTTTATAT…
ZmACO2 promoter	maize inbrid line CML113	TATGTTTGCACTGTGATTCTCTTCTCCTTCATCGTTGATGTCATCCTCTACACATATATGCCTCATGGCTAAAGGTGAATGCAAGGTATAAAATAATGATGATAGTAGCGATAAGGAATTTGCTTCACTGTCATATGATGAACTAGTTGACTTGCTAAAAGAATATACTCAAAGTCATTAGAAAGAAAAAAGATAAATGTGACAAGTTAAAAACTAAGAATAAAGCTATGTTTGGAACCTTAGAGCTAATAGTTAGCTAGCTAACAAATTGTTAGATGGCTTGAGTCAATTAATGGACTAATTGTTAACTTTGAGTTAGCTAACAATTATATGGGGCATTAGGTTTGGGGGGGTTGGTATTTGGAACCTCTCCAGCTAATTTTAGCAACCAACTATTAA…
ZmACO2 promoter	maize inbrid line CIMBL108	TATGTTTGCATTGTGATTCTCTTCTCCTTCATCGTTGATGTCATCCTCTACACATATATGCCTCATGGCTAAAGGTGAATGCAAGGTATAAAATGATGATGATAGTAGCGATAAGGAATTTGATTCACTGTCATATGATGAACTAGTTGACTTGCTAAAAGAATATACTCAAAGTCATTAGAAAGAAAAAAAAATAAATGTGACAAGTTAAAAACTAAGAATAAAGCTATGTTTGGAACCTTAGAGCTAATAGTTAGCTAGCTAAGAAATTGTTAGATGGGTTGAGTCAGTTAATGGACTAATTGTTAGCTTTGAGTTAGCTAACAATTAGATGAGGCATTAGCTAGGGGTCTAGCTATTAGTTCTAGAGTATTCAAACAGAACCTAAGTCTTTATATG…
ZmACO2 promoter	maize inbrid line HZS	TATGTTTGCACTGTGATTCTCTTCTCCTTCATCGTTGATGTCATCCTCTACACATATATGCCTCATGGCTAAAGGTGAATGCAAGGTATAAAATAATGATGATAGTAGCGATAAGGAATTTGCTTCACTGTCATATGATGAACTAGTTGACTTGCTAAAAGAATATACTCAAAGTCATTAGAAAGAAAAAAGATAAATGTGACAAGTTAAAAACTAAGAATAAAGCTATGTTTGGAACCTTAGAGCTAATAGTTAGCTAGCTAACAAATTGTTAGATGGCTTGAGTCAATTAATGGACTAATTGTTAACTTTGAGTTAGCTAACAATTATATGGGGCATTAGGTTTGGGGGGGTTGGTATTTGGAACCTCTCCAGCTAATTTTAGCAACCAACTATTAA…
ZmACO2 promoter	maize inbrid line CML189	TATGTTTGCACTGTGATTCTCTTCTCCTTCATCGTTGATGTCATCCTCTACACATATATGCCTCATGGCTAAAGGTGAATGCAAGGTATAAAATAATGATGATAGTAGCGATAAGGAATTTGCTTCACTGTCATATGATGAACTAGTTGACTTGCTAAAAGAATATACTCAAAGTCATTAGAAAGAAAAAAGATAAATGTGACAAGTTAAAAACTAAGAATAAAGCTATGTTTGGAACCTTAGAGCTAATAGTTAGCTAGCTAACAAATTGTTAGATGGCTTGAGTCAATTAATGGACTAATTGTTAACTTTGAGTTAGCTAACAATTATATGGGGCATTAGGTTTGGGGGGGTTGGTATTTGGAACCTCTCCAGCTAATTTTAGCAACCAACTATTAA…
ZmACO2 promoter	maize inbrid line JI853	TATGTTTGCATTGTGATTCTCTTCTCCTTCATCGTTGATGTCATCCTCTACACATATATGCCTCATGGCTAAAGGTGAATGCAAGGTATAAAATGATGATGATAGTAGCGATAAGGAATTTGATTCACTGTCATATGATGAACTAGTTGACTTGCTAAAAGAATATACTCAAAGTCATTAGAAAGAAAAAAAAATAAATGTGACAAGTTAAAAACTAAGAATAAAGCTATGTTTGGAACCTTAGAGCTAATAGTTAGCTAGCTAAGAAATTGTTAGATGGGTTGAGTCAGTTAATGGACTAATTGTTAGCTTTGAGTTAGCTAACAATTAGATGAGGCATTAGCTAGGGGTCTAGCTATTAGTTCTAGAGTATTCAAACAGAACCTAAGTCTTTATATG…
ZmACO2 promoter	maize inbrid line CML229	TATGTTTGCACTGTGATTCTCTTCTCCTTCATCGTTGATGTCATCCTCTACACATATATGCCTCATGGCTAAAGGTGAATGCAAGGTATAAAATAATGATGATAGTAGCGATAAGGAATTTGCTTCACTGTCATATGATGAACTAGTTGACTTGCTAAAAGAATATACTCAAAGTCATTAGAAAGAAAAAAGATAAATGTGACAAGTTAAAAACTAAGAATAAAGCTATGTTTGGAACCTTAGAGCTAATAGTTAGCTAGCTAACAAATTGTTAGATGGCTTGAGTCAATTAATGGACTAATTGTTAACTTTGAGTTAGCTAACAATTATATGGGGCATTAGGTTTGGGGGGGTTGGTATTTGGAACCTCTCCAGCTAATTTTAGCAACCAACTATTAA…
ZmACO2 promoter	maize inbrid line CIMBL133	TATGTTTGCATTGTGATTCTCTTCTCCTTAATCGTTGATGTCATCCTCTACACATATATGCCTCATGGCTAAAGGTGAATGCAAGGTATAAAATGATGATGATAGTAGCGATAAGGAATTTGATTCACTGTCATATGATGAACTAGTTGACTTGCTAAAAGAATATACTCAAAGTCATTAGAAAGAAAAAAAAAATAAATGTGACAAGTTAAAAACTAAGAATAAAGCTATGTTTGGAACCTTAGAGCTAATAGTTAGCTAGCTAAGAAATTGTTAGATGGGTTGAGTCAGTTAATGGACTAATTGTTAGCTTTGAGTTAGCTAACAATTAGATGAGGCATTAGCTAGGGGTCTAGCTATTAGTTCTAGAGTATTCAAACAGAACCTAAGTCTTTATAT…
ZmACO2 promoter	maize inbrid line CML165	TATGTTTGCACTGTGATTCTCTTCTCCTTCATCGTTGATGTCATCCTCTACACATATATGCCTCATGGCTAAAGGTGAATGCAAGGTATAAAATAATGATGATAGTAGCGATAAGGAATTTGCTTCACTGTCATATGATGAACTAGTTGACTTGCTAAAAGAATATACTCAAAGTCATTAGAAAGAAAAAAGATAAATGTGACAAGTTAAAAACTAAGAATAAAGCTATGTTTGGAACCTTAGAGCTAATAGTTAGCTAGCTAACAAATTGTTAGATGGCTTGAGTCAATTAATGGACTAATTGTTAACTTTGAGTTAGCTAACAATTATATGGGGCATTAGGTTTGGGGGGGTTGGTATTTGGAACCTCTCCAGCTAATTTTAGCAACCAACTATTAA…
ZmACO2 promoter	maize inbrid line BZN	TATGTTTGCATTGTGATTCTCTTCTCCTTCATCGTTGATGTCATCCTCTACACATATATGCCTCATGGCTAAAGGTGAATGCAAGGTATAAAATGATGATGATAGTAGCGATAAGGAATTTGATTCACTGTCATATGATGAACTAGTTGACTTGCTAAAAGAATATACTCAAAGTCATTAGAAAGAAAAAAAAATAAATGTGACAAGTTAAAAACTAAGAATAAAGCTATGTTTGGAACCTTAGAGCTAATAGTTAGCTAGCTAAGAAATTGTTAGATGGGTTGAGTCAGTTAATGGACTAATTGTTAGCTTTGAGTTAGCTAACAATTAGATGAGGCATTAGCTAGGGGTCTAGCTATTAGTTCTAGAGTATTCAAACAGAACCTAAGTCTTTATATG…
ZmACO2 promoter	maize inbrid line 04K5672	TATGTTTGCATTGTGATTCTCTTCTCCTTCATCGTTGATGTCATCCTCTACACATATATGCCTCATGGCTAAAGGTGAATGCAAGGTATAAAATGATGATGATAGTAGCGATAAGGAATTTGATTCACTGTCATATGATGAACTAGTTGACTTGCTAAAAGAATATACTCAAAGTCATTAGAAAGAAAAAAAAATAAATGTGACAAGTTAAAAACTAAGAATAAAGCTATGTTTAGAACCTTAGAGCTAATAGTTAGCTAGCTAAGAAATTGTTAGATGGGTTGAGTCAGTTAATGGACTAATTGTTAGCTTTGAGTTAGCTAACAATTAGATGAGGCATTAGCTAGGGGTCTAGCTATTAGTTCTAGAGTATTCAAACAGAACCTAAGTCTTTATATG…
ZmACO2 promoter	maize inbrid line CIMBL81	TATGTTTGCATTGTGATTCTCTTCTCCTTCATCGTTGATGTCATCCTCTACACATATATGCCTCATGGCTAAAGGTGAATGCAAGGTATAAAATGATGATGATAGTAGCGATAAGGAATTTGATTCACTGTCATATGATGAACTAGTTGACTTGCTAAAAGAATATACTCAAAGTCATTAGAAAGAAAAAAAAATAAATGTGACAAGTTAAAAACTAAGAATAAAGCTATGTTTGGAACCTTAGAGCTAATAGTTAGCTAGCTAAGAAATTGTTAGATGGGTTGAGTCAGTTAATGGACTAATTGTTAGCTTTGAGTTAGCTAACAATTAGATGAGGCATTAGCTAGGGGTCTAGCTATTAGTTCTAGAGTATTCAAACAGAACCTAAGTCTTTATATG…
ZmACO2 promoter	maize inbrid line B110	TATGTTTGCACTGTGATTCTCTTCTCCTTCATCGTTGATGTCATCCTCTACACATATATGCCTCATGGCTAAAGGTGAATGCAAGGTATAAAATAATGATGATAGTAGCGATAAGGAATTTGCTTCACTGTCATATGATGAACTAGTTGACTTGCTAAAAGAATATACTCAAAGTCATTAGAAAGAAAAAAGATAAATGTGACAAGTTAAAAACTAAGAATAAAGCTATGTTTGGAACCTTAGAGCTAATAGTTAGCTAGCTAACAAATTGTTAGATGGCTTGAGTCAATTAATGGACTAATTGTTAACTTTGAGTTAGCTAACAATTATATGGGGCATTAGGTTTGGGGGGGTTGGTATTTGGAACCTCTCCAGCTAATTTTAGCAACCAACTATTAA…
ZmACO2 promoter	maize inbrid line CIMBL149	TATGTTTGCATTGTGATTCTCTTCTCCTTCATCGTTGATGTCATCCTCTACACATATATGCCTCATGGCTAAAGGTGAATGCAAGGTATAAAATGATGATGATAGTAGCGATAAGGAATTTGATTCACTGTCATATGATGAACTAGTTGACTTGCTAAAAGAATATACTCAAAGTCATTAGAAAGAAAAAAAAATAAATGTGACAAGTTAAAAACTAAGAATAAAGCTATGTTTGGAACCTTAGAGCTAATAGTTAGCTAGCTAAGAAATTGTTAGATGGGTTGAGTCAGTTAATGGACTAATTGTTAGCTTTGAGTTAGCTAACAATTAGATGAGGCATTAGCTAGGGGTCTAGCTATTAGTTCTAGAGTATTCAAACAGAACCTAAGTCTTTATATG…
ZmACO2 promoter	maize inbrid line GEMS29	TATGTTTGCATTGTGATTCTCTTCTCCTTCATCGTTGATGTCATCCTCTACACATATATGCCTCATGGCTAAAGGTGAATGCAAGGTATAAAATGATGATGATAGTAGCGATAAGGAATTTGATTCACTGTCATATGATGAACTAGTTGACTTGCTAAAAGAATATACTCAAAGTCATTAGAAAGAAAAAAAAATAAATGTGACAAGTTAAAAACTAAGAATAAAGCTATGTTTAGAACCTTAGAGCTAATAGTTAGCTAGCTAAGAAATTGTTAGATGGGTTGAGTCAGTTAATGGACTAATTGTTAGCTTTGAGTTAGCTAACAATTAGATGAGGCATTAGCTAGGGGTCTAGCTATTAGTTCTAGAGTATTCAAACAGAACCTAAGTCTTTATATG…
ZmACO2 promoter	maize inbrid line CIMBL22	TATGTTTGCACTGTGATTCTCTTCTCCTTCATCGTTGATGTCATCCTCTACACATATATGCCTCATGGCTAAAGGTGAATGCAAGGTATAAAATAATGATGATAGTAGCGATAAGGAATTTGCTTACTGTCATATGATGAACTAGTTGACTTGCTAAAAGAATATACTCAAAGTCATTAGAAAGAAAAAAGATAAATGTGACAAGTTAAAAACTAAGAATAAAGCTATGTTTGGAACCTTAGAGCTAATAGTTAGCTAGCTAACAAATTGTTAGATGGCTTGAGTCAATTAATGGACTAATTGTTAACTTTGAGTTAGCTAACAATTATATGGGGCATTAGGTTTGGGGGGGTTGGTATTTGGAACCTCTCCAGCTAATTTTAGCAACCAACTATTAAT…
ZmACO2 promoter	maize inbrid line 177	TATGTTTGCACTGTGATTCTCTTCTCCTTCATCGTTGATGTCATCCTCTACACATATATGCCTCATGGCTAAAGGTGAATGCAAGGTATAAAATAATGATGATAGTAGCGATAAGGAATTTGCTTCACTGTCATATGATGAACTAGTTGACTTGCTAAAAGAATATACTCAAAGTCATTAGAAAGAAAAAAGATAAATGTGACAAGTTAAAAACTAAGAATAAAGCTATGTTTGGAACCTTAGAGCTAATAGTTAGCTAGCTAACAAATTGTTAGATGGCTTGAGTCAATTAATGGACTAATTGTTAACTTTGAGTTAGCTAACAATTATATGGGGCATTAGGTTTGGGGGGGTTGGTATTTGGAACCTCTCCAGCTAATTTTAGCAACCAACTATTAA…
ZmACO2 promoter	maize inbrid line GEMS4	TATGTTTGCATTGTGATTCTCTTCTCCTTCATCGTTGATGTCATCCTCTACACATATATGCCTCATGGCTAAAGGTGAATGCAAGGTATAAAATGATGATGATAGTAGCGATAAGGAATTTGATTCACTGTCATATGATGAACTAGTTGACTTGCTAAAAGAATATACTCAAAGTCATTAGAAAGAAAAAAAAATAAATGTGACAAGTTAAAAACTAAGAATAAAGCTATGTTTGGAACCTTAAAGCTAATAGTTAGCTAGCTAAGAAATTGTTAGATGGGTTGAGTCAGTTAATGGACTAATTGTTAGCTTTGAGTTAGCTAACAATTAGATGAGGCATTAGCTAGGGGTCTAGCTATTAGTTCTAGAGTATTCAAACAGAACCTAAGTCTTTATATG…
ZmACO2 promoter	maize inbrid line LV28	TATGTTTGCATTGTGATTCTCTTCTCCTTCATCGTTGATGTCATCCTCTACACATATATGCCTCATGGCTAAAGGTGAATGCAAGGTATAAAATGATGATGATAGTAGCGATAAGGAATTTGATTCACTGTCATATGATGAACTAGTTGACTTGCTAAAAGAATATACTCAAAGTCATTAGAAAGAAAAAAAAAATAAATGTGACAAGTTAAAAACTAAGAATAAAGCTATGTTTGGAACCTTAGAGCTAATAGTTAGCTAGCTAAGAAATTGTTAGATGGGTTGAGTCAGTTAATGGACTAATTGTTAGCTTTGAGTTAGCTAACAATTAGATGAGGCATTAGCTAGGGGTCTAGCTATTAGTTCTAGAGTATTCAAACAGAACCTAAGTCTTTATAT…
ZmACO2 promoter	maize inbrid line GY237	TATGTTTGCACTGTGATTCTCTTCTCCTTCATCGTTGATGTCATCCTCTACACATATATGCCTCATGGCTAAAGGTGAATGCAAGGTATAAAATAATGATGATAGTAGCGATAAGGAATTTGCTTCACTGTCATATGATGAACTAGTTGACTTGCTAAAAGAATATACTCAAAGTCATTAGAAAGAAAAAAGATAAATGTGACAAGTTAAAAACTAAGAATAAAGCTATGTTTGGAACCTTAGAGCTAATAGTTAGCTAGCTAACAAATTGTTAGATGGCTTGAGTCAATTAATGGACTAATTGTTAACTTTGAGTTAGCTAACAATTATATGGGGCATTAGGTTTGGGGGGGTTGGTATTTGGAACCTCTCCAGCTAATTTTAGCAACCAACTATTAA…
ZmACO2 promoter	maize inbrid line 05W002	TATGTTTGCATTGTGATTCTCTTCTCCTTCATCGTTGATGTCATCCTCTACACATATATGCCTCATGGCTAAAGGTGAATGCAAGGTATAAAATGATGATGATAGTAGCGATAAGGAATTTGATTCACTGTCATATGATGAACTAGTTGACTTGCTAAAAGAATATACTCAAAGTCATTAGAAAGAAAAAAAAAATAAATGTGACAAGTTAAAAACTAAGAATAAAGCTATGTTTGGAACCTTAGAGCTAATAGTTAGCTAGCTAAGAAATTGTTAGATGGGTTGAGTCAGTTAATGGACTAATTGTTAGCTTTGAGTTAGCTAACAATTAGATGAGGCATTAGCTAGGGGTCTAGCTATTAGTTCTAGAGTATTCAAACAGAACCTAAGTCTTTATAT…
ZmACO2 promoter	maize inbrid line LY	TATGTTTGCATTGTGATTCTCTTCTCCTTCATCGTTGATGTCATCCTCTACACATATATGCCTCATGGCTAAAGGTGAATGCAAGGTATAAAATGATGATGATAGTAGCGATAAGGAATTTGATTCACTGTCATATGATGAACTAGTTGACTTGCTAAAAGAATATACTCAAAGTCATTAGAAAGAAAAAATAAATAAATGTGACAAGTTAAAAACTAAGAATAAAGCTATGTTTGGAACCTTAGAGCTAATAGTTAGCTAGCTAAGAAATTGTTAGATGGGTTGAGTCAGTTAATGGACTAATTGTTAGCTTTGAGTTAGCTAACAATTAGATGAGGCATTAGCTAGGGGTCTAGCTATTAGTTCTAGAGTATTCAAACAGAACCTAAGTCTTTATAT…
ZmACO2 promoter	maize inbrid line TY6	TATGTTTGCATTGTGATTCTCTTCTCCTTCATCGTTGATGTCATCCTCTACACATATATGCCTCATGGCTAAAGGTGAATGCAAGGTATAAAATGATGATGATAGTAGCGATAAGGAATTTGATTCACTGTCATATGATGAACTAGTTGACTTGCTAAAAGAATATACTCAAAGTCATTAGAAAGAAAAAAAAATAAATGTGACAAGTTAAAAACTAAGAATAAAGCTATGTTTAGAACCTTAGAGCTAATAGTTAGCTAGCTAAGAAATTGTTAGATGGGTTGAGTCAGTTAATGGACTAATTGTTAGCTTTGAGTTAGCTAACAATTAGATGAGGCATTAGCTAGGGGTCTAGCTATTAGTTCTAGAGTATTCAAACAGAACCTAAGTCTTTATATG…
ZmACO2 promoter	maize inbrid line CML496	TATGTTTGCACTGTGATTCTCTTCTCCTTCATCGTTGATGTCATCCTCTACACATATATGCCTCATGGCTAAAGGTGAATGCAAGGTATAAAATAATGATGATAGTAGCGATAAGGAATTTGCTTCACTGTCATATGATGAACTAGTTGACTTGCTAAAAGAATATACTCAAAGTCATTAGAAAGAAAAAAGATAAATGTGACAAGTTAAAAACTAAGAATAAAGCTATGTTTGGAACCTTAGAGCTAATAGTTAGCTAGCTAACAAATTGTTAGATGGCTTGAGTCAATTAATGGACTAATTGTTAACTTTGAGTTAGCTAACAATTATATGGGGCATTAGGTTTGGGGGGGTTGGTATTTGGAACCTCTCCAGCTAATTTTAGCAACCAACTATTAA…
ZmACO2 promoter	maize inbrid line DE.EX	TATGTTTGCACTGTGATTCTCTTCTCCTTCATCGTTGATGTCATCCTCTACACATATATGCCTCATGGCTAAAGGTGAATGCAAGGTATAAAATAATGATGATAGTAGCGATAAGGAATTTGCTTCACTGTCATATGATGAACTAGTTGACTTGCTAAAAGAATATACTCAAAGTCATTAGAAAGAAAAAAGATAAATGTGACAAGTTAAAAACTAAGAATAAAGCTATGTTTGGAACCTTAGAGCTAATAGTTAGCTAGCTAACAAATTGTTAGATGGCTTGAGTCAATTAATGGACTAATTGTTAACTTTGAGTTAGCTAACAATTATATGGGGCATTAGGTTTGGGGGGGTTGGTATTTGGAACCTCTCCAGCTAATTTTAGCAACCAACTATTAA…
ZmACO2 promoter	maize inbrid line MO113	TATGTTTGCACTGTGATTCTCTTCTCCTTCATCGTTGATGTCATCCTCTACACATATATGCCTCATGGCTAAAGGTGAATGCAAGGTATAAAATAATGATGATAGTAGCGATAAGGAATTTGCTTCACTGTCATATGATGAACTAGTTGACTTGCTAAAAGAATATACTCAAAGTCATTAGAAAGAAAAAAGATAAATGTGACAAGTTAAAAACTAAGAATAAAGCTATGTTTGGAACCTTAGAGCTAATAGTTAGCTAGCTAACAAATTGTTAGATGGCTTGAGTCAATTAATGGACTAATTGTTAACTTTGAGTTAGCTAACAATTATATGGGGCATTAGGTTTGGGGGGGTTGGTATTTGGAACCTCTCCAGCTAATTTTAGCAACCAACTATTAA…
ZmACO2 promoter	maize inbrid line LIAO5114	TATGTTTGCATTGTGATTCTCTTCTCCTTCATCGTTGATGTCATCCTCTACACATATATGCCTCATGGCTAAAGGTGAATGCAAGGTATAAAATGATGATGATAGTAGCGATAAGGAATTTGATTCACTGTCATATGATGAACTAGTTGACTTGCTAAAAGAATATACTCAAAGTCATTAGAAAGAAAAAAAAAATAAATGTGACAAGTTAAAAACTAAGAATAAAGCTATGTTTGGAACCTTAGAGCTAATAGTTAGCTAGCTAAGAAATTGTTAGATGGGTTGAGTCAGTTAATGGACTAATTGTTAGCTTTGAGTTAGCTAACAATTAGATGAGGCATTAGCTAGGGGTCTAGCTATTAGTTCTAGAGTATTCAAACAGAACCTAAGTCTTTATAT…
ZmACO2 promoter	maize inbrid line CF3	TATGTTTGCACTGTGATTCTCTTCTCCTTCATCGTTGATGTCATCCTCTACACATATATGCCTCATGGCTAAAGGTGAATGCAAGGTATAAAATAATGATGATAGTAGCGATAAGGAATTTGCTTCACTGTCATATGATGAACTAGTTGACTTGCTAAAAGAATATACTCAAAGTCATTAGAAAGAAAAAAGATAAATGTGACAAGTTAAAAACTAAGAATAAAGCTATGTTTGGAACCTTAGAGCTAATAGTTAGCTAGCTAACAAATTGTTAGATGGCTTGAGTCAATTAATGGACTAATTGTTAACTTTGAGTTAGCTAACAATTATATGGGGCATTAGGTTTGGGGGGGTTGGTATTTGGAACCTCTCCAGCTAATTTTAGCAACCAACTATTAA…
ZmACO2 promoter	maize inbrid line CA47	TATGTTTGCATTGTGATTCTCTTCTCCTTCATCGTTGATGTCATCCTCTACACATATATGCCTCATGGCTAAAGGTGAATGCAAGGTATAAAATGATGATGATAGTAGCGATAAGGAATTTGATTCACTGTCATATGATGAACTAGTTGACTTGCTAAAAGAATATACTCAAAGTCATTAGAAAGAAAAAAAAAATAAATGTGACAAGTTAAAAACTAAGAATAAAGCTATGTTTAGAACCTTAGAGCTAATAGTTAGCTAGCTAAGAAATTGTTAGATGGGTTGAGTCAGTTAATGGACTAATTGTTAGCTTTGAGTTAGCTAACAATTAGATGAGGCATTAGCTAGGGGTCTAGCTATTAGTTCTAGAGTATTCAAACAGAACCTAAGTCTTTATAT…
ZmACO2 promoter	maize inbrid line P178	TATGTTTGCACTGTGATTCTCTTCTCCTTCATCGTTGATGTCATCCTCTACACATATATGCCTCATGGCTAAAGGTGAATGCAAGGTATAAAATAATGATGATAGTAGCGATAAGGAATTTGCTTCACTGTCATATGATGAACTAGTTGACTTGCTAAAAGAATATACTCAAAGTCATTAGAAAGAAAAAAGATAAATGTGACAAGTTAAAAACTAAGAATAAAGCTATGTTTGGAACCTTAGAGCTAATAGTTAGCTAGCTAACAAATTGTTAGATGGCTTGAGTCAATTAATGGACTAATTGTTAACTTTGAGTTAGCTAACAATTATATGGGGCATTAGGTTTGGGGGGGTTGGTATTTGGAACCTCTCCAGCTAATTTTAGCAACCAACTATTAA…
ZmACO2 promoter	maize inbrid line DH3732	TATGTTTGCACTGTGATTCTCTTCTCCTTCATCGTTGATGTCATCCTCTACACATATATGCCTCATGGCTAAAGGTGAATGCAAGGTATAAAATAATGATGATAGTAGCGATAAGGAATTTGCTTCACTGTCATATGATGAACTAGTTGACTTGCTAAAAGAATATACTCAAAGTCATTAGAAAGAAAAAAGATAAATGTGACAAGTTAAAAACTAAGAATAAAGCTATGTTTGGAACCTTAGAGCTAATAGTTAGCTAGCTAACAAATTGTTAGATGGCTTGAGTCAATTAATGGACTAATTGTTAACTTTGAGTTAGCTAACAATTATATGGGGCATTAGGTTTGGGGGGGTTGGTATTTGGAACCTCTCCAGCTAATTTTAGCAACCAACTATTAA…
ZmACO2 promoter	maize inbrid line CML430	TATGTTTGCATTGTGATTCTCTTCTCCTTCATCGTTGATGTCATCCTCTACACATATATGCCTCATGGCTAAAGGTGAATGCAAGGTATAAAATGATGATGATAGTAGCGATAAGGAATTTGATTCACTGTCATATGATGAACTAGTTGACTTGCTAAAAGAATATACTCAAAGTCATTAGAAAGAAAAAAAAATAAATGTGACAAGTTAAAAACTAAGAATAAAGCTATGTTTGGAACCTTAGAGCTAATAGTTAGCTAGCTAAGAAATTGTTAGATGGGTTGAGTCAGTTAATGGACTAATTGTTAGCTTTGAGTTAGCTAACAATTAGATGAGGCATTAGCTAGGGGTCTAGCTATTAGTTCTAGAGTATTCAAACAGAACCTAAGTCTTTATATG…
ZmACO2 promoter	maize inbrid line CML115	TATGTTTGCATTGTGATTCTCTTCTCCTTCATCGTTGATGTCATCCTCTACACATATATGCCTCATGGCTAAAGGTGAATGCAAGGTATAAAATGATGATGATAGTAGCGATAAGGAATTTGATTCACTGTCATATGATGAACTAGTTGACTTGCTAAAAGAATATACTCAAAGTCATTAGAAAGAAAAAAAAATAAATGTGACAAGTTAAAAACTAAGAATAAAGCTATGTTTGGAACCTTAGAGCTAATAGTTAGCTAGCTAAGAAATTGTTAGATGGGTTGAGTCAGTTAATGGACTAATTGTTAGCTTTGAGTTAGCTAACAATTAGATGAGGCATTAGCTAGGGGTCTAGCTATTAGTTCTAGAGTATTCAAACAGAACCTAAGTCTTTATATG…
ZmACO2 promoter	maize inbrid line CML134	TATGTTTGCATTGTGATTCTCTTCTCCTTCATCGTTGATGTCATCCTCTACACATATATGCCTCATGGCTAAAGGTGAATGCAAGGTATAAAATGATGATGATAGTAGCGATAAGGAATTTGATTCACTGTCATATGATGAACTAGTTGACTTGCTAAAAGAATATACTCAAAGTCATTAGAAAGAAAAAAAAAATAAATGTGACAAGTTAAAAACTAAAAATAAAGCTATGTTTGGAACCTTAAAGCTAATAGTTAGCTAGCTAAAAAATTGTTAGATGGGTTGAGTCAGTTAATGGACTAATTGTTAGCTTTGAGTTAGCTAACAATTAAATGAGGCATTAGCTAGGGGTCTAGCTATTAGTTCTAGAGTATTCAAACAGAACCTAAGTCTTTATAT…
ZmACO2 promoter	maize inbrid line ZZ03	TATGTTTGCACTGTGATTCTCTTCTCCTTCATCGTTGATGTCATCCTCTACACATATATGCCTCATGGCTAAAGGTGAATGCAAGGTATAAAATAATGATGATAGTAGCGATAAGGAATTTGCTTCACTGTCATATGATGAACTAGTTGACTTGCTAAAAGAATATACTCAAAGTCATTAGAAAGAAAAAAGATAAATGTGACAAGTTAAAAACTAAGAATAAAGCTATGTTTGGAACCTTAGAGCTAATAGTTAGCTAGCTAACAAATTGTTAGATGGCTTGAGTCAATTAATGGACTAATTGTTAACTTTGAGTTAGCTAACAATTATATGGGGCATTAGGTTTGGGGGGGTTGGTATTTGGAACCTCTCCAGCTAATTTTAGCAACCAACTATTAA…
ZmACO2 promoter	maize inbrid line 7381	TATGTTTGCATTGTGATTCTCTTCTCCTTCATCGTTGATGTCATCCTCTACACATATATGCCTCATGGCTAAAGGTGAATGCAAGGTATAAAATGATGATGATAGTAGCGATAAGGAATTTGATTCACTGTCATATGATGAACTAGTTGACTTGCTAAAAGAATATACTCAAAGTCATTAGAAAGAAAAAAAAATAAATGTGACAAGTTAAAAACTAAGAATAAAGCTATGTTTGGAACCTTAGAGCTAATAGTTAGCTAGCTAAGAAATTGTTAGATGGGTTGAGTCAGTTAATGGACTAATTGTTAGCTTTGAGTTAGCTAACAATTAGATGAGGCATTAGCTAGGGGTCTAGCTATTAGTTCTAGAGTATTCAAACAGAACCTAAGTCTTTATATG…
ZmACO2 promoter	maize inbrid line 384-2	TATGTTTGCATTGTGATTCTCTTCTCCTTCATCGTTGATGTCATCCTCTACACATATATGCCTCATGGCTAAAGGTGAATGCAAGGTATAAAATGATGATGATAGTAGCGATAAGGAATTTGATTCACTGTCATATGATGAACTAGTTGACTTGCTAAAAGAATATACTCAAAGTCATTAGAAAGAAAAAAAAATAAATGTGACAAGTTAAAAACTAAGAATAAAGCTATGTTTGGAACCTTAGAGCTAATAGTTAGCTAGCTAAGAAATTGTTAGATGGGTTGAGTCAGTTAATGGACTAATTGTTAGCTTTGAGTTAGCTAACAATTAGATGAGGCATTAGCTAGGGGTCTAGCTATTAGTTCTAGAGTATTCAAACAGAACCTAAGTCTTTATATG…
ZmACO2 promoter	maize inbrid line DAN360	TATGTTTGCATTGTGATTCTCTTCTCCTTCATCGTTGATGTCATCCTCTACACATATATGCCTCATGGCTAAAGGTGAATGCAAGGTATAAAATGATGATGATAGTAGCGATAAGGAATTTGATTCACTGTCATATGATGAACTAGTTGACTTGCTAAAAGAATATACTCAAAGTCATTAGAAAGAAAAAAAAAATAAATGTGACAAGTTAAAAACTAAGAATAAAGCTATGTTTGGAACCTTAGAGCTAATAGTTAGCTAGCTAAGAAATTGTTAGATGGGTTGAGTCAGTTAATGGACTAATTGTTAGCTTTGAGTTAGCTAACAATTAGATGAGGCATTAGCTAGGGGTCTAGCTATTAGTTCTAGAGTATTCAAACAGAACCTAAGTCTTTATAT…
ZmACO2 promoter	maize inbrid line CIMBL94	TATGTTTGCACTGTGATTCTCTTCTCCTTCATCGTTGATGTCATCCTCTACACATATATGCCTCATGGCTAAAGGTGAATGCAAGGTATAAAATAATGATGATAGTAGCGATAAGGAATTTGCTTCACTGTCATATGATGAACTAGTTGACTTGCTAAAAGAATATACTCAAAGTCATTAGAAAGAAAAAAGATAAATGTGACAAGTTAAAAACTAAGAATAAAGCTATGTTTGGAACCTTAGAGCTAATAGTTAGCTAGCTAACAAATTGTTAGATGGCTTGAGTCAATTAATGGACTAATTGTTAACTTTGAGTTAGCTAACAATTATATGGGGCATTAGGTTTGGGGGGTTGGTATTTGGAACCTCTCCAGCTAATTTTAGCAACCAACTATTAAT…
ZmACO2 promoter	maize inbrid line CIMBL117	TATGTTTGCATTGTGATTCTCTTCTCCTTCATCGTTGATGTCATCCTCTACACATATATGCCTCATGGCTAAAGGTGAATGCAAGGTATAAAATGATGATGATAGTAGCGATAAGGAATTTGATTCACTGTCATATGATGAACTAGTTGACTTGCTAAAAGAATATACTCAAAGTCATTAGAAAGAAAAAAAAATAAATGTGACAAGTTAAAAACTAAGAATAAAGCTATGTTTGGAACCTTAGAGCTAATAGTTAGCTAGCTAAGAAATTGTTAGATGGGTTGAGTCAGTTAATGGACTAATTGTTAGCTTTGAGTTAGCTAACAATTAGATGAGGCATTAGCTAGGGGTCTAGCTATTAGTTCTAGAGTATTCAAACAGAACCTAAGTCTTTATATG…
ZmACO2 promoter	maize inbrid line CML470	TATGTTTGCATTGTGATTCTCTTCTCCTTCATCGTTGATGTCATCCTCTACACATATATGCCTCATGGCTAAAGGTGAATGCAAGGTATAAAATGATGATGATAGTAGCGATAAGGAATTTGATTCACTGTCATATGATGAACTAGTTGACTTGCTAAAAGAATATACTCAAAGTCATTAGAAAGAAAAAAAAATAAATGTGACAAGTTAAAAACTAAGAATAAAGCTATGTTTGGAACCTTAGAGCTAATAGTTAGCTAGCTAAGAAATTGTTAGATGGGTTGAGTCAGTTAATGGACTAATTGTTAGCTTTGAGTTAGCTAACAATTAGATGAGGCATTAGCTAGGGGTCTAGCTATTAGTTCTAGAGTATTCAAACAGAACCTAAGTCTTTATATG…
ZmACO2 promoter	maize inbrid line B111	TATGTTTGCATTGTGATTCTCTTCTCCTTCATCGTTGATGTCATCCTCTACACATATATGCCTCATGGCTAAAGGTGAATGCAAGGTATAAAATGATGATGATAGTAGCGATAAGGAATTTGATTCACTGTCATATGATGAACTAGTTGACTTGCTAAAAGAATATACTCAAAGTCATTAGAAAGAAAAAAAAATAAATGTGACAAGTTAAAAACTAAGAATAAAGCTATGTTTGGAACCTTAGAGCTAATAGTTAGCTAGCTAAGAAATTGTTAGATGGGTTGAGTCAGTTAATGGACTAATTGTTAGCTTTGAGTTAGCTAACAATTAGATGAGGCATTAGCTAGGGGTCTAGCTATTAGTTCTAGAGTATTCAAACAGAACCTAAGTCTTTATATG…
ZmACO2 promoter	maize inbrid line CML168	TATGTTTGCATTGTGATTCTCTTCTCCTTCATCGTTGATGTCATCCTCTACACATATATGCCTCATGGCTAAAGGTGAATGCAAGGTATAAAATGATGATGATAGTAGCGATAAGGAATTTGATTCACTGTCATATGATGAACTAGTTGACTTGCTAAAAGAATATACTCAAAGTCATTAGAAAGAAAAAAAAAATAAATGTGACAAGTTAAAAACTAAAAATAAAGCTATGTTTGGAACCTTAAAGCTAATAGTTAGCTAGCTAAAAAATTGTTAGATGGGTTGAGTCAGTTAATGGACTAATTGTTAGCTTTGAGTTAGCTAACAATTAGATGAGGCATTAGCTAGGGGTCTAGCTATTAGTTCTAGAGTATTCAAACAGAACCTAAGTCTTTATAT…
ZmACO2 promoter	maize inbrid line CIMBL21	TATGTTTGCACTGTGATTCTCTTCTCCTTCATCGTTGATGTCATCCTCTACACATATATGCCTCATGGCTAAAGGTGAATGCAAGGTATAAAATAATGATGATAGTAGCGATAAGGAATTTGCTTCACTGTCATATGATGAACTAGTTGACTTGCTAAAAGAATATACTCAAAGTCATTAGAAAGAAAAAAGATAAATGTGACAAGTTAAAAACTAAGAATAAAGCTATGTTTGGAACCTTAGAGCTAATAGTTAGCTAGCTAACAAATTGTTAGATGGCTTGAGTCAATTAATGGACTAATTGTTAACTTTGAGTTAGCTAACAATTATATGGGGCATTAGGTTTGGGGGGGTTGGTATTTGGAACCTCTCCAGCTAATTTTAGCAACCAACTATTAA…
ZmACO2 promoter	maize inbrid line CIMBL106	TATGTTTGCATTGTGATTCTCTTCTCCTTCATCGTTGATGTCATCCTCTACACATATATGCCTCATGGCTAAAGGTGAATGCAAGGTATAAAATGATGATGATAGTAGCGATAAGGAATTTGATTCACTGTCATATGATGAACTAGTTGACTTGCTAAAAGAATATACTCAAAGTCATTAGAAAGAAAAAAAAATAAATGTGACAAGTTAAAAACTAAGAATAAAGCTATGTTTGGAACCTTAGAGCTAATAGTTAGCTAGCTAAGAAATTGTTAGATGGGTTGAGTCAGTTAATGGACTAATTGTTAGCTTTGAGTTAGCTAACAATTAGATGAGGCATTAGCTAGGGGTCTAGCTATTAGTTCTAGAGTATTCAAACAGAACCTAAGTCTTTATATG…
ZmACO2 promoter	maize inbrid line CIMBL147	TATGTTTGCATTGTGATTCTCTTCTCCTTCATCGTTGATGTCATCCTCTACACATATATGCCTCATGGCTAAAGGTGAATGCAAGGTATAAAATGATGATGATAGTAGCGATAAGGAATTTGATTCACTGTCATATGATGAACTAGTTGACTTGCTAAAAGAATATACTCAAAGTCATTAGAAAGAAAAAAAAATAAATGTGACAAGTTAAAAACTAAGAATAAAGCTATGTTTGGAACCTTAGAGCTAATAGTTAGCTAGCTAAGAAATTGTTAGATGGGTTGAGTCAGTTAATGGACTAATTGTTAGCTTTGAGTTAGCTAACAATTAGATGAGGCATTAGCTAGGGGTCTAGCTATTAGTTCTAGAGTATTCAAACAGAACCTAAGTCTTTATATG…
ZmACO2 promoter	maize inbrid line HSBN	TATGTTTGCACTGTGATTCTCTTCTCCTTCATCGTTGATGTCATCCTCTACACATATATGCCTCATGGCTAAAGGTGAATGCAAGGTATAAAATAATGATGATAGTAGCGATAAGGAATTTGCTTCACTGTCATATGATGAACTAGTTGACTTGCTAAAAGAATATACTCAAAGTCATTAGAAAGAAAAAAGATAAATGTGACAAGTTAAAAACTAAGAATAAAGCTATGTTTGGAACCTTAGAGCTAATAGTTAGCTAGCTAACAAATTGTTAGATGGCTTGAGTCAATTAATGGACTAATTGTTAACTTTGAGTTAGCTAACAATTATATGGGGCATTAGGTTTGGGGGGGTTGGTATTTGGAACCTCTCCAGCTAATTTTAGCAACCAACTATTAA…
ZmACO2 promoter	maize inbrid line MN	TATGTTTGCACTGTGATTCTCTTCTCCTTCATCGTTGATGTCATCCTCTACACATATATGCCTCATGGCTAAAGGTGAATGCAAGGTATAAAATAATGATGATAGTAGCGATAAGGAATTTGCTTCACTGTCATATGATGAACTAGTTGACTTGCTAAAAGAATATACTCAAAGTCATTAGAAAGAAAAAAGATAAATGTGACAAGTTAAAAACTAAGAATAAAGCTATGTTTGGAACCTTAGAGCTAATAGTTAGCTAGCTAACAAATTGTTAGATGGCTTGAGTCAATTAATGGACTAATTGTTAACTTTGAGTTAGCTAACAATTATATGGGGCATTAGGTTTGGGGGGGTTGGTATTTGGAACCTCTCCAGCTAATTTTAGCAACCAACTATTAA…
ZmACO2 promoter	maize inbrid line CIMBL14	TATGTTTGCATTGTGATTCTCTTCTCCTTCATCGTTGATGTCATCCTCTACACATATATGCCTCATGGCTAAAGGTGAATGCAAGGTATAAAATGATGATGATAGTAGCGATAAGGAATTTGATTCACTGTCATATGATGAACTAGTTGACTTGCTAAAAGAATATACTCAAAGTCATTAGAAAGAAAAAAAAAATAAATGTGACAAGTTAAAAACTAAAAATAAAGCTATGTTTGGAACCTTAAAGCTAATAGTTAGCTAGCTAAAAAATTGTTAGATGGGTTGAGTCAGTTAATGGACTAATTGTTAGCTTTGAGTTAGCTAACAATTAAATGAGGCATTAGCTAGGGGTCTAGCTATTAGTTCTAGAGTATTCAAACAGAACCTAAGTCTTTATAT…
ZmACO2 promoter	maize inbrid line BEM	TATGTTTGCATTGTGATTCTCTTCTCCTTCATCGTTGATGTCATCCTCTACACATATATGCCTCATGGCTAAAGGTGAATGCAAGGTATAAAATGATGATGATAGTAGCGATAAGGAATTTGATTCACTGTCATATGATGAACTAGTTGACTTGCTAAAAGAATATACTCAAAGTCATTAGAAAGAAAAAAAAAATAAATGTGACAAGTTAAAAACTAAAAATAAAGCTATGTTTGGAACCTTAAAGCTAATAGTTAGCTAGCTAAAAAATTGTTAGATGGGTTGAGTCAGTTAATGGACTAATTGTTAGCTTTGAGTTAGCTAACAATTAAATGAGGCATTAGCTAGGGGTCTAGCTATTAGTTCTAGAGTATTCAAACAGAACCTAAGTCTTTATAT…
ZmACO2 promoter	maize inbrid line CIMBL146	TATGTTTGCATTGTGATTCTCTTCTCCTTCATCGTTGATGTCATCCTCTACACATATATGCCTCATGGCTAAAGGTGAATGCAAGGTATAAAATGATGATGATAGTAGCGATAAGGAATTTGATTCACTGTCATATGATGAACTAGTTGACTTGCTAAAAGAATATACTCAAAGTCATTAGAAAGAAAAAAAAATAAATGTGACAAGTTAAAAACTAAGAATAAAGCTATGTTTGGAACCTTAGAGCTAATAGTTAGCTAGCTAAGAAATTGTTAGATGGGTTGAGTCAGTTAATGGACTAATTGTTAGCTTTGAGTTAGCTAACAATTAGATGAGGCATTAGCTAGGGGTCTAGCTATTAGTTCTAGAGTATTCAAACAGAACCTAAGTCTTTATATG…
ZmACO2 promoter	maize inbrid line CIMBL69	TATGTTTGCACTGTGATTCTCTTCTCCTTCATCGTTGATGTCATCCTCTACACATATATGCCTCATGGCTAAAGGTGAATGCAAGGTATAAAATAATGATGATAGTAGCGATAAGGAATTTGCTTCACTGTCATATGATGAACTAGTTGACTTGCTAAAAGAATATACTCAAAGTCATTAGAAAGAAAAAAGATAAATGTGACAAGTTAAAAACTAAGAATAAAGCTATGTTTGGAACCTTAGAGCTAATAGTTAGCTAGCTAACAAATTGTTAGATGGCTTGAGTCAATTAATGGACTAATTGTTAACTTTGAGTTAGCTAACAATTATATGGGGCATTAGGTTTGGGGGGGTTGGTATTTGGAACCTCTCCAGCTAATTTTAGCAACCAACTATTAA…
ZmACO2 promoter	maize inbrid line CIMBL120	TATGTTTGCACTGTGATTCTCTTCTCCTTCATCGTTGATGTCATCCTCTACACATATATGCCTCATGGCTAAAGGTGAATGCAAGGTATAAAATAATGATGATAGTAGCGATAAGGAATTTGCTTCACTGTCATATGATGAACTAGTTGACTTGCTAAAAGAATATACTCAAAGTCATTAGAAAGAAAAAAGATAAATGTGACAAGTTAAAAACTAAGAATAAAGCTATGTTTGGAACCTTAGAGCTAATAGTTAGCTAGCTAACAAATTGTTAGATGGCTTGAGTCAATTAATGGACTAATTGTTAACTTTGAGTTAGCTAACAATTATATGGGGCATTAGGTTTGGGGGGGTTGGTATTTGGAACCTCTCCAGCTAATTTTAGCAACCAACTATTAA…
ZmACO2 promoter	maize inbrid line HB	TATGTTTGCACTGTGATTCTCTTCTCCTTCATCGTTGATGTCATCCTCTACACATATATGCCTCATGGCTAAAGGTGAATGCAAGGTATAAAATAATGATGATAGTAGCGATAAGGAATTTGCTTCACTGTCATATGATGAACTAGTTGACTTGCTAAAAGAATATACTCAAAGTCATTAGAAAGAAAAAAGATAAATGTGACAAGTTAAAAACTAAGAATAAAGCTATGTTTGGAACCTTAGAGCTAATAGTTAGCTAGCTAACAAATTGTTAGATGGCTTGAGTCAATTAATGGACTAATTGTTAACTTTGAGTTAGCTAACAATTATATGGGGCATTAGGTTTGGGGGGGTTGGTATTTGGAACCTCTCCAGCTAATTTTAGCAACCAACTATTAA…
ZmACO2 promoter	maize inbrid line P138	TATGTTTGCATTGTGATTCTCTTCTCCTTCATCGTTGATGTCATCCTCTACACATATATGCCTCATGGCTAAAGGTGAATGCAAGGTATAAAATGATGATGATAGTAGCGATAAGGAATTTGATTCACTGTCATATGATGAACTAGTTGACTTGCTAAAAGAATATACTCAAAGTCATTAGAAAGAAAAAAAAATAAATGTGACAAGTTAAAAACTAAGAATAAAGCTATGTTTGGAACCTTAGAGCTAATAGTTAGCTAGCTAAGAAATTGTTAGATGGGTTGAGTCAGTTAATGGACTAATTGTTAGCTTTGAGTTAGCTAACAATTAGATGAGGCATTAGCTAGGGGTCTAGCTATTAGTTCTAGAGTATTCAAACAGAACCTAAGTCTTTATATG…
ZmACO2 promoter	maize inbrid line CML172	TATGTTTGCACTGTGATTCTCTTCTCCTTCATCGTTGATGTCATCCTCTACACATATATGCCTCATGGCTAAAGGTGAATGCAAGGTATAAAATAATGATGATAGTAGCGATAAGGAATTTGCTTCACTGTCATATGATGAACTAGTTGACTTGCTAAAAGAATATACTCAAAGTCATTAGAAAGAAAAAAGATAAATGTGACAAGTTAAAAACTAAGAATAAAGCTATGTTTGGAACCTTAGAGCTAATAGTTAGCTAGCTAACAAATTGTTAGATGGCTTGAGTCAATTAATGGACTAATTGTTAACTTTGAGTTAGCTAACAATTATATGGGGCATTAGGTTTGGGGGGGTTGGTATTTGGAACCTCTCCAGCTAATTTTAGCAACCAACTATTAA…
ZmACO2 promoter	maize inbrid line SY1035	TATGTTTGCATTGTGATTCTCTTCTCCTTCATCGTTGATGTCATCCTCTACACATATATGCCTCATGGCTAAAGGTGAATGCAAGGTATAAAATGATGATGATAGTAGCGATAAGGAATTTGATTCACTGTCATATGATGAACTAGTTGACTTGCTAAAAGAATATACTCAAAGTCATTAGAAAGAAAAAAAAAATAAATGTGACAAGTTAAAAACTAAAAATAAAGCTATGTTTGGAACCTTAAAGCTAATAGTTAGCTAGCTAAAAAATTGTTAGATGGGTTGAGTCAGTTAATGGACTAATTGTTAGCTTTGAGTTAGCTAACAATTACATGAGGCATTAGCTAGGGGTCTAGCTATTAGTTCTAGAGTATTCAAACAGAACCTAAGTCTTTATAT…
ZmACO2 promoter	maize inbrid line JI846	TATGTTTGCATTGTGATTCTCTTCTCCTTCATCGTTGATGTCATCCTCTACACATATATGCCTCATGGCTAAAGGTGAATGCAAGGTATAAAATGATGATGATAGTAGCGATAAGGAATTTGATTCACTGTCATATGATGAACTAGTTGACTTGCTAAAAGAATATACTCAAAGTCATTAGAAAGAAAAAAAAATAAATGTGACAAGTTAAAAACTAAGAATAAAGCTATGTTTGGAACCTTAGAGCTAATAGTTAGCTAGCTAAGAAATTGTTAGATGGGTTGAGTCAGTTAATGGACTAATTGTTAGCTTTGAGTTAGCTAACAATTAGATGAGGCATTAGCTAGGGGTCTAGCTATTAGTTCTAGAGTATTCAAACAGAACCTAAGTCTTTATATG…
ZmACO2 promoter	maize inbrid line TY10	TATGTTTGCATTGTGATTCTCTTCTCCTTCATCGTTGATGTCATCCTCTACACATATATGCCTCATGGCTAAAGGTGAATGCAAGGTATAAAATGATGATGATAGTAGCGATAAGGAATTTGATTCACTGTCATATGATGAACTAGTTGACTTGCTAAAAGAATATACTCAAAGTCATTAGAAAGAAAAAAAAATAAATGTGACAAGTTAAAAACTAAGAATAAAGCTATGTTTAGAACCTTAGAGCTAATAGTTAGCTAGCTAAGAAATTGTTAGATGGGTTGAGTCAGTTAATGGACTAATTGTTAGCTTTGAGTTAGCTAACAATTAGATGAGGCATTAGCTAGGGGTCTAGCTATTAGTTCTAGAGTATTCAAACAGAACCTAAGTCTTTATATG…
ZmACO2 promoter	maize inbrid line TY1	TATGTTTGCATTGTGATTCTCTTCTCCTTCATCGTTGATGTCATCCTCTACACATATATGCCTCATGGCTAAAGGTGAATGCAAGGTATAAAATGATGATGATAGTAGCGATAAGGAATTTGATTCACTGTCATATGATGAACTAGTTGACTTGCTAAAAGAATATACTCAAAGTCATTAGAAAGAAAAAAAAATAAATGTGACAAGTTAAAAACTAAGAATAAAGCTATGTTTAGAACCTTAGAGCTAATAGTTAGCTAGCTAAGAAATTGTTAGATGGGTTGAGTCAGTTAATGGACTAATTGTTAGCTTTGAGTTAGCTAACAATTAGATGAGGCATTAGCTAGGGGTCTAGCTATTAGTTCTAGAGTATTCAAACAGAACCTAAGTCTTTATATG…
ZmACO2 promoter	maize inbrid line CIMBL141	TATGTTTGCACTGTGATTCTCTTCTCCTTCATCGTTGATGTCATCCTCTACACATATATGCCTCATGGCTAAAGGTGAATGCAAGGTATAAAATAATGATGATAGTAGCGATAAGGAATTTGCTTCACTGTCATATGATGAACTAGTTGACTTGCTAAAAGAATATACTCAAAGTCATTAGAAAGAAAAAAGATAAATGTGACAAGTTAAAAACTAAGAATAAAGCTATGTTTGGAACCTTAGAGCTAATAGTTAGCTAGCTAACAAATTGTTAGATGGCTTGAGTCAATTAATGGACTAATTGTTAACTTTGAGTTAGCTAACAATTATATGGGGCATTAGGTTTGGGGGGGTTGGTATTTGGAACCTCTCCAGCTAATTTTAGCAACCAACTATTAA…
ZmACO2 promoter	maize inbrid line GEMS52	TATGTTTGCACTGTGATTCTCTTCTCCTTCATCGTTGATGTCATCCTCTACACATATATGCCTCATGGCTAAAGGTGAATGCAAGGTATAAAATAATGATGATAGTAGCGATAAGGAATTTGCTTCACTGTCATATGATGAACTAGTTGACTTGCTAAAAGAATATACTCAAAGTCATTAGAAAGAAAAAAGATAAATGTGACAAGTTAAAAACTAAGAATAAAGCTATGTTTGGAACCTTAGAGCTAATAGTTAGCTAGCTAACAAATTGTTAGATGGCTTGAGTCAATTAATGGACTAATTGTTAACTTTGAGTTAGCTAACAATTATATGGGGCATTAGGTTTGGGGGGGTTGGTATTTGGAACCTCTCCAGCTAATTTTAGCAACCAACTATTAA…
ZmACO2 promoter	maize inbrid line ZH68	TATGTTTGCATTGTGATTCTCTTCTCCTTCATCGTTGATGTCATCCTCTACACATATATGCCTCATGGCTAAAGGTGAATGCAAGGTATAAAATGATGATGATAGTAGCGATAAGGAATTTGATTCACTGTCATATGATGAACTAGTTGACTTGCTAAAAGAATATACTCAAAGTCATTAGAAAGAAAAAAAAAATAAATGTGACAAGTTAAAAACTAAAAATAAAGCTATGTTTGGAACCTTAAAGCTAATAGTTAGCTAGCTAAAAAATTGTTAGATGGGTTGAGTCAGTTAATGGACTAATTGTTAGCTTTGAGTTAGCTAACAATTAAATGAGGCATTAGCTAGGGGTCTAGCTATTAGTTCTAGAGTATTCAAACAGAACCTAAGTCTTTATAT…
ZmACO2 promoter	maize inbrid line GEMS51	TATGTTTGCACTGTGATTCTCTTCTCCTTCATCGTTGATGTCATCCTCTACACATATATGCCTCATGGCTAAAGGTGAATGCAAGGTATAAAATAATGATGATAGTAGCGATAAGGAATTTGCTTCACTGTCATATGATGAACTAGTTGACTTGCTAAAAGAATATACTCAAAGTCATTAGAAAGAAAAAAGATAAATGTGACAAGTTAAAAACTAAGAATAAAGCTATGTTTGGAACCTTAGAGCTAATAGTTAGCTAGCTAACAAATTGTTAGATGGCTTGAGTCAATTAATGGACTAATTGTTAACTTTGAGTTAGCTAACAATTATATGGGGCATTAGGTTTGGGGGGGTTGGTATTTGGAACCTCTCCAGCTAATTTTAGCAACCAACTATTAA…
ZmACO2 promoter	maize inbrid line XUN971	TATGTTTGCATTGTGATTCTCTTCTCCTTCATCGTTGATGTCATCCTCTACACATATATGCCTCATGGCTAAAGGTGAATGCAAGGTATAAAATGATGATGATAGTAGCGATAAGGAATTTGATTCACTGTCATATGATGAACTAGTTGACTTGCTAAAAGAATATACTCAAAGTCATTAGAAAGAAAAAAAAAATAAATGTGACAAGTTAAAAACTAAGAATAAAGCTATGTTTGGAACCTTAGAGCTAATAGTTAGCTAGCTAAGAAATTGTTAGATGGGTTGAGTCAGTTAATGGACTAATTGTTAGCTTTGAGTTAGCTAACAATTAGATGAGGCATTAGCTAGGGGTCTAGCTATTAGTTCTAGAGTATTCAAACAGAACCTAAGTCTTTATAT…
ZmACO2 promoter	maize inbrid line ZHI41	TATGTTTGCACTGTGATTCTCTTCTCCTTCATCGTTGATGTCATCCTCTACACATATATGCCTCATGGCTAAAGGTGAATGCAAGGTATAAAATAATGATGATAGTAGCGATAAGGAATTTGCTTCACTGTCATATGATGAACTAGTTGACTTGCTAAAAGAATATACTCAAAGTCATTAGAAAGAAAAAAGATAAATGTGACAAGTTAAAAACTAAGAATAAAGCTATGTTTGGAACCTTAGAGCTAATAGTTAGCTAGCTAACAAATTGTTAGATGGCTTGAGTCAATTAATGGACTAATTGTTAACTTTGAGTTAGCTAACAATTATATGGGGCATTAGGTTTGGGGGGGTTGGTATTTGGAACCTCTCCAGCTAATTTTAGCAACCAACTATTAA…
ZmACO2 promoter	maize inbrid line CIMBL109	TATGTTTGCATTGTGATTCTCTTCTCCTTCATCGTTGATGTCATCCTCTACACATATATGCCTCATGGCTAAAGGTGAATGCAAGGTATAAAATGATGATGATAGTAGCGATAAGGAATTTGATTCACTGTCATATGATGAACTAGTTGACTTGCTAAAAGAATATACTCAAAGTCATTAGAAAGAAAAAAAAATAAATGTGACAAGTTAAAAACTAAGAATAAAGCTATGTTTGGAACCTTAGAGCTAATAGTTAGCTAGCTAAGAAATTGTTAGATGGGTTGAGTCAGTTAATGGACTAATTGTTAGCTTTGAGTTAGCTAACAATTAGATGAGGCATTAGCTAGGGGTCTAGCTATTAGTTCTAGAGTATTCAAACAGAACCTAAGTCTTTATATG…
ZmACO2 promoter	maize inbrid line GEMS17	TATGTTTGCATTGTGATTCTCTTCTCCTTCATCGTTGATGTCATCCTCTACACATATATGCCTCATGGCTAAAGGTGAATGCAAGGTATAAAATGATGATGATAGTAGCGATAAGGAATTTGATTCACTGTCATATGATGAACTAGTTGACTTGCTAAAAGAATATACTCAAAGTCATTAGAAAGAAAAAAAAAATAAATGTGACAAGTTAAAAACTAAAAATAAAGCTATGTTTGGAACCTTAAAGCTAATAGTTAGCTAGCTAAAAAATTGTTAGATGGGTTGAGTCAGTTAATGGACTAATTGTTAGCTTTGAGTTAGCTAACAATTAAATGAGGCATTAGCTAGGGGTCTAGCTATTAGTTCTAGAGTATTCAAACAGAACCTAAGTCTTTATAT…
ZmACO2 promoter	maize inbrid line GEMS32	TATGTTTGCATTGTGATTCTCTTCTCCTTCATCGTTGATGTCATCCTCTACACATATATGCCTCATGGCTAAAGGTGAATGCAAGGTATAAAATGATGATGATAGTAGCGATAAGGAATTTGATTCACTGTCATATGATGAACTAGTTGACTTGCTAAAAGAATATACTCAAAGTCATTAGAAAGAAAAAAAAATAAATGGGACAAGTTAAAAACTAAAAATAAAGCTTTGTTTAGAACCTTAAAGCTAATAATTAGCTAGCTAAAAAATTGGTAAAAGGGTTGAATCAGTTAATGGACTAATTGGTAACTTTGAATTAACTAACAATTAAATGAAGGATTAACTAGGGGGCCAGCTATTAATTCTAGAGTATTCAAACAGAACTAAGTCTTTATATGA…
ZmACO2 promoter	maize inbrid line CML415	TATGTTTGCATTGTGATTCTCTTCTCCTTCATCGTTGATGTCATCCTCTACACATATATGCCTCATGGCTAAAGGTGAATGCAAGGTATAAAATGATGATGATAGTAGCGATAAGGAATTTGATTCACTGTCATATGATGAACTAGTTGACTTGCTAAAAGAATATACTCAAAGTCATTAGAAAGAAAAAAAAATAAATGTGACAAGTTAAAAACTAAGAATAAAGCTATGTTTAGAACCTTAGAGCTAATAGTTAGCTAGCTAAGAAATTGTTAGATGGGTTGAGTCAGTTAATGGACTAATTGTTAGCTTTGAGTTAGCTAACAATTAGATGAGGCATTAGCTAGGGGTCTAGCTATTAGTTCTAGAGTATTCAAACAGAACCTAAGTCTTTATATG…
ZmACO2 promoter	maize inbrid line SY1052	TATGTTTGCATTGTGATTCTCTTCTCCTTCATCGTTGATGTCATCCTCTACACATATATGCCTCATGGCTAAAGGTGAATGCAAGGTATAAAATGATGATGATAGTAGCGATAAGGAATTTGATTCACTGTCATATGATGAACTAGTTGACTTGCTAAAAGAATATACTCAAAGTCATTAGAAAGAAAAAAAAAATAAATGTGACAAGTTAAAAACTAAGAATAAAGCTATGTTTGGAACCTTAAAGCTAATAGTTAGCTAGCTAAAAAATTGTTAGATGGGTTGAGTCAGTTAATGGACTAATTGTTAGCTTTGAGTTAGCTAACAATTAGATGAGGCATTAGCTAGGGGTCTAGCTATTAGTTCTAGAGTATTCAAACAGAACCTAAGTCTTTATAT…
ZmACO2 promoter	maize inbrid line ZHENG29	TATGTTTGCATTGTGATTCTCTTCTCCTTCATCGTTGATGTCATCCTCTACACATATATGCCTCATGGCTAAAGGTGAATGCAAGGTATAAAATGATGATGATAGTAGCGATAAGGAATTTGATTCACTGTCATATGATGAACTAGTTGACTTGCTAAAAGAATATACTCAAAGTCATTAGAAAGAAAAAAAAAATAAATGTGACAAGTTAAAAACTAAGAATAAAGCTATGTTTGGAACCTTAGAGCTAATAGTTAGCTAGCTAAGAAATTGTTAGATGGGTTGAGTCAGTTAATGGACTAATTGTTAGCTTTGAGTTAGCTAACAATTAGATGAGGCATTAGCTAGGGGTCTAGCTATTAGTTCTAGAGTATTCAAACAGAACCTAAGTCTTTATAT…
ZmACO2 promoter	maize inbrid line BY843	TATGTTTGCACTGTGATTCTCTTCTCCTTCATCGTTGATGTCATCCTCTACACATATATGCCTCATGGCTAAAGGTGAATGCAAGGTATAAAATAATGATGATAGTAGCGATAAGGAATTTGCTTCACTGTCATATGATGAACTAGTTGACTTGCTAAAAGAATATACTCAAAGTCATTAGAAAGAAAAAAGATAAATGTGACAAGTTAAAAACTAAGAATAAAGCTATGTTTGGAACCTTAGAGCTAATAGTTAGCTAGCTAACAAATTGTTAGATGGCTTGAGTCAATTAATGGACTAATTGTTAACTTTGAGTTAGCTAACAATTATATGGGGCATTAGGTTTGGGGGGGTTGGTATTTGGAACCTCTCCAGCTAATTTTAGCAACCAACTATTAA…
ZmACO2 promoter	maize inbrid line 4F1	TATGTTTGCATTGTGATTCTCTTCTCCTTCATCGTTGATGTCATCCTCTACACATATATGCCTCATGGCTAAAGGTGAATGCAAGGTATAAAATGATGATGATAGTAGCGATAAGGAATTTGATTCACTGTCATATGATGAACTAGTTGACTTGCTAAAAGAATATACTCAAAGTCATTAGAAAGAAAAAAAAATAAATGTGACAAGTTAAAAACTAAGAATAAAGCTATGTTTGGAACCTTAGAGCTAATAGTTAGCTAGCTAAGAAATTGTTAGATGGGTTGAGTCAGTTAATGGACTAATTGTTAGCTTTGAGTTAGCTAACAATTAGATGAGGCATTAGCTAGGGGTCTAGCTATTAGTTCTAGAGTATTCAAACAGAACCTAAGTCTTTATATG…
ZmACO2 promoter	maize inbrid line GEMS11	TATGTTTGCATTGTGATTCTCTTCTCCTTCATCGTTGATGTCATCCTCTACACATATATGCCTCATGGCTAAAGGTGAATGCAAGGTATAAAATGATGATGATAGTAGCGATAAGGAATTTGATTCACTGTCATATGATGAACTAGTTGACTTGCTAAAAGAATATACTCAAAGTCATTAGAAAGAAAAAAAAAATAAATGTGACAAGTTAAAAACTAAAAATAAAGCTATGTTTGGAACCTTAAAGCTAATAGTTAGCTAGCTAAAAAATTGTTAGATGGGTTGAGTCAGTTAATGGACTAATTGTTAGCTTTGAGTTAGCTAACAATTAGATGAGGCATTAGCTAGGGGTCTAGCTATTAGTTCTAGAGTATTCAAACAGAACCTAAGTCTTTATAT…
ZmACO2 promoter	maize inbrid line CML139	TATGTTTGCACTGTGATTCTCTTCTCCTTCATCGTTGATGTCATCCTCTACACATATATGCCTCATGGCTAAAGGTGAATGCAAGGTATAAAATAATGATGATAGTAGCGATAAGGAATTTGCTTCACTGTCATATGATGAACTAGTTGACTTGCTAAAAGAATATACTCAAAGTCATTAGAAAGAAAAAAGATAAATGTGACAAGTTAAAAACTAAGAATAAAGCTATGTTTGGAACCTTAGAGCTAATAGTTAGCTAGCTAACAAATTGTTAGATGGCTTGAGTCAATTAATGGACTAATTGTTAACTTTGAGTTAGCTAACAATTATATGGGGCATTAGGTTTGGGGGGGTTGGTATTTGGAACCTCTCCAGCTAATTTTAGCAACCAACTATTAA…
ZmACO2 promoter	maize inbrid line GY1032	TATGTTTGCATTGTGATTCTCTTCTCCTTCATCGTTGATGTCATCCTCTACACATATATGCCTCATGGCTAAAGGTGAATGCAAGGTATAAAATGATGATGATAGTAGCGATAAGGAATTTGATTCACTGTCATATGATGAACTAGTTGACTTGCTAAAAGAATATACTCAAAGTCATTAGAAAGAAAAAAAAAATAAATGTGACAAGTTAAAAACTAAAAATAAAGCTATGTTTGGAACCTTAAAGCTAATAGTTAGCTAGCTAAAAAATTGTTAGATGGGTTGAGTCAGTTAATGGACTAATTGTTAGCTTTGAGTTAGCTAACAATTAAATGAGGCATTAGCTAGGGGTCTAGCTATTAGTTCTAGAGTATTCAAACAGAACCTAAGTCTTTATAT…
ZmACO2 promoter	maize inbrid line CIMBL102	TATGTTTGCACTGTGATTCTCTTCTCCTTCATCGTTGATGTCATCCTCTACACATATATGCCTCATGGCTAAAGGTGAATGCAAGGTATAAAATAATGATGATAGTAGCGATAAGGAATTTGCTTCACTGTCATATGATGAACTAGTTGACTTGCTAAAAGAATATACTCAAAGTCATTAGAAAGAAAAAAGATAAATGTGACAAGTTAAAAACTAAGAATAAAGCTATGTTTGGAACCTTAGAGCTAATAGTTAGCTAGCTAACAAATTGTTAGATGGCTTGAGTCAATTAATGGACTAATTGTTAACTTTGAGTTAGCTAACAATTATATGGGGCATTAGGTTTGGGGGGGTTGGTATTTGGAACCTCTCCAGCTAATTTTAGCAACCAACTATTAA…
ZmACO2 promoter	maize inbrid line JI63	TATGTTTGCATTGTGATTCTCTTCTCCTTCATCGTTGATGTCATCCTCTACACATATATGCCTCATGGCTAAAGGTGAATGCAAGGTATAAAATGATGATGATAGTAGCGATAAGGAATTTGATTCACTGTCATATGATGAACTAGTTGACTTGCTAAAAGAATATACTCAAAGTCATTAGAAAGAAAAAAAAATAAATGTGACAAGTTAAAAACTAAGAATAAAGCTATGTTTGGAACCTTAGAGCTAATAGTTAGCTAGCTAAGAAATTGTTAGATGGGTTGAGTCAGTTAATGGACTAATTGTTAGCTTTGAGTTAGCTAACAATTAGATGAGGCATTAGCTAGGGGTCTAGCTATTAGTTCTAGAGTATTCAAACAGAACCTAAGTCTTTATATG…
ZmACO2 promoter	maize inbrid line CML411	TATGTTTGCATTGTGATTCTCTTCTCCTTCATCGTTGATGTCATCCTCTACACATATATGCCTCATGGCTAAAGGTGAATGCAAGGTATAAAATGATGATGATAGTAGCGATAAGGAATTTGATTCACTGTCATATGATGAACTAGTTGACTTGCTAAAAGAATATACTCAAAGTCATTAGAAAGAAAAAAAAATAAATGTGACAAGTTAAAAACTAAGAATAAAGCTATGTTTAGAACCTTAGAGCTAATAGTTAGCTAGCTAAGAAATTGTTAGATGGGTTGAGTCAGTTAATGGACTAATTGTTAGCTTTGAGTTAGCTAACAATTAGATGAGGCATTAGCTAGGGGTCTAGCTATTAGTTCTAGAGTATTCAAACAGAACCTAAGTCTTTATATG…
ZmACO2 promoter	maize inbrid line NX15	TATGTTTGCATTGTGATTCTCTTCTCCTTCATCGTTGATGTCATCCTCTACACATATATGCCTCATGGCTAAAGGTGAATGCAAGGTATAAAATGATGATGATAGTAGCGATAAGGAATTTGATTCACTGTCATATGATGAACTAGTTGACTTGCTAAAAGAATATACTCAAAGTCATTAGAAAGAAAAAAAATAAATGTGACAAGTTAAAAACTAAGAATAAAGCTATGTTTGGAACCTTAGAGCTAATAGTTAGCTAGCTAAGAAATTGTTAGATGGGTTGAGTCAGTTAATGGACTAATTGTTAGCTTTGAGTTAGCTAACAATTAGATGAGGCATTAGCTAGGGGTCTAGCTATTAGTTCTAGAGTATTCAAACAGAACCTAAGTCTTTATATGA…
ZmACO2 promoter	maize inbrid line CIMBL39	TATGTTTGCATTGTGATTCTCTTCTCCTTCATCGTTGATGTCATCCTCTACACATATATGCCTCATGGCTAAAGGTGAATGCAAGGTATAAAATGATGATGATAGTAGCGATAAGGAATTTGATTCACTGTCATATGATGAACTAGTTGACTTGCTAAAAGAATATACTCAAAGTCATTAGAAAGAAAAAAAAATAAATGTGACAAGTTAAAAACTAAGAATAAAGCTATGTTTGGAACCTTAGAGCTAATAGTTAGCTAGCTAAGAAATTGTTAGATGGGTTGAGTCAGTTAATGGACTAATTGTTAGCTTTGAGTTAGCTAACAATTAGATGAGGCATTAGCTAGGGGTCTAGCTATTAGTTCTAGAGTATTCAAACAGAACCTAAGTCTTTATATG…
ZmACO2 promoter	maize inbrid line SY1077	TATGTTTGCATTGTGATTCTCTTCTCCTTCATCGTTGATGTCATCCTCTACACATATATGCCTCATGGCTAAAGGTGAATGCAAGGTATAAAATGATGATGATAGTAGCGATAAGGAATTTGATTCACTGTCATATGATGAACTAGTTGACTTGCTAAAAGAATATACTCAAAGTCATTAGAAAGAAAAAAAAATAAATGTGACAAGTTAAAAACTAAGAATAAAGCTATGTTTGGAACCTTAGAGCTAATAGTTAGCTAGCTAAGAAATTGTTAGATGGGTTGAGTCAGTTAATGGACTAATTGTTAGCTTTGAGTTAGCTAACAATTAGATGAGGCATTAGCTAGGGGTCTAGCTATTAGTTCTAGAGTATTCAAACAGAACCTAAGTCTTTATATG…
ZmACO2 promoter	maize inbrid line Q1261	TATGTTTGCACTGTGATTCTCTTCTCCTTCATCGTTGATGTCATCCTCTACACATATATGCCTCATGGCTAAAGGTGAATGCAAGGTATAAAATAATGATGATAGTAGCGATAAGGAATTTGCTTCACTGTCATATGATGAACTAGTTGACTTGCTAAAAGAATATACTCAAAGTCATTAGAAAGAAAAAAGATAAATGTGACAAGTTAAAAACTAAGAATAAAGCTATGTTTGGAACCTTAGAGCTAATAGTTAGCTAGCTAACAAATTGTTAGATGGCTTGAGTCAATTAATGGACTAATTGTTAACTTTGAGTTAGCTAACAATTATATGGGGCATTAGGTTTGGGGGGGTTGGTATTTGGAACCTCTCCAGCTAATTTTAGCAACCAACTATTAA…
ZmACO2 promoter	maize inbrid line SW1611	TATGTTTGCACTGTGATTCTCTTCTCCTTCATCGTTGATGTCATCCTCTACACATATATGCCTCATGGCTAAAGGTGAATGCAAGGTATAAAATAATGATGATAGTAGCGATAAGGAATTTGCTTCACTGTCATATGATGAACTAGTTGACTTGCTAAAAGAATATACTCAAAGTCATTAGAAAGAAAAAAGATAAATGTGACAAGTTAAAAACTAAGAATAAAGCTATGTTTGGAACCTTAGAGCTAATAGTTAGCTAGCTAACAAATTGTTAGATGGCTTGAGTCAATTAATGGACTAATTGTTAACTTTGAGTTAGCTAACAATTATATGGGGCATTAGGTTTGGGGGGGTTGGTATTTGGAACCTCTCCAGCTAATTTTAGCAACCAACTATTAA…
ZmACO2 promoter	maize inbrid line CIMBL54	TATGTTTGCACTGTGATTCTCTTCTCCTTCATCGTTGATGTCATCCTCTACACATATATGCCTCATGGCTAAAGGTGAATGCAAGGTATAAAATAATGATGATAGTAGCGATAAGGAATTTGCTTCACTGTCATATGATGAACTAGTTGACTTGCTAAAAGAATATACTCAAAGTCATTAGAAAGAAAAAAGATAAATGTGACAAGTTAAAAACTAAGAATAAAGCTATGTTTGGAACCTTAGAGCTAATAGTTAGCTAGCTAACAAATTGTTAGATGGCTTGAGTCAATTAATGGACTAATTGTTAACTTTGAGTTAGCTAACAATTATATGGGGCATTAGGTTTGGGGGGGTTGGTATTTGGAACCTCTCCAGCTAATTTTAGCAACCAACTATTAA…
ZmACO2 promoter	maize inbrid line 268	TATGTTTGCATTGTGATTCTCTTCTCCTTCATCGTTGATGTCATCCTCTACACATATATGCCTCATGGCTAAAGGTGAATGCAAGGTATAAAATGATGATGATAGTAGCGATAAGGAATTTGATTCACTGTCATATGATGAACTAGTTGACTTGCTAAAAGAATATACTCAAAGTCATTAGAAAGAAAAAAAAATAAATGTGACAAGTTAAAAACTAAGAATAAAGCTATGTTTGGAACCTTAGAGCTAATAGTTAGCTAGCTAAGAAATTGTTAGATGGGTTGAGTCAGTTAATGGACTAATTGTTAGCTTTGAGTTAGCTAACAATTAGATGAGGCATTAGCTAGGGGTCTAGCTATTAGTTCTAGAGTATTCAAACAGAACCTAAGTCTTTATATG…
ZmACO2 promoter	maize inbrid line MO17	TATGTTTGCACTGTGATTCTCTTCTCCTTCATCGTTGATGTCATCCTCTACACATATATGCCTCATGGCTAAAGGTGAATGCAAGGTATAAAATAATGATGATAGTAGCGATAAGGAATTTGCTTCACTGTCATATGATGAACTAGTTGACTTGCTAAAAGAATATACTCAAAGTCATTAGAAAGAAAAAAGATAAATGTGACAAGTTAAAAACTAAGAATAAAGCTATGTTTGGAACCTTAGAGCTAATAGTTAGCTAGCTAACAAATTGTTAGATGGCTTGAGTCAATTAATGGACTAATTGTTAACTTTGAGTTAGCTAACAATTATATGGGGCATTAGGTTTGGGGGGGTTGGTATTTGGAACCTCTCCAGCTAATTTTAGCAACCAACTATTAA…
ZmACO2 promoter	maize inbrid line GEMS56	TATGTTTGCACTGTGATTCTCTTCTCCTTCATCGTTGATGTCATCCTCTACACATATATGCCTCATGGCTAAAGGTGAATGCAAGGTATAAAATAATGATGATAGTAGCGATAAGGAATTTGCTTCACTGTCATATGATGAACTAGTTGACTTGCTAAAAGAATATACTCAAAGTCATTAGAAAGAAAAAAGATAAATGTGACAAGTTAAAAACTAAGAATAAAGCTATGTTTGGAACCTTAGAGCTAATAGTTAGCTAGCTAACAAATTGTTAGATGGCTTGAGTCAATTAATGGACTAATTGTTAACTTTGAGTTAGCTAACAATTATATGGGGCATTAGGTTTGGGGGGGTTGGTATTTGGAACCTCTCCAGCTAATTTTAGCAACCAACTATTAA…
ZmACO2 promoter	maize inbrid line CIMBL121	TATGTTTGCACTGTGATTCTCTTCTCCTTCATCGTTGATGTCATCCTCTACACATATATGCCTCATGGCTAAAGGTGAATGCAAGGTATAAAATAATGATGATAGTAGCGATAAGGAATTTGCTTCACTGTCATATGATGAACTAGTTGACTTGCTAAAAGAATATACTCAAAGTCATTAGAAAGAAAAAAGATAAATGTGACAAGTTAAAAACTAAGAATAAAGCTATGTTTGGAACCTTAGAGCTAATAGTTAGCTAGCTAACAAATTGTTAGATGGCTTGAGTCAATTAATGGACTAATTGTTAACTTTGAGTTAGCTAACAATTATATGGGGCATTAGGTTTGGGGGGGTTGGTATTTGGAACCTCTCCAGCTAATTTTAGCAACCAACTATTAA…
ZmACO2 promoter	maize inbrid line CML29	TATGTTTGCACTGTGATTCTCTTCTCCTTCATCGTTGATGTCATCCTCTACACATATATGCCTCATGGCTAAAGGTGAATGCAAGGTATAAAATAATGATGATAGTAGCGATAAGGAATTTGCTTCACTGTCATATGATGAACTAGTTGACTTGCTAAAAGAATATACTCAAAGTCATTAGAAAGAAAAAAGATAAATGTGACAAGTTAAAAACTAAGAATAAAGCTATGTTTGGAACCTTAGAGCTAATAGTTAGCTAGCTAACAAATTGTTAGATGGCTTGAGTCAATTAATGGACTAATTGTTAACTTTGAGTTAGCTAACAATTATATGGGGCATTAGGTTTGGGGGGTTGGTATTTGGAACCTCTCCAGCTAATTTTAGCAACCAACTATTAAT…
ZmACO2 promoter	maize inbrid line ZAC546	TATGTTTGCACTGTGATTCTCTTCTCCTTCATCGTTGATGTCATCCTCTACACATATATGCCTCATGGCTAAAGGTGAATGCAAGGTATAAAATAATGATGATAGTAGCGATAAGGAATTTGCTTCACTGTCATATGATGAACTAGTTGACTTGCTAAAAGAATATACTCAAAGTCATTAGAAAGAAAAAAGATAAATGTGACAAGTTAAAAACTAAGAATAAAGCTATGTTTGGAACCTTAGAGCTAATAGTTAGCTAGCTAACAAATTGTTAGATGGCTTGAGTCAATTAATGGACTAATTGTTAACTTTGAGTTAGCTAACAATTATATGGGGCATTAGGTTTGGGGGGGTTGGTATTTGGAACCTCTCCAGCTAATTTTAGCAACCAACTATTAA…
ZmACO2 promoter	maize inbrid line JIAO51	TATGTTTGCACTGTGATTCTCTTCTCCTTCATCGTTGATGTCATCCTCTACACATATATGCCTCATGGCTAAAGGTGAATGCAAGGTATAAAATAATGATGATAGTAGCGATAAGGAATTTGCTTCACTGTCATATGATGAACTAGTTGACTTGCTAAAAGAATATACTCAAAGTCATTAGAAAGAAAAAAGATAAATGTGACAAGTTAAAAACTAAGAATAAAGCTATGTTTGGAACCTTAGAGCTAATAGTTAGCTAGCTAACAAATTGTTAGATGGCTTGAGTCAATTAATGGACTAATTGTTAACTTTGAGTTAGCTAACAATTATATGGGGCATTAGGTTTGGGGGGGTTGGTATTTGGAACCTCTCCAGCTAATTTTAGCAACCAACTATTAA…
ZmACO2 promoter	maize inbrid line A619	TATGTTTGCACTGTGATTCTCTTCTCCTTCATCGTTGATGTCATCCTCTACACATATATGCCTCATGGCTAAAGGTGAATGCAAGGTATAAAATAATGATGATAGTAGCGATAAGGAATTTGCTTCACTGTCATATGATGAACTAGTTGACTTGCTAAAAGAATATACTCAAAGTCATTAGAAAGAAAAAAGATAAATGTGACAAGTTAAAAACTAAGAATAAAGCTATGTTTGGAACCTTAGAGCTAATAGTTAGCTAGCTAACAAATTGTTAGATGGCTTGAGTCAATTAATGGACTAATTGTTAACTTTGAGTTAGCTAACAATTATATGGGGCATTAGGTTTGGGGGGGTTGGTATTTGGAACCTCTCCAGCTAATTTTAGCAACCAACTATTAA…
ZmACO2 promoter	maize inbrid line CIMBL27	TATGTTTGCATTGTGATTCTCTTCTCCTTCATCGTTGATGTCATCCTCTACACATATATGCCTCATGGCTAAAGGTGAATGCAAGGTATAAAATGATGATGATAGTAGCGATAAGGAATTTGATTCACTGTCATATGATGAACTAGTTGACTTGCTAAAAGAATATACTCAAAGTCATTAGAAAGAAAAAAAAAATAAATGTGACAAGTTAAAAACTAAGAATAAAGCTATGTTTGGAACCTTAGAGCTAATAGTTAGCTAGCTAAGAAATTGTTAGATGGGTTGAGTCAGTTAATGGACTAATTGTTAGCTTTGAGTTAGCTAACAATTAGATGAGGCATTAGCTAGGGGTCTAGCTATTAGTTCTAGAGTATTCAAACAGAACCTAAGTCTTTATAT…
ZmACO2 promoter	maize inbrid line D863F	TATGTTTGCATTGTGATTCTCTTCTCCTTCATCGTTGATGTCATCCTCTACACATATATGCCTCATGGCTAAAGGTGAATGCAAGGTATAAAATGATGATGATAGTAGCGATAAGGAATTTGATTCACTGTCATATGATGAACTAGTTGACTTGCTAAAAGAATATACTCAAAGTCATTAGAAAGAAAAAAAAATAAATGTGACAAGTTAAAAACTAAGAATAAAGCTATGTTTGGAACCTTAGAGCTAATAGTTAGCTAGCTAAGAAATTGTTAGATGGGTTGAGTCAGTTAATGGACTAATTGTTAGCTTTGAGTTAGCTAACAATTAGATGAGGCATTAGCTAGGGGTCTAGCTATTAGTTCTAGAGTATTCAAACAGAACCTAAGTCTTTATATG…
ZmACO2 promoter	maize inbrid line DAN3130	TATGTTTGCACTGTGATTCTCTTCTCCTTCATCGTTGATGTCATCCTCTACACATATATGCCTCATGGCTAAAGGTGAATGCAAGGTATAAAATAATGATGATAGTAGCGATAAGGAATTTGCTTCACTGTCATATGATGAACTAGTTGACTTGCTAAAAGAATATACTCAAAGTCATTAGAAAGAAAAAAGATAAATGTGACAAGTTAAAAACTAAGAATAAAGCTATGTTTGGAACCTTAGAGCTAATAGTTAGCTAGCTAACAAATTGTTAGATGGCTTGAGTCAATTAATGGACTAATTGTTAACTTTGAGTTAGCTAACAATTATATGGGGCATTAGGTTTGGGGGGGTTGGTATTTGGAACCTCTCCAGCTAATTTTAGCAACCAACTATTAA…
ZmACO2 promoter	maize inbrid line GEMS31	TATGTTTGCATTGTGATTCTCTTCTCCTTCATCGTTGATGTCATCCTCTACACATATATGCCTCATGGCTAAAGGTGAATGCAAGGTATAAAATGATGATGATAGTAGCGATAAGGAATTTGATTCACTGTCATATGATGAACTAGTTGACTTGCTAAAAGAATATACTCAAAGTCATTAGAAAGAAAAAAAAATAAATGTGACAAGTTAAAAACTAAGAATAAAGCTATGTTTAGAACCTTAGAGCTAATAGTTAGCTAGCTAAGAAATTGTTAGATGGGTTGAGTCAGTTAATGGACTAATTGTTAGCTTTGAGTTAGCTAACAATTAGATGAGGCATTAGCTAGGGGTCTAGCTATTAGTTCTAGAGTATTCAAACAGAACCTAAGTCTTTATATG…
ZmACO2 promoter	maize inbrid line CIMBL143	TATGTTTGCACTGTGATTCTCTTCTCCTTCATCGTTGATGTCATCCTCTACACATATATGCCTCATGGCTAAAGGTGAATGCAAGGTATAAAATAATGATGATAGTAGCGATAAGGAATTTGCTTCACTGTCATATGATGAACTAGTTGACTTGCTAAAAGAATATACTCAAAGTCATTAGAAAGAAAAAAGATAAATGTGACAAGTTAAAAACTAAGAATAAAGCTATGTTTGGAACCTTAGAGCTAATAGTTAGCTAGCTAACAAATTGTTAGATGGCTTGAGTCAATTAATGGACTAATTGTTAACTTTGAGTTAGCTAACAATTATATGGGGCATTAGGTTTGGGGGGGTTGGTATTTGGAACCTCTCCAGCTAATTTTAGCAACCAACTATTAA…
ZmACO2 promoter	maize inbrid line DH29	TATGTTTGCATTGTGATTCTCTTCTCCTTCATCGTTGATGTCATCCTCTACACATATATGCCTCATGGCTAAAGGTGAATGCAAGGTATAAAATGATGATGATAGTAGCGATAAGGAATTTGATTCACTGTCATATGATGAACTAGTTGACTTGCTAAAAGAATATACTCAAAGTCATTAGAAAGAAAAAAAAATAAATGTGACAAGTTAAAAACTAAGAATAAAGCTATGTTTGGAACCTTAGAGCTAATAGTTAGCTAGCTAAGAAATTGTTAGATGGGTTGAGTCAGTTAATGGACTAATTGTTAGCTTTGAGTTAGCTAACAATTAGATGAGGCATTAGCTAGGGGTCTAGCTATTAGTTCTAGAGTATTCAAACAGAACCTAAGTCTTTATATG…
ZmACO2 promoter	maize inbrid line SY3073	TATGTTTGCATTGTGATTCTCTTCTCCTTCATCGTTGATGTCATCCTCTACACATATATGCCTCATGGCTAAAGGTGAATGCAAGGTATAAAATGATGATGATAGTAGCGATAAGGAATTTGATTCACTGTCATATGATGAACTAGTTGACTTGCTAAAAGAATATACTCAAAGTCATTAGAAAGAAAAAAAAAATAAATGTGACAAGTTAAAAACTAAAAATAAAGCTATGTTTGGAACCTTAAAGCTAATAGTTAGCTAGCTAAAAAATTGTTAGATGGGTTGAGTCAGTTAATGGACTAATTGTTAGCTTTGAGTTAGCTAACAATTAGATGAGGCATTAGCTAGGGGTCTAGCTATTAGTTCTAGAGTATTCAAACAGAACCTAAGTCTTTATAT…
ZmACO2 promoter	maize inbrid line IRF291	TATGTTTGCACTGTGATTCTCTTCTCCTTCATCGTTGATGTCATCCTCTACACATATATGCCTCATGGCTAAAGGTGAATGCAAGGTATAAAATAATGATGATAGTAGCGATAAGGAATTTGCTTCACTGTCATATGATGAACTAGTTGACTTGCTAAAAGAATATACTCAAAGTCATTAGAAAGAAAAAAGATAAATGTGACAAGTTAAAAACTAAGAATAAAGCTATGTTTGGAACCTTAGAGCTAATAGTTAGCTAGCTAACAAATTGTTAGATGGCTTGAGTCAATTAATGGACTAATTGTTAACTTTGAGTTAGCTAACAATTATATGGGGCATTAGGTTTGGGGGGGTTGGTATTTGGAACCTCTCCAGCTAATTTTAGCAACCAACTATTAA…
ZmACO2 promoter	maize inbrid line SI434	TATGTTTGCACTGTGATTCTCTTCTCCTTCATCGTTGATGTCATCCTCTACACATATATGCCTCATGGCTAAAGGTGAATGCAAGGTATAAAATAATGATGATAGTAGCGATAAGGAATTTGCTTCACTGTCATATGATGAACTAGTTGACTTGCTAAAAGAATATACTCAAAGTCATTAGAAAGAAAAAAGATAAATGTGACAAGTTAAAAACTAAGAATAAAGCTATGTTTGGAACCTTAGAGCTAATAGTTAGCTAGCTAACAAATTGTTAGATGGCTTGAGTCAATTAATGGACTAATTGTTAACTTTGAGTTAGCTAACAATTATATGGGGCATTAGGTTTGGGGGGGTTGGTATTTGGAACCTCTCCAGCTAATTTTAGCAACCAACTATTAA…
ZmACO2 promoter	maize inbrid line TY9	TATGTTTGCATTGTGATTCTCTTCTCCTTCATCGTTGATGTCATCCTCTACACATATATGCCTCATGGCTAAAGGTGAATGCAAGGTATAAAATGATGATGATAGTAGCGATAAGGAATTTGATTCACTGTCATATGATGAACTAGTTGACTTGCTAAAAGAATATACTCAAAGTCATTAGAAAGAAAAAAAAATAAATGTGACAAGTTAAAAACTAAGAATAAAGCTATGTTTAGAACCTTAGAGCTAATAGTTAGCTAGCTAAGAAATTGTTAGATGGGTTGAGTCAGTTAATGGACTAATTGTTAGCTTTGAGTTAGCTAACAATTAGATGAGGCATTAGCTAGGGGTCTAGCTATTAGTTCTAGAGTATTCAAACAGAACCTAAGTCTTTATATG…
ZmACO2 promoter	maize inbrid line 4019	TATGTTTGCATTGTGATTCTCTTCTCCTTCATCGTTGATGTCATCCTCTACACATATATGCCTCATGGCTAAAGGTGAATGCAAGGTATAAAATGATGATGATAGTAGCGATAAGGAATTTGATTCACTGTCATATGATGAACTAGTTGACTTGCTAAAAGAATATACTCAAAGTCATTAGAAAGAAAAAAAAAATAAATGTGACAAGTTAAAAACTAAAAATAAAGCTATGTTTGGAACCTTAAAGCTAATAGTTAGCTAGCTAAAAAATTGTTAGATGGGTTGAGTCAGTTAATGGACTAATTGTTAGCTTTGAGTTAGCTAACAATTAAATGAGGCATTAGCTAGGGGTCTAGCTATTAGTTCTAGAGTATTCAAACAGAACCTAAGTCTTTATAT…
ZmACO2 promoter	maize inbrid line CIMBL93	TATGTTTGCACTGTGATTCTCTTCTCCTTCATCGTTGATGTCATCCTCTACACATATATGCCTCATGGCTAAAGGTGAATGCAAGGTATAAAATAATGATGATAGTAGCGATAAGGAATTTGCTTCACTGTCATATGATGAACTAGTTGACTTGCTAAAAGAATATACTCAAAGTCATTAGAAAGAAAAAAGATAAATGTGACAAGTTAAAAACTAAGAATAAAGCTATGTTTGGAACCTTAGAGCTAATAGTTAGCTAGCTAACAAATTGTTAGATGGCTTGAGTCAATTAATGGACTAATTGTTAACTTTGAGTTAGCTAACAATTATATGGGGCATTAGGTTTGGGGGGTTGGTATTTGGAACCTCTCCAGCTAATTTTAGCAACCAACTATTAAT…
ZmACO2 promoter	maize inbrid line CIMBL136	TATGTTTGCACTGTGATTCTCTTCTCCTTCATCGTTGATGTCATCCTCTACACATATATGCCTCATGGCTAAAGGTGAATGCAAGGTATAAAATAATGATGATAGTAGCGATAAGGAATTTGCTTCACTGTCATATGATGAACTAGTTGACTTGCTAAAAGAATATACTCAAAGTCATTAGAAAGAAAAAAAGATAAATGTGACAAGTTAAAAACTAAGAATAAAGCTATGTTTGGAACCTTAGAGCTAATAGTTAGCTAGCTAACAAATTGTTAGATGGCTTGAGTCAATTAATGGACTAATTGTTAACTTTGAGTTAGCTAACAATTATATGGGGCATTAGGTTTGGGGGGGTTGGTATTTGGAACCTCTCCAGCTAATTTTAGCAACCAACTATTA…
ZmACO2 promoter	maize inbrid line CML465	TATGTTTGCATTGTGATTCTCTTCTCCTTCATCGTTGATGTCATCCTCTACACATATATGCCTCATGGCTAAAGGTGAATGCAAGGTATAAAATGATGATGATAGTAGCGATAAGGAATTTGATTCACTGTCATATGATGAACTAGTTGACTTGCTAAAAGAATATACTCAAAGTCATTAGAAAGAAAAAATAAATAAATGTGACAAGTTAAAAACTAAGAATAAAGCTATGTTTGGAACCTTAGAGCTAATAGTTAGCTAGCTAAGAAATTGTTAGATGGGTTGAGTCAGTTAATGGACTAATTGTTAGCTTTGAGTTAGCTAACAATTAGATGAGGCATTAGCTAGGGGTCTAGCTATTAGTTCTAGAGTATTCAAACAGAACCTAAGTCTTTATAT…
ZmACO2 promoter	maize inbrid line L3180	TATGTTTGCACTGTGATTCTCTTCTCCTTCATCGTTGATGTCATCCTCTACACATATATGCCTCATGGCTAAAGGTGAATGCAAGGTATAAAATAATGATGATAGTAGCGATAAGGAATTTGCTTCACTGTCATATGATGAACTAGTTGACTTGCTAAAAGAATATACTCAAAGTCATTAGAAAGAAAAAAGATAAATGTGACAAGTTAAAAACTAAGAATAAAGCTATGTTTGGAACCTTAGAGCTAATAGTTAGCTAGCTAACAAATTGTTAGATGGCTTGAGTCAATTAATGGACTAATTGTTAACTTTGAGTTAGCTAACAATTATATGGGGCATTAGGTTTGGGGGGGTTGGTATTTGGAACCTCTCCAGCTAATTTTAGCAACCAACTATTAA…
ZmACO2 promoter	maize inbrid line TX5	TATGTTTGCACTGTGATTCTCTTCTCCTTCATCGTTGATGTCATCCTCTACACATATATGCCTCATGGCTAAAGGTGAATGCAAGGTATAAAATAATGATGATAGTAGCGATAAGGAATTTGCTTCACTGTCATATGATGAACTAGTTGACTTGCTAAAAGAATATACTCAAAGTCATTAGAAAGAAAAAAGATAAATGTGACAAGTTAAAAACTAAGAATAAAGCTATGTTTGGAACCTTAGAGCTAATAGTTAGCTAGCTAACAAATTGTTAGATGGCTTGAGTCAATTAATGGACTAATTGTTAACTTTGAGTTAGCTAACAATTATATGGGGCATTAGGTTTGGGGGGGTTGGTATTTGGAACCTCTCCAGCTAATTTTAGCAACCAACTATTAA…
ZmACO2 promoter	maize inbrid line K14	TATGTTTGCACTGTGATTCTCTTCTCCTTCATCGTTGATGTCATCCTCTACACATATATGCCTCATGGCTAAAGGTGAATGCAAGGTATAAAATAATGATGATAGTAGCGATAAGGAATTTGCTTCACTGTCATATGATGAACTAGTTGACTTGCTAAAAGAATATACTCAAAGTCATTAGAAAGAAAAAAGATAAATGTGACAAGTTAAAAACTAAGAATAAAGCTATGTTTGGAACCTTAGAGCTAATAGTTAGCTAGCTAACAAATTGTTAGATGGCTTGAGTCAATTAATGGACTAATTGTTAACTTTGAGTTAGCTAACAATTATATGGGGCATTAGGTTTGGGGGGGTTGGTATTTGGAACCTCTCCAGCTAATTTTAGCAACCAACTATTAA…
ZmACO2 promoter	maize inbrid line 9642	TATGTTTGCATTGTGATTCTCTTCTCCTTCATCGTTGATGTCATCCTCTACACATATATGCCTCATGGCTAAAGGTGAATGCAAGGTATAAAATGATGATGATAGTAGCGATAAGGAATTTGATTCACTGTCATATGATGAACTAGTTGACTTGCTAAAAGAATATACTCAAAGTCATTAGAAAGAAAAAAAAATAAAGGTGACAAGTTAAAAACTAAGAATAAAGCTATGTTTGGAACCTTAGAGCTAATAGTTAGCTAGCTAAGAAATTGTTAGATGGGTTGAGTCAGTTAATGGACTAATTGTTAGCTTTGAGTTAGCTAACAATTAGATGAGGCATTAGCTAGGGGTCTAGCTATTAGTTCTAGAGTATTCAAACAGAACCTAAGTCTTTATATG…
ZmACO2 promoter	maize inbrid line EN25	TATGTTTGCACTGTGATTCTCTTCTCCTTCATCGTTGATGTCATCCTCTACACATATATGCCTCATGGCTAAAGGTGAATGCAAGGTATAAAATAATGATGATAGTAGCGATAAGGAATTTGCTTCACTGTCATATGATGAACTAGTTGACTTGCTAAAAGAATATACTCAAAGTCATTAGAAAGAAAAAAGATAAATGTGACAAGTTAAAAACTAAGAATAAAGCTATGTTTGGAACCTTAGAGCTAATAGTTAGCTAGCTAACAAATTGTTAGATGGCTTGAGTCAATTAATGGACTAATTGTTAACTTTGAGTTAGCTAACAATTATATGGGGCATTAGGTTTGGGGGGGTTGGTATTTGGAACCTCTCCAGCTAATTTTAGCAACCAACTATTAA…
ZmACO2 promoter	maize inbrid line ZB648	TATGTTTGCATTGTGATTCTCTTCTCCTTCATCGTTGATGTCATCCTCTACACATATATGCCTCATGGCTAAAGGTGAATGCAAGGTATAAAATGATGATGATAGTAGCGATAAGGAATTTGATTCACTGTCATATGATGAACTAGTTGACTTGCTAAAAGAATATACTCAAAGTCATTAGAAAGAAAAAAAAAATAAATGTGACAAGTTAAAAACTAAGAATAAAGCTATGTTTGGAACCTTAAAGCTAATAGTTAGCTAGCTAAAAAATTGTTAGATGGGTTGAGTCAGTTAATGGACTAATTGTTAGCTTTGAGTTAGCTAACAATTAGATGAGGCATTAGCTAGGGGTCTAGCTATTAGTTCTAGAGTATTCAAACAGAACCTAAGTCTTTATAT…
ZmACO2 promoter	maize inbrid line CIMBL19	TATGTTTGCACTGTGATTCTCTTCTCCTTCATCGTTGATGTCATCCTCTACACATATATGCCTCATGGCTAAAGGTGAATGCAAGGTATAAAATAATGATGATAGTAGCGATAAGGAATTTGCTTCACTGTCATATGATGAACTAGTTGACTTGCTAAAAGAATATACTCAAAGTCATTAGAAAGAAAAAAGATAAATGTGACAAGTTAAAAACTAAGAATAAAGCTATGTTTGGAACCTTAGAGCTAATAGTTAGCTAGCTAACAAATTGTTAGATGGCTTGAGTCAATTAATGGACTAATTGTTAACTTTGAGTTAGCTAACAATTATATGGGGCATTAGGTTTGGGGGGGTTGGTATTTGGAACCTCTCCAGCTAATTTTAGCAACCAACTATTAA…
ZmACO2 promoter	maize inbrid line GEMS45	TATGTTTGCACTGTGATTCTCTTCTCCTTCATCGTTGATGTCATCCTCTACACATATATGCCTCATGGCTAAAGGTGAATGCAAGGTATAAAATAATGATGATAGTAGCGATAAGGAATTTGCTTCACTGTCATATGATGAACTAGTTGACTTGCTAAAAGAATATACTCAAAGTCATTAGAAAGAAAAAAGATAAATGTGACAAGTTAAAAACTAAGAATAAAGCTATGTTTGGAACCTTAGAGCTAATAGTTAGCTAGCTAACAAATTGTTAGATGGCTTGAGTCAATTAATGGACTAATTGTTAACTTTGAGTTAGCTAACAATTATATGGGGCATTAGGTTTGGGGGGGTTGGTATTTGGAACCTCTCCAGCTAATTTTAGCAACCAACTATTAA…
ZmACO2 promoter	maize inbrid line CIMBL53	TATGTTTGCATTGTGATTCTCTTCTCCTTCATCGTTGATGTCATCCTCTACACATATATGCCTCATGGCTAAAGGTGAATGCAAGGTATAAAATGATGATGATAGTAGCGATAAGGAATTTGATTCACTGTCATATGATGAACTAGTTGACTTGCTAAAAGAATATACTCAAAGTCATTAGAAAGAAAAAAAAAATAAATGTGACAAGTTAAAAACTAAAAATAAAGCTATGTTTAAAACCTTAAAGCTAATAGTTAGCTAGCTAAAAAATTGTTAGATGGGTTGAGTCAGTTAATGGACTAATTGTTAGCTTTGAGTTAGCTAACAATTACATGAGGCATTAGCTAGGGGTCTAGCTATTAGTTCTAGAGTATTCAAACAGAACCTAAGTCTTTATAT…
ZmACO2 promoter	maize inbrid line YU87-1	TATGTTTGCATTGTGATTCTCTTCTCCTTCATCGTTGATGTCATCCTCTACACATATATGCCTCATGGCTAAAGGTGAATGCAAGGTATAAAATGATGATGATAGTAGCGATAAGGAATTTGATTCACTGTCATATGATGAACTAGTTGACTTGCTAAAAGAATATACTCAAAGTCATTAGAAAGAAAAAAAAATAAATGTGACAAGTTAAAAACTAAGAATAAAGCTATGTTTGGAACCTTAGAGCTAATAGTTAGCTAGCTAAGAAATTGTTAGATGGGTTGAGTCAGTTAATGGACTAATTGTTAGCTTTGAGTTAGCTAACAATTAGATGAGGCATTAGCTAGGGGTCTAGCTATTAGTTCTAGAGTATTCAAACAGAACCTAAGTCTTTATATG…
ZmACO2 promoter	maize inbrid line CML468	TATGTTTGCATTGTGATTCTCTTCTCCTTCATCGTTGATGTCATCCTCTACACATATATGCCTCATGGCTAAAGGTGAATGCAAGGTATAAAATGATGATGATAGTAGCGATAAGGAATTTGATTCACTGTCATATGATGAACTAGTTGACTTGCTAAAAGAATATACTCAAAGTCATTAGAAAGAAAAAAAATAAATGTGACAAGTTAAAAACTAAGAATAAAGCTATGTTTGGAACCTTAGAGCTAATAGTTAGCTAGCTAAGAAATTGTTAGATGGGTTGAGTCAGTTAATGGACTAATTGTTAGCTTTGAGTTAGCTAACAATTAGATGAGGCATTAGCTAGGGGTCTAGCTATTAGTTCTAGAGTATTCAAACAGAACCTAAGTCTTTATATGA…
ZmACO2 promoter	maize inbrid line H21	TATGTTTGCATTGTGATTCTCTTCTCCTTCATCGTTGATGTCATCCTCTACACATATATGCCTCATGGCTAAAGGTGAATGCAAGGTATAAAATGATGATGATAGTAGCGATAAGGAATTTGATTCACTGTCATATGATGAACTAGTTGACTTGCTAAAAGAATATACTCAAAGTCATTAGAAAGAAAAAAAAAATAAATGTGACAAGTTAAAAACTAAGAATAAAGCTATGTTTGGAACCTTAGAGCTAATAGTTAGCTAGCTAAGAAATTGTTAGATGGGTTGAGTCAGTTAATGGACTAATTGTTAGCTTTGAGTTAGCTAACAATTAGATGAGGCATTAGCTAGGGGTCTAGCTATTAGTTCTAGAGTATTCAAACAGAACCTAAGTCTTTATAT…
ZmACO2 promoter	maize inbrid line SHEN5003	TATGTTTGCATTGTGATTCTCTTCTCCTTCATCGTTGATGTCATCCTCTACACATATATGCCTCATGGCTAAAGGTGAATGCAAGGTATAAAATGATGATGATAGTAGCGATAAGGAATTTGATTCACTGTCATATGATGAACTAGTTGACTTGCTAAAAGAATATACTCAAAGTCATTAGAAAGAAAAAAAAAATAAATGTGACAAGTTAAAAACTAAAAATAAAGCTATGTTTGGAACCTTAGAGCTAATAGTTAGCTAGCTAAAAAATTGTTAGATGGGTTGAGTCAGTTAATGGACTAATTGTTAGCTTTGAGTTAGCTAACAATTAGATGAGGCATTAGCTAGGGGTCTAGCTATTAGTTCTAGAGTATTCAAACAGAACCTAAGTCTTTATAT…
ZmACO2 promoter	maize inbrid line CML325	TATGTTTGCACTGTGATTCTCTTCTCCTTCATCGTTGATGTCATCCTCTACACATATATGCCTCATGGCTAAAGGTGAATGCAAGGTATAAAATAATGATGATAGTAGCGATAAGGAATTTGCTTCACTGTCATATGATGAACTAGTTGACTTGCTAAAAGAATATACTCAAAGTCATTAGAAAGAAAAAAGATAAATGTGACAAGTTAAAAACTAAGAATAAAGCTATGTTTGGAACCTTAGAGCTAATAGTTAGCTAGCTAACAAATTGTTAGATGGCTTGAGTCAATTAATGGACTAATTGTTAACTTTGAGTTAGCTAACAATTATATGGGGCATTAGGTTTGGGGGGGTTGGTATTTGGAACCTCTCCAGCTAATTTTAGCAACCAACTATTAA…
ZmACO2 promoter	maize inbrid line DONG46	TATGTTTGCACTGTGATTCTCTTCTCCTTCATCGTTGATGTCATCCTCTACACATATATGCCTCATGGCTAAAGGTGAATGCAAGGTATAAAATAATGATGATAGTAGCGATAAGGAATTTGCTTCACTGTCATATGATGAACTAGTTGACTTGCTAAAAGAATATACTCAAAGTCATTAGAAAGAAAAAAGATAAATGTGACAAGTTAAAAACTAAGAATAAAGCTATGTTTGGAACCTTAGAGCTAATAGTTAGCTAGCTAACAAATTGTTAGATGGCTTGAGTCAATTAATGGACTAATTGTTAACTTTGAGTTAGCTAACAATTATATGGGGCATTAGGTTTGGGGGGGTTGGTATTTGGAACCTCTCCAGCTAATTTTAGCAACCAACTATTAA…
ZmACO2 promoter	maize inbrid line JI842	TATGTTTGCATTGTGATTCTCTTCTCCTTCATCGTTGATGTCATCCTCTACACATATATGCCTCATGGCTAAAGGTGAATGCAAGGTATAAAATGATGATGATAGTAGCGATAAGGAATTTGATTCACTGTCATATGATGAACTAGTTGACTTGCTAAAAGAATATACTCAAAGTCATTAGAAAGAAAAAAAAATAAATGTGACAAGTTAAAAACTAAGAATAAAGCTATGTTTGGAACCTTAGAGCTAATAGTTAGCTAGCTAAGAAATTGTTAGATGGGTTGAGTCAGTTAATGGACTAATTGTTAGCTTTGAGTTAGCTAACAATTAGATGAGGCATTAGCTAGGGGTCTAGCTATTAGTTCTAGAGTATTCAAACAGAACCTAAGTCTTTATATG…
ZmACO2 promoter	maize inbrid line GEMS2	TATGTTTGCACTGTGATTCTCTTCTCCTTCATCGTTGATGTCATCCTCTACACATATATGCCTCATGGCTAAAGGTGAATGCAAGGTATAAAATAATGATGATAGTAGCGATAAGGAATTTGCTTCACTGTCATATGATGAACTAGTTGACTTGCTAAAAGAATATACTCAAAGTCATTAGAAAGAAAAAAGATAAATGTGACAAGTTAAAAACTAAGAATAAAGCTATGTTTGGAACCTTAGAGCTAATAGTTAGCTAGCTAACAAATTGTTAGATGGCTTGAGTCAATTAATGGACTAATTGTTAACTTTGAGTTAGCTAACAATTATATGGGGCATTAGGTTTGGGGGGGTTGGTATTTGGAACCTCTCCAGCTAATTTTAGCAACCAACTATTAA…
ZmACO2 promoter	maize inbrid line CML121	TATGTTTGCATTGTGATTCTCTTCTCCTTCATCGTTGATGTCATCCTCTACACATATATGCCTCATGGCTAAAGGTGAATGCAAGGTATAAAATGATGATGATAGTAGCGATAAGGAATTTGATTCACTGTCATATGATGAACTAGTTGACTTGCTAAAAGAATATACTCAAAGTCATTAGAAAGAAAAAAAAATAAATGTGACAAGTTAAAAACTAAGAATAAAGCTATGTTTGGAACCTTAGAGCTAATAGTTAGCTAGCTAAGAAATTGTTAGATGGGTTGAGTCAGTTAATGGACTAATTGTTAGCTTTGAGTTAGCTAACAATTAGATGAGGCATTAGCTAGGGGTCTAGCTATTAGTTCTAGAGTATTCAAACAGAACCTAAGTCTTTATATG…
ZmACO2 promoter	maize inbrid line CML51	TATGTTTGCATTGTGATTCTCTTCTCCTTCATCGTTGATGTCATCCTCTACACATATATGCCTCATGGCTAAAGGTGAATGCAAGGTATAAAATGATGATGATAGTAGCGATAAGGAATTTGATTCACTGTCATATGATGAACTAGTTGACTTGCTAAAAGAATATACTCAAAGTCATTAGAAAGAAAAAAAAATAAATGTGACAAGTTAAAAACTAAGAATAAAGCTATGTTTGGAACCTTAGAGCTAATAGTTAGCTAGCTAAGAAATTGTTAGATGGGTTGAGTCAGTTAATGGACTAATTGTTAGCTTTGAGTTAGCTAACAATTAGATGAGGCATTAGCTAGGGGTCTAGCTATTAGTTCTAGAGTATTCAAACAGAACCTAAGTCTTTATATG…
ZmACO2 promoter	maize inbrid line CIMBL8	TATGTTTGCACTGTGATTCTCTTCTCCTTCATCGTTGATGTCATCCTCTACACATATATGCCTCATGGCTAAAGGTGAATGCAAGGTATAAAATAATGATGATAGTAGCGATAAGGAATTTGCTTCACTGTCATATGATGAACTAGTTGACTTGCTAAAAGAATATACTCAAAGTCATTAGAAAGAAAAAAGATAAATGTGACAAGTTAAAAACTAAGAATAAAGCTATGTTTGGAACCTTAGAGCTAATAGTTAGCTAGCTAACAAATTGTTAGATGGCTTGAGTCAATTAATGGACTAATTGTTAACTTTGAGTTAGCTAACAATTATATGGGGCATTAGGTTTGGGGGGGTTGGTATTTGGAACCTCTCCAGCTAATTTTAGCAACCAACTATTAA…
ZmACO2 promoter	maize inbrid line LIAO138	TATGTTTGCATTGTGATTCTCTTCTCCTTCATCGTTGATGTCATCCTCTACCATATATGCCTCATGGCTAAAGGTGAATGCAAGGTATAAAATGATGATGATAGTAGCGATAAGGAATTTGATTCACTGTCATATGATGAACTAGTTGACTTGCTAAAAGAATATACTCAAAGTCATTAGAAAGAAAAAAAAAATAAATGTGACAAGTTAAAAACTAAGAATAAAGCTATGTTTGGAACCTTAGAGCTAATAGTTAGCTAGCTAAGAAATTGTTAGATGGGTTGAGTCAGTTAATGGACTAATTGTTAGCTTTGAGTTAGCTAACAATTAGATGAGGCATTAGCTAGGGGTCTAGCTATTAGTTCTAGAGTATTCAAACAGAACCTAAGTCTTTATATG…
ZmACO2 promoter	maize inbrid line B151	TATGTTTGCACTGTGATTCTCTTCTCCTTCATCGTTGATGTCATCCTCTACACATATATGCCTCATGGCTAAAGGTGAATGCAAGGTATAAAATAATGATGATAGTAGCGATAAGGAATTTGCTTCACTGTCATATGATGAACTAGTTGACTTGCTAAAAGAATATACTCAAAGTCATTAGAAAGAAAAAAGATAAATGTGACAAGTTAAAAACTAAGAATAAAGCTATGTTTGGAACCTTAGAGCTAATAGTTAGCTAGCTAACAAATTGTTAGATGGCTTGAGTCAATTAATGGACTAATTGTTAACTTTGAGTTAGCTAACAATTATATGGGGCATTAGGTTTGGGGGGTTGGTATTTGGAACCTCTCCAGCTAATTTTAGCAACCAACTATTAAT…
ZmACO2 promoter	maize inbrid line GEMS55	TATGTTTGCATTGTGATTCTCTTCTCCTTCATCGTTGATGTCATCCTCTACACATATATGCCTCATGGCTAAAGGTGAATGCAAGGTATAAAATGATGATGATAGTAGCGATAAGGAATTTGATTCACTGTCATATGATGAACTAGTTGACTTGCTAAAAGAATATACTCAAAGTCATTAGAAAGAAAAAAAAAATAAATGTGACAAGTTAAAAACTAAGAATAAAGCTATGTTTGGAACCTTAAAGCTAATAGTTAGCTAGCTAAAAAATTGTTAGATGGGTTGAGTCAGTTAATGGACTAATTGTTAGCTTTGAGTTAGCTAACAATTAGATGAGGCATTAGCTAGGGGTCTAGCTATTAGTTCTAGAGTATTCAAACAGAACCTAAGTCTTTATAT…
ZmACO2 promoter	maize inbrid line HTH-17	TATGTTTGCACTGTGATTCTCTTCTCCTTCATCGTTGATGTCATCCTCTACACATATATGCCTCATGGCTAAAGGTGAATGCAAGGTATAAAATAATGATGATAGTAGCGATAAGGAATTTGCTTCACTGTCATATGATGAACTAGTTGACTTGCTAAAAGAATATACTCAAAGTCATTAGAAAGAAAAAAGATAAATGTGACAAGTTAAAAACTAAGAATAAAGCTATGTTTGGAACCTTAGAGCTAATAGTTAGCTAGCTAACAAATTGTTAGATGGCTTGAGTCAATTAATGGACTAATTGTTAACTTTGAGTTAGCTAACAATTATATGGGGCATTAGGTTTGGGGGGGTTGGTATTTGGAACCTCTCCAGCTAATTTTAGCAACCAACTATTAA…
ZmACO2 promoter	maize inbrid line CIMBL25	TATGTTTGCACTGTGATTCTCTTCTCCTTCATCGTTGATGTCATCCTCTACACATATATGCCTCATGGCTAAAGGTGAATGCAAGGTATAAAATAATGATGATAGTAGCGATAAGGAATTTGCTTCACTGTCATATGATGAACTAGTTGACTTGCTAAAAGAATATACTCAAAGTCATTAGAAAGAAAAAAGATAAATGTGACAAGTTAAAAACTAAGAATAAAGCTATGTTTGGAACCTTAGAGCTAATAGTTAGCTAGCTAACAAATTGTTAGATGGCTTGAGTCAATTAATGGACTAATTGTTAACTTTGAGTTAGCTAACAATTATATGGGGCATTAGGTTTGGGGGGGTTGGTATTTGGAACCTCTCCAGCTAATTTTAGCAACCAACTATTAA…
ZmACO2 promoter	maize inbrid line DSB	TATGTTTGCACTGTGATTCTCTTCTCCTTCATCGTTGATGTCATCCTCTACACATATATGCCTCATGGCTAAAGGTGAATGCAAGGTATAAAATAATGATGATAGTAGCGATAAGGAATTTGCTTCACTGTCATATGATGAACTAGTTGACTTGCTAAAAGAATATACTCAAAGTCATTAGAAAGAAAAAAGATAAATGTGACAAGTTAAAAACTAAGAATAAAGCTATGTTTGGAACCTTAGAGCTAATAGTTAGCTAGCTAACAAATTGTTAGATGGCTTGAGTCAATTAATGGACTAATTGTTAACTTTGAGTTAGCTAACAATTATATGGGGCATTAGGTTTGGGGGGGTTGGTATTTGGAACCTCTCCAGCTAATTTTAGCAACCAACTATTAA…
ZmACO2 promoter	maize inbrid line HUANGC	TATGTTTGCATTGTGATTCTCTTCTCCTTCATCGTTGATGTCATCCTCTACACATATATGCCTCATGGCTAAAGGTGAATGCAAGGTATAAAATGATGATGATAGTAGCGATAAGGAATTTGCTTCACTGTCATATGATGAACTAGGTGACTTGCTAAAAGAATATACTCAAAGTCCTTAGAAAAAAAGATAAATGTGACAAGTTAAAAACTAAGAATAAAGCTATGTTTGGAACCTTAGAGCTAATAGTTAGCTAGCTAACAAATTGTTAGATGAGTTGAGTTAGTTAATGGACTAATTGTTAGCTTTGAGTTAGCTAACAATTAGATGGGGCATTAGCTGGGGGTCTAGCTAATTTTAGTAACTAACTATTAGTTCTAGAGTATTCAAACAGAACCT…
ZmACO2 promoter	maize inbrid line GEMS23	TATGTTTGCATTGTGATTCTCTTCTCCTTCATCGTTGATGTCATCCTCTACACATATATGCCTCATGGCTAAAGGTGAATGCAAGGTATAAAATGATGATGATAGTAGCGATAAGGAATTTGATTCACTGTCATATGATGAACTAGTTGACTTGCTAAAAGAATATACTCAAAGTCATTAGAAAGAAAAAAAAAATAAATGTGACAAGTTAAAAACTAAGAATAAAGCTATGTTTGGAACCTTAGAGCTAATAGTTAGCTAGCTAAGAAATTGTTAGATGGGTTGAGTCAGTTAATGGACTAATTGTTAGCTTTGAGTTAGCTAACAATTAGATGAGGCATTAGCTAGGGGTCTAGCTATTAGTTCTAGAGTATTCAAACAGAACCTAAGTCTTTATAT…
ZmACO2 promoter	maize inbrid line HAI1134	TATGTTTGCACTGTGATTCTCTTCTCCTTCATCGTTGATGTCATCCTCTACACATATATGCCTCATGGCTAAAGGTGAATGCAAGGTATAAAATAATGATGATAGTAGCGATAAGGAATTTGCTTCACTGTCATATGATGAACTAGTTGACTTGCTAAAAGAATATACTCAAAGTCATTAGAAAGAAAAAAGATAAATGTGACAAGTTAAAAACTAAGAATAAAGCTATGTTTGGAACCTTAGAGCTAATAGTTAGCTAGCTAACAAATTGTTAGATGGCTTGAGTCAATTAATGGACTAATTGTTAACTTTGAGTTAGCTAACAATTATATGGGGCATTAGGTTTGGGGGGGTTGGTATTTGGAACCTCTCCAGCTAATTTTAGCAACCAACTATTAA…
ZmACO2 promoter	maize inbrid line QTHHSBTS	TATGTTTGCACTGTGATTCTCTTCTCCTTCATCGTTGATGTCATCCTCTACACATATATGCCTCATGGCTAAAGGTGAATGCAAGGTATAAAATAATGATGATAGTAGCGATAAGGAATTTGCTTCACTGTCATATGATGAACTAGTTGACTTGCTAAAAGAATATACTCAAAGTCATTAGAAAGAAAAAAGATAAATGTGACAAGTTAAAAACTAAGAATAAAGCTATGTTTGGAACCTTAGAGCTAATAGTTAGCTAGCTAACAAATTGTTAGATGGCTTGAGTCAATTAATGGACTAATTGTTAACTTTGAGTTAGCTAACAATTATATGGGGCATTAGGTTTGGGGGGGTTGGTATTTGGAACCTCTCCAGCTAATTTTAGCAACCAACTATTAA…
ZmACO2 promoter	maize inbrid line CML69	TATGTTTGCATTGTGATTCTCTTCTCCTTCATCGTTGATGTCATCCTCTACACATATATGCCTCATGGCTAAAGGTGAATGCAAGGTATAAAATGATGATGATAGTAGCGATAAGGAATTTGATTCACTGTCATATGATGAACTAGTTGACTTGCTAAAAGAATATACTCAAAGTCATTAGAAAGAAAAAAAAATAAATGTGACAAGTTAAAAACTAAGAATAAAGCTATGTTTGGAACCTTAGAGCTAATAGTTAGCTAGCTAAGAAATTGTTAGATGGGTTGAGTCAGTTAATGGACTAATTGTTAGCTTTGAGTTAGCTAACAATTAGATGAGGCATTAGCTAGGGGTCTAGCTATTAGTTCTAGAGTATTCAAACAGAACCTAAGTCTTTATATG…
ZmACO2 promoter	maize inbrid line CML114	TATGTTTGCATTGTGATTCTCTTCTCCTTCATCGTTGATGTCATCCTCTACACATATATGCCTCATGGCTAAAGGTGAATGCAAGGTATAAAATGATGATGATAGTAGCGATAAGGAATTTGATTCACTGTCATATGATGAACTAGTTGACTTGCTAAAAGAATATACTCAAAGTCATTAGAAAGAAAAAAAAATAAATGTGACAAGTTAAAAACTAAGAATAAAGCTATGTTTGGAACCTTAGAGCTAATAGTTAGCTAGCTAAGAAATTGTTAGATGGGTTGAGTCAGTTAATGGACTAATTGTTAGCTTTGAGTTAGCTAACAATTAGATGAGGCATTAGCTAGGGGTCTAGCTATTAGTTCTAGAGTATTCAAACAGAACCTAAGTCTTTATATG…
ZmACO2 promoter	maize inbrid line J4112	TATGTTTGCATTGTGATTCTCTTCTCCTTCATCGTTGATGTCATCCTCTACACATATATGCCTCATGGCTAAAGGTGAATGCAAGGTATAAAATGATGATGATAGTAGCGATAAGGAATTTGATTCACTGTCATATGATGAACTAGTTGACTTGCTAAAAGAATATACTCAAAGTCATTAGAAAGAAAAAAAAAATAAATGTGACAAGTTAAAAACTAAAAATAAAGCTATGTTTGGAACCTTAAAGCTAATAGTTAGCTAGCTAAAAAATTGTTAGATGGGTTGAGTCAGTTAATGGACTAATTGTTAGCTTTGAGTTAGCTAACAATTAGATGAGGCATTAGCTAGGGGTCTAGCTATTAGTTCTAGAGTATTCAAACAGAACCTAAGTCTTTATAT…
ZmACO2 promoter	maize inbrid line CML408	TATGTTTGCACTGTGATTCTCTTCTCCTTCATCGTTGATGTCATCCTCTACACATATATGCCTCATGGCTAAAGGTGAATGCAAGGTATAAAATAATGATGATAGTAGCGATAAGGAATTTGCTTCACTGTCATATGATGAACTAGTTGACTTGCTAAAAGAATATACTCAAAGTCATTAGAAAGAAAAAAGATAAATGTGACAAGTTAAAAACTAAGAATAAAGCTATGTTTGGAACCTTAGAGCTAATAGTTAGCTAGCTAACAAATTGTTAGATGGCTTGAGTCAATTAATGGACTAATTGTTAACTTTGAGTTAGCTAACAATTATATGGGGCATTAGGTTTGGGGGGGTTGGTATTTGGAACCTCTCCAGCTAATTTTAGCAACCAACTATTAA…
ZmACO2 promoter	maize inbrid line GEMS43	TATGTTTGCACTGTGATTCTCTTCTCCTTCATCGTTGATGTCATCCTCTACACATATATGCCTCATGGCTAAAGGTGAATGCAAGGTATAAAATAATGATGATAGTAGCGATAAGGAATTTGCTTCACTGTCATATGATGAACTAGTTGACTTGCTAAAAGAATATACTCAAAGTCATTAGAAAGAAAAAAGATAAATGTGACAAGTTAAAAACTAAGAATAAAGCTATGTTTGGAACCTTAGAGCTAATAGTTAGCTAGCTAACAAATTGTTAGATGGCTTGAGTCAATTAATGGACTAATTGTTAACTTTGAGTTAGCTAACAATTATATGGGGCATTAGGTTTGGGGGGGTTGGTATTTGGAACCTCTCCAGCTAATTTTAGCAACCAACTATTAA…
ZmACO2 promoter	maize inbrid line SHEN135	TATGTTTGCATTGTGATTCTCTTCTCCTTCATCGTTGATGTCATCCTCTACACATATATGCCTCATGGCTAAAGGTGAATGCAAGGTATAAAATGATGATGATAGTAGCGATAAGGAATTTGATTCACTGTCATATGATGAACTAGTTGACTTGCTAAAAGAATATACTCAAAGTCATTAGAAAGAAAAAAAAATAAATGTGACAAGTTAAAAACTAAGAATAAAGCTATGTTTGGAACCTTAGAGCTAATAGTTAGCTAGCTAAGAAATTGTTAGATGGGTTGAGTCAGTTAATGGACTAATTGTTAGCTTTGAGTTAGCTAACAATTAGATGAGGCATTAGCTAGGGGTCTAGCTATTAGTTCTAGAGTATTCAAACAGAACCTAAGTCTTTATATG…
ZmACO2 promoter	maize inbrid line CIMBL67	TATGTTTGCATTGTGATTCTCTTCTCCTTCATCGTTGATGTCATCCTCTACACATATATGCCTCATGGCTAAAGGTGAATGCAAGGTATAAAATGATGATGATAGTAGCGATAAGGAATTTGATTCACTGTCATATGATGAACTAGTTGACTTGCTAAAAGAATATACTCAAAGTCATTAGAAAGAAAAAAAAAATAAATGTGACAAGTTAAAAACTAAAAATAAAGCTATGTTTGGAACCTTAAAGCTAATAGTTAGCTAGCTAAAAAATTGTTAGATGGGTTGAGTCAGTTAATGGACTAATTGTTAGCTTTGAGTTAGCTAACAATTAGATGAGGCATTAGCTAGGGGTCTAGCTATTAGTTCTAGAGTATTCAAACAGAACCTAAGTCTTTATAT…
ZmACO2 promoter	maize inbrid line CML473	TATGTTTGCATTGTGATTCTCTTCTCCTTCATCGTTGATGTCATCCTCTACACATATATGCCTCATGGCTAAAGGTGAATGCAAGGTATAAAATGATGATGATAGTAGCGATAAGGAATTTGATTCACTGTCATATGATGAACTAGTTGACTTGCTAAAAGAATATACTCAAAGTCATTAGAAAGAAAAAAAAATAAATGTGACAAGTTAAAAACTAAGAATAAAGCTATGTTTGGAACCTTAGAGCTAATAGTTAGCTAGCTAAGAAATTGTTAGATGGGTTGAGTCAGTTAATGGACTAATTGTTAGCTTTGAGTTAGCTAACAATTAGATGAGGCATTAGCTAGGGGTCTAGCTATTAGTTCTAGAGTATTCAAACAGAACCTAAGTCTTTATATG…
ZmACO2 promoter	maize inbrid line B11	TATGTTTGCACTGTGATTCTCTTCTCCTTCATCGTTGATGTCATCCTCTACACATATATGCCTCATGGCTAAAGGTGAATGCAAGGTATAAAATAATGATGATAGTAGCGATAAGGAATTTGCTTCACTGTCATATGATGAACTAGTTGACTTGCTAAAAGAATATACTCAAAGTCATTAGAAAGAAAAAAGATAAATGTGACAAGTTAAAAACTAAGAATAAAGCTATGTTTGGAACCTTAGAGCTAATAGTTAGCTAGCTAACAAATTGTTAGATGGCTTGAGTCAATTAATGGACTAATTGTTAACTTTGAGTTAGCTAACAATTATATGGGGCATTAGGTTTGGGGGGGTTGGTATTTGGAACCTCTCCAGCTAATTTTAGCAACCAACTATTAA…
ZmACO2 promoter	maize inbrid line K12	TATGTTTGCACTGTGATTCTCTTCTCCTTCATCGTTGATGTCATCCTCTACACATATATGCCTCATGGCTAAAGGTGAATGCAAGGTATAAAATAATGATGATAGTAGCGATAAGGAATTTGCTTCACTGTCATATGATGAACTAGTTGACTTGCTAAAAGAATATACTCAAAGTCATTAGAAAGAAAAAAGATAAATGTGACAAGTTAAAAACTAAGAATAAAGCTATGTTTGGAACCTTAGAGCTAATAGTTAGCTAGCTAACAAATTGTTAGATGGCTTGAGTCAATTAATGGACTAATTGTTAACTTTGAGTTAGCTAACAATTATATGGGGCATTAGGTTTGGGGGGGTTGGTATTTGGAACCTCTCCAGCTAATTTTAGCAACCAACTATTAA…
ZmACO2 promoter	maize inbrid line GEMS3	TATGTTTGCACTGTGATTCTCTTCTCCTTCATCGTTGATGTCATCCTCTACACATATATGCCTCATGGCTAAAGGTGAATGCAAGGTATAAAATAATGATGATAGTAGCGATAAGGAATTTGCTTCACTGTCATATGATGAACTAGTTGACTTGCTAAAAGAATATACTCAAAGTCATTAGAAAGAAAAAAGATAAATGTGACAAGTTAAAAACTAAGAATAAAGCTATGTTTGGAACCTTAGAGCTAATAGTTAGCTAGCTAACAAATTGTTAGATGGCTTGAGTCAATTAATGGACTAATTGTTAACTTTGAGTTAGCTAACAATTATATGGGGCATTAGGTTTGGGGGGGTTGGTATTTGGAACCTCTCCAGCTAATTTTAGCAACCAACTATTAA…
ZmACO2 promoter	maize inbrid line CIMBL45	TATGTTTGCACTGTGATTCTCTTCTCCTTCATCGTTGATGTCATCCTCTACACATATATGCCTCATGGCTAAAGGTGAATGCAAGGTATAAAATAATGATGATAGTAGCGATAAGGAATTTGCTTCACTGTCATATGATGAACTAGTTGACTTGCTAAAAGAATATACTCAAAGTCATTAGAAAGAAAAAAGATAAATGTGACAAGTTAAAAACTAAGAATAAAGCTATGTTTGGAACCTTAGAGCTAATAGTTAGCTAGCTAACAAATTGTTAGATGGCTTGAGTCAATTAATGGACTAATTGTTAACTTTGAGTTAGCTAACAATTATATGGGGCATTAGGTTTGGGGGGGTTGGTATTTGGAACCTCTCCAGCTAATTTTAGCAACCAACTATTAA…
ZmACO2 promoter	maize inbrid line DAN340	TATGTTTGCATTGTGATTCTCTTCTCCTTCATCGTTGATGTCATCCTCTACACATATATGCCTCATGGCTAAAGGTGAATGCAAGGTATAAAATGATGATGATAGTAGCGATAAGGAATTTGATTCACTGTCATATGATGAACTAGTTGACTTGCTAAAAGAATATACTCAAAGTCATTAGAAAGAAAAAAAAATAAATGTGACAAGTTAAAAACTAAGAATAAAGCTATGTTTGGAACCTTAGAGCTAATAGTTAGCTAGCTAAGAAATTGTTAGATGGGTTGAGTCAGTTAATGGACTAATTGTTAGCTTTGAGTTAGCTAACAATTAGATGAGGCATTAGCTAGGGGTCTAGCTATTAGTTCTAGAGTATTCAAACAGAACCTAAGTCTTTATATG…
ZmACO2 promoter	maize inbrid line RY732	TATGTTTGCACTGTGATTCTCTTCTCCTTCATCGTTGATGTCATCCTCTACACATATATGCCTCATGGCTAAAGGTGAATGCAAGGTATAAAATAATGATGATAGTAGCGATAAGGAATTTGCTTCACTGTCATATGATGAACTAGTTGACTTGCTAAAAGAATATACTCAAAGTCATTAGAAAGAAAAAAGATAAATGTGACAAGTTAAAAACTAAGAATAAAGCTATGTTTGGAACCTTAGAGCTAATAGTTAGCTAGCTAACAAATTGTTAGATGGCTTGAGTCAATTAATGGACTAATTGTTAACTTTGAGTTAGCTAACAATTATATGGGGCATTAGGTTTGGGGGGGTTGGTATTTGGAACCTCTCCAGCTAATTTTAGCAACCAACTATTAA…
ZmACO2 promoter	maize inbrid line CML431	TATGTTTGCATTGTGATTCTCTTCTCCTTCATCGTTGATGTCATCCTCTACACATATATGCCTCATGGCTAAAGGTGAATGCAAGGTATAAAATGATGATGATAGTAGCGATAAGGAATTTGATTCACTGTCATATGATGAACTAGTTGACTTGCTAAAAGAATATACTCAAAGTCATTAGAAAGAAAAAAAAAATAAATGTGACAAGTTAAAAACTAAGAATAAAGCTATGTTTAGAACCTTAGAGCTAATAGTTAGCTAGCTAAGAAATTGTTAGATGGGTTGAGTCAGTTAATGGACTAATTGTTAGCTTTGAGTTAGCTAACAATTAGATGAGGCATTAGCTAGGGGTCTAGCTATTAGTTCTAGAGTATTCAAACAGAACCTAAGTCTTTATAT…
ZmACO2 promoter	maize inbrid line CIMBL131	TATGTTTGCATTGTGATTCTCTTCTCCTTCATCGTTGATGTCATCCTCTACACATATATGCCTCATGGCTAAAGGTGAATGCAAGGTATAAAATGATGATGATAGTAGCGATAAGGAATTTGATTCACTGTCATATGATGAACTAGTTGACTTGCTAAAAGAATATACTCAAAGTCATTAGAAAGAAAAAAAAAATAAATGTGACAAGTTAAAAACTAAGAATAAAGCTATGTTTGGAACCTTAGAGCTAATAGTTAGCTAGCTAAGAAATTGTTAGATGGGTTGAGTCAGTTAATGGACTAATTGTTAGCTTTGAGTTAGCTAACAATTAGATGAGGCATTAGCTAGGGGTCTAGCTATTAGTTCTAGAGTATTCAAACAGAACCTAAGTCTTTATAT…
ZmACO2 promoter	maize inbrid line CIMBL46	TATGTTTGCATTGTGATTCTCTTCTCCTTCATCGTTGATGTCATCCTCTACACATATATGCCTCATGGCTAAAGGTGAATGCAAGGTATAAAATGATGATGATAGTAGCGATAAGGAATTTGATTCACTGTCATATGATGAACTAGTTGACTTGCTAAAAGAATATACTCAAAGTCATTAGAAAGAAAAAAAAAATAAATGTGACAAGTTAAAAACTAAAAATAAAGCTATGTTTGGAACCTTAAAGCTAATAGTTAGCTAGCTAAAAAATTGTTAGATGGGTTGAGTCAGTTAATGGACTAATTGTTAGCTTTGAGTTAGCTAACAATTAGATGAGGCATTAGCTAGGGGTCTAGCTATTAGTTCTAGAGTATTCAAACAGAACCTAAGTCTTTATAT…
ZmACO2 promoter	maize inbrid line YE107	TATGTTTGCACTGTGATTCTCTTCTCCTTCATCGTTGATGTCATCCTCTACACATATATGCCTCATGGCTAAAGGTGAATGCAAGGTATAAAATAATGATGATAGTAGCGATAAGGAATTTGCTTCACTGTCATATGATGAACTAGTTGACTTGCTAAAAGAATATACTCAAAGTCATTAGAAAGAAAAAAGATAAATGTGACAAGTTAAAAACTAAGAATAAAGCTATGTTTGGAACCTTAGAGCTAATAGTTAGCTAGCTAACAAATTGTTAGATGGCTTGAGTCAATTAATGGACTAATTGTTAACTTTGAGTTAGCTAACAATTATATGGGGCATTAGGTTTGGGGGGGTTGGTATTTGGAACCTCTCCAGCTAATTTTAGCAACCAACTATTAA…
ZmACO2 promoter	maize inbrid line CIMBL7	TATGTTTGCATTGTGATTCTCTTCTCCTTCATCGTTGATGTCATCCTCTACACATATATGCCTCATGGCTAAAGGTGAATGCAAGGTATAAAATGATGATGATAGTAGCGATAAGGAATTTGATTCACTGTCATATGATGAACTAGTTGACTTGCTAAAAGAATATACTCAAAGTCATTAGAAAGAAAAAATAAATAAATGTGACAAGTTAAAAACTAAGAATAAAGCTATGTTTGGAACCTTAGAGCTAATAGTTAGCTAGCTAAGAAATTGTTAGATGGGTTGAGTCAGTTAATGGACTAATTGTTAGCTTTGAGTTAGCTAACAATTAGATGAGGCATTAGCTAGGGGTCTAGCTATTAGTTCTAGAGTATTCAAACAGAACCTAAGTCTTTATAT…
ZmACO2 promoter	maize inbrid line CIMBL113	TATGTTTGCACTGTGATTCTCTTCTCCTTCATCGTTGATGTCATCCTCTACACATATATGCCTCATGGCTAAAGGTGAATGCAAGGTATAAAATAATGATGATAGTAGCGATAAGGAATTTGCTTCACTGTCATATGATGAACTAGTTGACTTGCTAAAAGAATATACTCAAAGTCATTAGAAAGAAAAAAGATAAATGTGACAAGTTAAAAACTAAGAATAAAGCTATGTTTGGAACCTTAGAGCTAATAGTTAGCTAGCTAACAAATTGTTAGATGGCTTGAGTCAATTAATGGACTAATTGTTAACTTTGAGTTAGCTAACAATTATATGGGGCATTAGGTTTGGGGGGGTTGGTATTTGGAACCTCTCCAGCTAATTTTAGCAACCAACTATTAA…
ZmACO2 promoter	maize inbrid line CIMBL60	TATGTTTGCATTGTGATTCTCTTCTCCTTCATCGTTGATGTCATCCTCTACACATATATGCCTCATGGCTAAAGGTGAATGCAAGGTATAAAATGATGATGATAGTAGCGATAAGGAATTTGATTCACTGTCATATGATGAACTAGTTGACTTGCTAAAAGAATATACTCAAAGTCATTAGAAAGAAAAAAAAATAAATGTGACAAGTTAAAAACTAAGAATAAAGCTATGTTTGGAACCTTAGAGCTAATAGTTAGCTAGCTAAGAAATTGTTAGATGGGTTGAGTCAGTTAATGGACTAATTGTTAGCTTTGAGTTAGCTAACAATTAGATGAGGCATTAGCTAGGGGTCTAGCTATTAGTTCTAGAGTATTCAAACAGAACCTAAGTCTTTATATG…
ZmACO2 promoter	maize inbrid line GEMS27	TATGTTTGCATTGTGATTCTCTTCTCCTTCATCGTTGATGTCATCCTCTACACATATATGCCTCATGGCTAAAGGTGAATGCAAGGTATAAAATGATGATGATAGTAGCGATAAGGAATTTGATTCACTGTCATATGATGAACTAGTTGACTTGCTAAAAGAATATACTCAAAGTCATTAGAAAGAAAAAAAAAATAAATGTGACAAGTTAAAAACTAAGAATAAAGCTATGTTTGGAACCTTAAAGCTAATAGTTAGCTAGCTAAAAAATTGTTAGATGGGTTGAGTCAGTTAATGGACTAATTGTTAGCTTTGAGTTAGCTAACAATTAAATGAGGCATTAGCTAGGGGTCTAGCTATTAGTTCTAGAGTATTCAAACAGAACCTAAGTCTTTATAT…
ZmACO2 promoter	maize inbrid line 8902	TATGTTTGCATTGTGATTCTCTTCTCCTTCATCGTTGATGTCATCCTCTACACATATATGCCTCATGGCTAAAGGTGAATGCAAGGTATAAAATGATGATGATAGTAGCGATAAGGAATTTGATTCACTGTCATATGATGAACTAGTTGACTTGCTAAAAGAATATACTCAAAGTCATTAGAAAGAAAAAAAAAATAAATGTGACAAGTTAAAAACTAAAAATAAAGCTATGTTTGGAACCTTAAAGCTAATAGTTAGCTAGCTAAAAAATTGTTAGATGGGTTGAGTCAGTTAATGGACTAATTGTTAGCTTTGAGTTAGCTAACAATTAAATGAGGCATTAGCTAGGGGTCTAGCTATTAGTTCTAGAGTATTCAAACAGAACCTAAGTCTTTATAT…
ZmACO2 promoter	maize inbrid line CIMBL70	TATGTTTGCACTGTGATTCTCTTCTCCTTCATCGTTGATGTCATCCTCTACACATATATGCCTCATGGCTAAAGGTGAATGCAAGGTATAAAATAATGATGATAGTAGCGATAAGGAATTTGCTTCACTGTCATATGATGAACTAGTTGACTTGCTAAAAGAATATACTCAAAGTCATTAGAAAGAAAAAAGATAAATGTGACAAGTTAAAAACTAAGAATAAAGCTATGTTTGGAACCTTAGAGCTAATAGTTAGCTAGCTAACAAATTGTTAGATGGCTTGAGTCAATTAATGGACTAATTGTTAACTTTGAGTTAGCTAACAATTATATGGGGCATTAGGTTTGGGGGGGTTGGTATTTGGAACCTCTCCAGCTAATTTTAGCAACCAACTATTAA…
ZmACO2 promoter	maize inbrid line CML451	TATGTTTGCATTGTGATTCTCTTCTCCTTCATCGTTGATGTCATCCTCTACACATATATGCCTCATGGCTAAAGGTGAATGCAAGGTATAAAATGATGATGATAGTAGCGATAAGGAATTTGATTCACTGTCATATGATGAACTAGTTGACTTGCTAAAAGAATATACTCAAAGTCATTAGAAAGAAAAAAAAATAAATGTGACAAGTTAAAAACTAAGAATAAAGCTATGTTTGGAACCTTAGAGCTAATAGTTAGCTAGCTAAGAAATTGTTAGATGGGTTGAGTCAGTTAATGGACTAATTGTTAGCTTTGAGTTAGCTAACAATTAGATGAGGCATTAGCTAGGGGTCTAGCTATTAGTTCTAGAGTATTCAAACAGAACCTAAGTCTTTATATG…
ZmACO2 promoter	maize inbrid line LG001	TATGTTTGCATTGTGATTCTCTTCTCCTTCATCGTTGATGTCATCCTCTACACATATATGCCTCATGGCTAAAGGTGAATGCAAGGTATAAAATGATGATGATAGTAGCGATAAGGAATTTGATTCACTGTCATATGATGAACTAGTTGACTTGCTAAAAGAATATACTCAAAGTCATTAGAAAGAAAAAAAAATAAATGTGACAAGTTAAAAACTAAGAATAAAGCTATGTTTGGAACCTTAGAGCTAATAGTTAGCTAGCTAAGAAATTGTTAGATGGGTTGAGTCAGTTAATGGACTAATTGTTAGCTTTGAGTTAGCTAACAATTAGATGAGGCATTAGCTAGGGGTCTAGCTATTAGTTCTAGAGTATTCAAACAGAACCTAAGTCTTTATATG…
ZmACO2 promoter	maize inbrid line CML423	TATGTTTGCATTGTGATTCTCTTCTCCTTCATCGTTGATGTCATCCTCTACACATATATGCCTCATGGCTAAAGGTGAATGCAAGGTATAAAATGATGATGATAGTAGCGATAAGGAATTTGATTCACTGTCATATGATGAACTAGTTGACTTGCTAAAAGAATATACTCAAAGTCATTAGAAAGAAAAAAAAATAAATGTGACAAGTTAAAAACTAAGAATAAAGCTATGTTTGGAACCTTAGAGCTAATAGTTAGCTAGCTAAGAAATTGTTAGATGGGTTGAGTCAGTTAATGGACTAATTGTTAGCTTTGAGTTAGCTAACAATTAGATGAGGCATTAGCTAGGGGTCTAGCTATTAGTTCTAGAGTATTCAAACAGAACCTAAGTCTTTATATG…
ZmACO2 promoter	maize inbrid line SY1128	TATGTTTGCATTGTGATTCTCTTCTCCTTCATCGTTGATGTCATCCTCTACACATATATGCCTCATGGCTAAAGGTGAATGCAAGGTATAAAATGATGATGATAGTAGCGATAAGGAATTTGATTCACTGTCATATGATGAACTAGTTGACTTGCTAAAAGAATATACTCAAAGTCATTAGAAAGAAAAAAAAAATAAATGTGACAAGTTAAAAACTAAAAATAAAGCTATGTTTGGAACCTTAAAGCTAATAGTTAGCTAGCTAAAAAATTGTTAAATGGGTTGAGTCAGTTAATGGACTAATTGTTAGCTTTGAGTTAGCTAACAATTAAATGAGGCATTAGCTAGGGGTCTAGCTATTAGTTCTAGAGTATTCAAACAGAACCTAAGTCTTTATAT…
ZmACO2 promoter	maize inbrid line CML428	TATGTTTGCATTGTGATTCTCTTCTCCTTCATCGTTGATGTCATCCTCTACACATATATGCCTCATGGCTAAAGGTGAATGCAAGGTATAAAATGATGATGATAGTAGCGATAAGGAATTTGATTCACTGTCATATGATGAACTAGTTGACTTGCTAAAAGAATATACTCAAAGTCATTAGAAAGAAAAAAAAATAAATGTGACAAGTTAAAAACTAAGAATAAAGCTATGTTTAGAACCTTAGAGCTAATAGTTAGCTAGCTAAGAAATTGTTAGATGGGTTGAGTCAGTTAATGGACTAATTGTTAGCTTTGAGTTAGCTAACAATTAGATGAGGCATTAGCTAGGGGTCTAGCTATTAGTTCTAGAGTATTCAAACAGAACCTAAGTCTTTATATG…
ZmACO2 promoter	maize inbrid line RY729	TATGTTTGCATTGTGATTCTCTTCTCCTTCATCGTTGATGTCATCCTCTACACATATATGCCTCATGGCTAAAGGTGAATGCAAGGTATAAAATGATGATGATAGTAGCGATAAGGAATTTGATTCACTGTCATATGATGAACTAGTTGACTTGCTAAAAGAATATACTCAAAGTCATTAGAAAGAAAAAAAAATAAATGTGACAAGTTAAAAACTAAGAATAAAGCTATGTTTGGAACCTTAGAGCTAATAGTTAGCTAGCTAAGAAATTGTTAGATGGGTTGAGTCAGTTAATGGACTAATTGTTAGCTTTGAGTTAGCTAACAATTAGATGAGGCATTAGCTAGGGGTCTAGCTATTAGTTCTAGAGTATTCAAACAGAACCTAAGTCTTTATATG…
ZmACO2 promoter	maize inbrid line CML298	TATGTTTGCATTGTGATTCTCTTCTCCTTCATCGTTGATGTCATCCTCTACACATATATGCCTCATGGCTAAAGGTGAATGCAAGGTATAAAATGATGATGATAGTAGCGATAAGGAATTTGATTCACTGTCATATGATGAACTAGTTGACTTGCTAAAAGAATATACTCAAAGTCATTAGAAAGAAAAAAAAATAAATGTGACAAGTTAAAAACTAAGAATAAAGCTATGTTTGGAACCTTAGAGCTAATAGTTAGCTAGCTAAGAAATTGTTAGATGGGTTGAGTCAGTTAATGGACTAATTGTTAGCTTTGAGTTAGCTAACAATTAGATGAGGCATTAGCTAGGGGTCTAGCTATTAGTTCTAGAGTATTCAAACAGAACCTAAGTCTTTATATG…
ZmACO2 promoter	maize inbrid line GEMS62	TATGTTTGCACTGTGATTCTCTTCTCCTTCATCGTTGATGTCATCCTCTACACATATATGCCTCATGGCTAAAGGTGAATGCAAGGTATAAAATAATGATGATAGTAGCGATAAGGAATTTGCTTCACTGTCATATGATGAACTAGTTGACTTGCTAAAAGAATATACTCAAAGTCATTAGAAAGAAAAAAGATAAATGTGACAAGTTAAAAACTAAGAATAAAGCTATGTTTGGAACCTTAGAGCTAATAGTTAGCTAGCTAACAAATTGTTAGATGGCTTGAGTCAATTAATGGACTAATTGTTAACTTTGAGTTAGCTAACAATTATATGGGGCATTAGGTTTGGGGGGGTTGGTATTTGGAACCTCTCCAGCTAATTTTAGCAACCAACTATTAA…
ZmACO2 promoter	maize inbrid line YE515	TATGTTTGCACTGTGATTCTCTTCTCCTTCATCGTTGATGTCATCCTCTACACATATATGCCTCATGGCTAAAGGTGAATGCAAGGTATAAAATAATGATGATAGTAGCGATAAGGAATTTGCTTCACTGTCATATGATGAACTAGTTGACTTGCTAAAAGAATATACTCAAAGTCATTAGAAAGAAAAAAGATAAATGTGACAAGTTAAAAACTAAGAATAAAGCTATGTTTGGAACCTTAGAGCTAATAGTTAGCTAGCTAACAAATTGTTAGATGGCTTGAGTCAATTAATGGACTAATTGTTAACTTTGAGTTAGCTAACAATTATATGGGGCATTAGGTTTGGGGGGGTTGGTATTTGGAACCTCTCCAGCTAATTTTAGCAACCAACTATTAA…
ZmACO2 promoter	maize inbrid line YE8001	TATGTTTGCATTGTGATTCTCTTCTCCTTCATCGTTGATGTCATCCTCTACACATATATGCCTCATGGCTAAAGGTGAATGCAAGGTATAAAATGATGATGATAGTAGCGATAAGGAATTTGATTCACTGTCATATGATGAACTAGTTGACTTGCTAAAAGAATATACTCAAAGTCATTAGAAAGAAAAAAAAAATAAATGTGACAAGTTAAAAACTAAAAATAAAGCTATGTTTGGAACCTTAAAGCTAATAGTTAGCTAGCTAAAAAATTGTTAGATGGGTTGAGTCAGTTAATGGACTAATTGTTAGCTTTGAGTTAGCTAACAATTAAATGAGGCATTAGCTAGGGGTCTAGCTATTAGTTCTAGAGTATTCAAACAGAACCTAAGTCTTTATAT…
ZmACO2 promoter	maize inbrid line SW92E114	TATGTTTGCACTGTGATTCTCTTCTCCTTCATCGTTGATGTCATCCTCTACACATATATGCCTCATGGCTAAAGGTGAATGCAAGGTATAAAATAATGATGATAGTAGCGATAAGGAATTTGCTTACTGTCATATGATGAACTAGTTGACTTGCTAAAAGAATATACTCAAAGTCATTAGAAAGAAAAAAGATAAATGTGACAAGTTAAAAACTAAGAATAAAGCTATGTTTGGAACCTTAGAGCTAATAGTTAGCTAGCTAACAAATTGTTAGATGGCTTGAGTCAATTAATGGACTAATTGTTAACTTTGAGTTAGCTAACAATTATATGGGGCATTAGGTTTGGGGGGGTTGGTATTTGGAACCTCTCCAGCTAATTTTAGCAACCAACTATTAAT…
ZmACO2 promoter	maize inbrid line CIMBL138	TATGTTTGCACTGTGATTCTCTTCTCCTTCATCGTTGATGTCATCCTCTACACATATATGCCTCATGGCTAAAGGTGAATGCAAGGTATAAAATAATGATGATAGTAGCGATAAGGAATTTGCTTCACTGTCATATGATGAACTAGTTGACTTGCTAAAAGAATATACTCAAAGTCATTAGAAAGAAAAAAGATAAATGTGACAAGTTAAAAACTAAGAATAAAGCTATGTTTGGAACCTTAGAGCTAATAGTTAGCTAGCTAACAAATTGTTAGATGGCTTGAGTCAATTAATGGACTAATTGTTAACTTTGAGTTAGCTAACAATTATATGGGGCATTAGGTTTGGGGGGGTTGGTATTTGGAACCTCTCCAGCTAATTTTAGCAACCAACTATTAA…
ZmACO2 promoter	maize inbrid line CML40	TATGTTTGCACTGTGATTCTCTTCTCCTTCATCGTTGATGTCATCCTCTACACATATATGCCTCATGGCTAAAGGTGAATGCAAGGTATAAAATAATGATGATAGTAGCGATAAGGAATTTGCTTCACTGTCATATGATGAACTAGTTGACTTGCTAAAAGAATATACTCAAAGTCATTAGAAAGAAAAAAGATAAATGTGACAAGTTAAAAACTAAGAATAAAGCTATGTTTGGAACCTTAGAGCTAATAGTTAGCTAGCTAACAAATTGTTAGATGGCTTGAGTCAATTAATGGACTAATTGTTAACTTTGAGTTAGCTAACAATTATATGGGGCATTAGGTTTGGGGGGGTTGGTATTTGGAACCTCTCCAGCTAATTTTAGCAACCAACTATTAA…
ZmACO2 promoter	maize inbrid line Z2018F	TATGTTTGCACTGTGATTCTCTTCTCCTTCATCGTTGATGTCATCCTCTACACATATATGCCTCATGGCTAAAGGTGAATGCAAGGTATAAAATAATGATGATAGTAGCGATAAGGAATTTGCTTCACTGTCATATGATGAACTAGTTGACTTGCTAAAAGAATATACTCAAAGTCATTAGAAAGAAAAAAGATAAATGTGACAAGTTAAAAACTAAGAATAAAGCTATGTTTGGAACCTTAGAGCTAATAGTTAGCTAGCTAACAAATTGTTAGATGGCTTGAGTCAATTAATGGACTAATTGTTAACTTTGAGTTAGCTAACAATTATATGGGGCATTAGGTTTGGGGGGGTTGGTATTTGGAACCTCTCCAGCTAATTTTAGCAACCAACTATTAA…
ZmACO2 promoter	maize inbrid line CIMBL112	TATGTTTGCATTGTGATTCTCTTCTCCTTCATCGTTGATGTCATCCTCTACACATATATGCCTCATGGCTAAAGGTGAATGCAAGGTATAAAATGATGATGATAGTAGCGATAAGGAATTTGATTCACTGTCATATGATGAACTAGTTGACTTGCTAAAAGAATATACTCAAAGTCATTAGAAAGAAAAAAAAATAAATGTGACAAGTTAAAAACTAAGAATAAAGCTATGTTTGGAACCTTAGAGCTAATAGTTAGCTAGCTAAGAAATTGTTAGATGGGTTGAGTCAGTTAATGGACTAATTGTTAGCTTTGAGTTAGCTAACAATTAGATGAGGCATTAGCTAGGGGTCTAGCTATTAGTTCTAGAGTATTCAAACAGAACCTAAGTCTTTATATG…
ZmACO2 promoter	maize inbrid line GEMS49	TATGTTTGCACTGTGATTCTCTTCTCCTTCATCGTTGATGTCATCCTCTACACATATATGCCTCATGGCTAAAGGTGAATGCAAGGTATAAAATAATGATGATAGTAGCGATAAGGAATTTGCTTCACTGTCATATGATGAACTAGTTGACTTGCTAAAAGAATATACTCAAAGTCATTAGAAAGAAAAAAGATAAATGTGACAAGTTAAAAACTAAGAATAAAGCTATGTTTGGAACCTTAGAGCTAATAGTTAGCTAGCTAACAAATTGTTAGATGGCTTGAGTCAATTAATGGACTAATTGTTAACTTTGAGTTAGCTAACAATTATATGGGGCATTAGGTTTGGGGGGGTTGGTATTTGGAACCTCTCCAGCTAATTTTAGCAACCAACTATTAA…
ZmACO2 promoter	maize inbrid line ZONG31	TATGTTTGCATTGTGATTCTCTTCTCCTTCATCGTTGATGTCATCCTCTACACATATATGCCTCATGGCTAAAGGTGAATGCAAGGTATAAAATGATGATGATAGTAGCGATAAGGAATTTGATTCACTGTCATATGATGAACTAGTTGACTTGCTAAAAGAATATACTCAAAGTCATTAGAAAGAAAAAAAAAATAAATGTGACAAGTTAAAAACTAAGAATAAAGCTATGTTTGGAACCTTAAAGCTAATAGTTAGCTAGCTAAAAAATTGTTAGATGGGTTGAGTCAGTTAATGGACTAATTGTTAGCTTTGAGTTAGCTAACAATTAGATGAGGCATTAGCTAGGGGTCTAGCTATTAGTTCTAGAGTATTCAAACAGAACCTAAGTCTTTATAT…
ZmACO2 promoter	maize inbrid line S22	TATGTTTGCATTGTGATTCTCTTCTCCTTCATCGTTGATGTCATCCTCTACACATATATGCCTCATGGCTAAAGGTGAATGCAAGGTATAAAATGATGATGATAGTAGCGATAAGGAATTTGATTCACTGTCATATGATGAACTAGTTGACTTGCTAAAAGAATATACTCAAAGTCATTAGAAAGAAAAAAAAATAAATGTGACAAGTTAAAAACTAAGAATAAAGCTATGTTTGGAACCTTAGAGCTAATAGTTAGCTAGCTAAGAAATTGTTAGATGGGTTGAGTCAGTTAATGGACTAATTGTTAGCTTTGAGTTAGCTAACAATTAGATGAGGCATTAGCTAGGGGTCTAGCTATTAGTTCTAGAGTATTCAAACAGAACCTAAGTCTTTATATG…
ZmACO2 promoter	maize inbrid line GEMS61	TATGTTTGCACTGTGATTCTCTTCTCCTTCATCGTTGATGTCATCCTCTACACATATATGCCTCATGGCTAAAGGTGAATGCAAGGTATAAAATAATGATGATAGTAGCGATAAGGAATTTGCTTCACTGTCATATGATGAACTAGTTGACTTGCTAAAAGAATATACTCAAAGTCATTAGAAAGAAAAAAGATAAATGTGACAAGTTAAAAACTAAGAATAAAGCTATGTTTGGAACCTTAGAGCTAATAGTTAGCTAGCTAACAAATTGTTAGATGGCTTGAGTCAATTAATGGACTAATTGTTAACTTTGAGTTAGCTAACAATTATATGGGGCATTAGGTTTGGGGGGGTTGGTATTTGGAACCTCTCCAGCTAATTTTAGCAACCAACTATTAA…
ZmACO2 promoter	maize inbrid line ZHENG28	TATGTTTGCACTGTGATTCTCTTCTCCTTCATCGTTGATGTCATCCTCTACACATATATGCCTCATGGCTAAAGGTGAATGCAAGGTATAAAATAATGATGATAGTAGCGATAAGGAATTTGCTTCACTGTCATATGATGAACTAGTTGACTTGCTAAAAGAATATACTCAAAGTCATTAGAAAGAAAAAAGATAAATGTGACAAGTTAAAAACTAAGAATAAAGCTATGTTTGGAACCTTAGAGCTAATAGTTAGCTAGCTAACAAATTGTTAGATGGCTTGAGTCAATTAATGGACTAATTGTTAACTTTGAGTTAGCTAACAATTATATGGGGCATTAGGTTTGGGGGGGTTGGTATTTGGAACCTCTCCAGCTAATTTTAGCAACCAACTATTAA…
ZmACO2 promoter	maize inbrid line LIAO5262	TATGTTTGCACTGTGATTCTCTTCTCCTTCATCGTTGATGTCATCCTCTACACATATATGCCTCATGGCTAAAGGTGAATGCAAGGTATAAAATAATGATGATAGTAGCGATAAGGAATTTGCTTCACTGTCATATGATGAACTAGTTGACTTGCTAAAAGAATATACTCAAAGTCATTAGAAAGAAAAAAGATAAATGTGACAAGTTAAAAACTAAGAATAAAGCTATGTTTGGAACCTTAGAGCTAATAGTTAGCTAGCTAACAAATTGTTAGATGGCTTGAGTCAATTAATGGACTAATTGTTAACTTTGAGTTAGCTAACAATTATATGGGGCATTAGGTTTGGGGGGGTTGGTATTTGGAACCTCTCCAGCTAATTTTAGCAACCAACTATTAA…
ZmACO2 promoter	maize inbrid line CIMBL55	TATGTTTGCATTGTGATTCTCTTCTCCTTCATCGTTGATGTCATCCTCTACACATATATGCCTCATGGCTAAAGGTGAATGCAAGGTATAAAATGATGATGATAGTAGCGATAAGGAATTTGATTCACTGTCATATGATGAACTAGTTGACTTGCTAAAAGAATATACTCAAAGTCATTAGAAAGAAAAAAAAAATAAATGTGACAAGTTAAAAACTAAAAATAAAGCTATGTTTGGAACCTTAAAGCTAATAGTTAGCTAGCTAAAAAATTGTTAGATGGGTTGAGTCAGTTAATGGACTAATTGTTAGCTTTGAGTTAGCTAACAATTAGATGAGGCATTAGCTAGGGGTCTAGCTATTAGTTCTAGAGTATTCAAACAGAACCTAAGTCTTTATAT…
ZmACO2 promoter	maize inbrid line 501	TATGTTTGCATTGTGATTCTCTTCTCCTTCATCGTTGATGTCATCCTCTACACATATATGCCTCATGGCTAAAGGTGAATGCAAGGTATAAAATGATGATGATAGTAGCGATAAGGAATTTGATTCACTGTCATATGATGAACTAGTTGACTTGCTAAAAGAATATACTCAAAGTCATTAGAAAGAAAAAAAAATAAATGTGACAAGTTAAAAACTAAGAATAAAGCTATGTTTGGAACCTTAGAGCTAATAGTTAGCTAGCTAAGAAATTGTTAGATGGGTTGAGTCAGTTAATGGACTAATTGTTAGCTTTGAGTTAGCTAACAATTAGATGAGGCATTAGCTAGGGGTCTAGCTATTAGTTCTAGAGTATTCAAACAGAACCTAAGTCTTTATATG…
ZmACO2 promoter	maize inbrid line GEMS12	TATGTTTGCATTGTGATTCTCTTCTCCTTCATCGTTGATGTCATCCTCTACACATATATGCCTCATGGCTAAAGGTGAATGCAAGGTATAAAATGATGATGATAGTAGCGATAAGGAATTTGATTCACTGTCATATGATGAACTAGTTGACTTGCTAAAAGAATATACTCAAAGTCATTAGAAAGAAAAAAAAAATAAATGTGACAAGTTAAAAACTAAAAATAAAGCTATGTTTGGAACCTTAGAGCTAATAGTTAGCTAGCTAAAAAATTGTTAGATGGGTTGAGTCAGTTAATGGACTAATTGTTAGCTTTGAGTTAGCTAACAATTAAATGAGGCATTAGCTAGGGGTCTAGCTATTAGTTCTAGAGTATTCAAACAGAACCTAAGTCTTTATAT…
ZmACO2 promoter	maize inbrid line CIMBL79	TATGTTTGCATTGTGATTCTCTTCTCCTTCATCGTTGATGTCATCCTCTACACATATATGCCTCATGGCTAAAGGTGAATGCAAGGTATAAAATGATGATGATAGTAGCGATAAGGAATTTGATTCACTGTCATATGATGAACTAGTTGACTTGCTAAAAGAATATACTCAAAGTCATTAGAAAGAAAAAAAAAATAAATGTGACAAGTTAAAAACTAAAAATAAAGCTATGTTTGGAACCTTAAAGCTAATAGTTAGCTAGCTAAAAAATTGTTAGATGGGTTGAGTCAGTTAATGGACTAATTGTTAGCTTTGAGTTAGCTAACAATTAGATGAGGCATTAGCTAGGGGTCTAGCTATTAGTTCTAGAGTATTCAAACAGAACCTAAGTCTTTATAT…
ZmACO2 promoter	maize inbrid line GEMS16	TATGTTTGCATTGTGATTCTCTTCTCCTTCATCGTTGATGTCATCCTCTACACATATATGCCTCATGGCTAAAGGTGAATGCAAGGTATAAAATGATGATGATAGTAGCGATAAGGAATTTGATTCACTGTCATATGATGAACTAGTTGACTTGCTAAAAGAATATACTCAAAGTCATTAGAAAGAAAAAAAAAATAAATGTGACAAGTTAAAAACTAAAAATAAAGCTATGTTTGGAACCTTAAAGCTAATAGTTAGCTAGCTAAAAAATTGTTAGATGGGTTGAGTCAGTTAATGGACTAATTGTTAGCTTTGAGTTAGCTAACAATTAGATGAGGCATTAGCTAGGGGTCTAGCTATTAGTTCTAGAGTATTCAAACAGAACCTAAGTCTTTATAT…
ZmACO2 promoter	maize inbrid line YE478	TATGTTTGCATTGTGATTCTCTTCTCCTTCATCGTTGATGTCATCCTCTACACATATATGCCTCATGGCTAAAGGTGAATGCAAGGTATAAAATGATGATGATAGTAGCGATAAGGAATTTGATTCACTGTCATATGATGAACTAGTTGACTTGCTAAAAGAATATACTCAAAGTCATTAGAAAGAAAAAAAAAATAAATGTGACAAGTTAAAAACTAAAAATAAAGCTATGTTTGGAACCTTAAAGCTAATAGTTAGCTAGCTAAAAAATTGTTAAATGGGTTGAGTCAGTTAATGGACTAATTGTTAGCTTTGAGTTAGCTAACAATTAGATGAGGCATTAGCTAGGGGTCTAGCTATTAGTTCTAGAGTATTCAAACAGAACCTAAGTCTTTATAT…
ZmACO2 promoter	maize inbrid line 07KS4	TATGTTTGCATTGTGATTCTCTTCTCCTTCATCGTTGATGTCATCCTCTACACATATATGCCTCATGGCTAAAGGTGAATGCAAGGTATAAAATGATGATGATAGTAGCGATAAGGAATTTGATTCACTGTCATATGATGAACTAGTTGACTTGCTAAAAGAATATACTCAAAGTCATTAGAAAGAAAAAAAAATAAATGTGACAAGTTAAAAACTAAGAATAAAGCTATGTTTGGAACCTTAGAGCTAATAGTTAGCTAGCTAAGAAATTGTTAGATGGGTTGAGTCAGTTAATGGACTAATTGTTAGCTTTGAGTTAGCTAACAATTAGATGAGGCATTAGCTAGGGGTCTAGCTATTAGTTCTAGAGTATTCAAACAGAACCTAAGTCTTTATATG…
ZmACO2 promoter	maize inbrid line GEMS30	TATGTTTGCATTGTGATTCTCTTCTCCTTCATCGTTGATGTCATCCTCTACACATATATGCCTCATGGCTAAAGGTGAATGCAAGGTATAAAATGATGATGATAGTAGCGATAAGGAATTTGATTCACTGTCATATGATGAACTAGTTGACTTGCTAAAAGAATATACTCAAAGTCATTAGAAAGAAAAAAAAAATAAATGTGACAAGTTAAAAACTAAGAATAAAGCTATGTTTGGAACCTTAAAGCTAATAGTTAGCTAGCTAAAAAATTGTTAGATGGGTTGAGTCAGTTAATGGACTAATTGTTAGCTTTGAGTTAGCTAACAATTAAATGAGGCATTAGCTAGGGGTCTAGCTATTAGTTCTAGAGTATTCAAACAGAACCTAAGTCTTTATAT…
ZmACO2 promoter	maize inbrid line CIMBL155	TATGTTTGCATTGTGATTCTCTTCTCCTTCATCGTTGATGTCATCCTCTACACATATATGCCTCATGGCTAAAGGTGAATGCAAGGTATAAAATGATGATGATAGTAGCGATAAGGAATTTGATTCACTGTCATATGATGAACTAGTTGACTTGCTAAAAGAATATACTCAAAGTCATTAGAAAGAAAAAAAAATAAATGTGACAAGTTAAAAACTAAGAATAAAGCTATGTTTGGAACCTTAGAGCTAATAGTTAGCTAGCTAAGAAATTGTTAGATGGGTTGAGTCAGTTAATGGACTAATTGTTAGCTTTGAGTTAGCTAACAATTAGATGAGGCATTAGCTAGGGGTCTAGCTATTAGTTCTAGAGTATTCAAACAGAACCTAAGTCTTTATATG…
ZmACO2 promoter	maize inbrid line 7327	TATGTTTGCACTGTGATTCTCTTCTCCTTCATCGTTGATGTCATCCTCTACACATATATGCCTCATGGCTAAAGGTGAATGCAAGGTATAAAATAATGATGATAGTAGCGATAAGGAATTTGCTTCACTGTCATATGATGAACTAGTTGACTTGCTAAAAGAATATACTCAAAGTCATTAGAAAGAAAAAAGATAAATGTGACAAGTTAAAAACTAAGAATAAAGCTATGTTTGGAACCTTAGAGCTAATAGTTAGCTAGCTAACAAATTGTTAGATGGCTTGAGTCAATTAATGGACTAATTGTTAACTTTGAGTTAGCTAACAATTATATGGGGCATTAGGTTTGGGGGGGTTGGTATTTGGAACCTCTCCAGCTAATTTTAGCAACCAACTATTAA…
ZmACO2 promoter	maize inbrid line 1323	TATGTTTGCATTGTGATTCTCTTCTCCTTCATCGTTGATGTCATCCTCTACACATATATGCCTCATGGCTAAAGGTGAATGCAAGGTATAAAATGATGATGATAGTAGCGATAAGGAATTTGATTCACTGTCATATGATGAACTAGTTGACTTGCTAAAAGAATATACTCAAAGTCATTAGAAAGAAAAAAAAATAAATGTGACAAGTTAAAAACTAAGAATAAAGCTATGTTTGGAACCTTAGAGCTAATAGTTAGCTAGCTAAGAAATTGTTAGATGGGTTGAGTCAGTTAATGGACTAATTGTTAGCTTTGAGTTAGCTAACAATTAGATGAGGCATTAGCTAGGGGTCTAGCTATTAGTTCTAGAGTATTCAAACAGAACCTAAGTCTTTATATG…
ZmACO2 promoter	maize inbrid line 150	TATGTTTGCATTGTGATTCTCTTCTCCTTCATCGTTGATGTCATCCTCTACACATATATGCCTCATGGCTAAAGGTGAATGCAAGGTATAAAATGATGATGATAGTAGCGATAAGGAATTTGATTCACTGTCATATGATGAACTAGTTGACTTGCTAAAAGAATATACTCAAAGTCATTAGAAAGAAAAAAAAAATAAATGTGACAAGTTAAAAACTAAAAATAAAGCTATGTTTGGAACCTTAAAGCTAATAGTTAGCTAGCTAAAAAATTGTTAGATGGGTTGAGTCAGTTAATGGACTAATTGTTAGCTTTGAGTTAGCTAACAATTAGATGAGGCATTAGCTAGGGGTCTAGCTATTAGTTCTAGAGTATTCAAACAGAACCTAAGTCTTTATAT…
ZmACO2 promoter	maize inbrid line CIMBL26	TATGTTTGCACTGTGATTCTCTTCTCCTTCATCGTTGATGTCATCCTCTACACATATATGCCTCATGGCTAAAGGTGAATGCAAGGTATAAAATAATGATGATAGTAGCGATAAGGAATTTGCTTCACTGTCATATGATGAACTAGTTGACTTGCTAAAAGAATATACTCAAAGTCATTAGAAAGAAAAAAGATAAATGTGACAAGTTAAAAACTAAGAATAAAGCTATGTTTGGAACCTTAGAGCTAATAGTTAGCTAGCTAACAAATTGTTAGATGGCTTGAGTCAATTAATGGACTAATTGTTAACTTTGAGTTAGCTAACAATTATATGGGGCATTAGGTTTGGGGGGGTTGGTATTTGGAACCTCTCCAGCTAATTTTAGCAACCAACTATTAA…
ZmACO2 promoter	maize inbrid line SI446	TATGTTTGCATTGTGATTCTCTTCTCCTTCATCGTTGATGTCATCCTCTACACATATATGCCTCATGGCTAAAGGTGAATGCAAGGTATAAAATGATGATGATAGTAGCGATAAGGAATTTGATTCACTGTCATATGATGAACTAGTTGACTTGCTAAAAGAATATACTCAAAGTCATTAGAAAGAAAAAAAAAATAAGTGTGACAAGTAAAAATCTAAGAATAACGCTATGTTTGGAACATTAGAGCTAATAGTTAGCTAGCTAAGAAATTGTTAGATGGGTTGAGTCAGTTAATGGACTAATTGTTAGCTTTGAGTTAGCTAACAATTAGATGAGACATTAGCTAGGGGTCTAGCTATTAGTTCTAGAGTATTCAAACAGAACCTAAGTCTTTATAT…
ZmACO2 promoter	maize inbrid line CIMBL57	TATGTTTGCACTGTGATTCTCTTCTCCTTCATCGTTGATGTCATCCTCTACACATATATGCCTCATGGCTAAAGGTGAATGCAAGGTATAAAATAATGATGATAGTAGCGATAAGGAATTTGCTTCACTGTCATATGATGAACTAGTTGACTTGCTAAAAGAATATACTCAAAGTCATTAGAAAGAAAAAAGATAAATGTGACAAGTTAAAAACTAAGAATAAAGCTATGTTTGGAACCTTAGAGCTAATAGTTAGCTAGCTAACAAATTGTTAGATGGCTTGAGTCAATTAATGGACTAATTGTTAACTTTGAGTTAGCTAACAATTATATGGGGCATTAGGTTTGGGGGGGTTGGTATTTGGAACCTCTCCAGCTAATTTTAGCAACCAACTATTAA…
ZmACO2 promoter	maize inbrid line 1462	TATGTTTGCACTGTGATTCTCTTCTCCTTCATCGTTGATGTCATCCTCTACACATATATGCCTCATGGCTAAAGGTGAATGCAAGGTATAAAATAATGATGATAGTAGCGATAAGGAATTTGCTTCACTGTCATATGATGAACTAGTTGACTTGCTAAAAGAATATACTCAAAGTCATTAGAAAGAAAAAAGATAAATGTGACAAGTTAAAAACTAAGAATAAAGCTATGTTTGGAACCTTAGAGCTAATAGTTAGCTAGCTAACAAATTGTTAGATGGCTTGAGTCAATTAATGGACTAATTGTTAACTTTGAGTTAGCTAACAATTATATGGGGCATTAGGTTTGGGGGGGTTGGTATTTGGAACCTCTCCAGCTAATTTTAGCAACCAACTATTAA…
ZmACO2 promoter	maize inbrid line CHANG7-2	TATGTTTGCACTGTGATTCTCTTCTCCTTCATCGTTGATGTCATCCTCTACACATATATGCCTCATGGCTAAAGGTGAATGCAAGGTATAAAATAATGATGATAGTAGCGATAAGGAATTTGCTTCACTGTCATATGATGAACTAGTTGACTTGCTAAAAGAATATACTCAAAGTCATTAGAAAGAAAAAAGATAAATGTGACAAGTTAAAAACTAAGAATAAAGCTATGTTTGGAACCTTAGAGCTAATAGTTAGCTAGCTAACAAATTGTTAGATGGCTTGAGTCAATTAATGGACTAATTGTTAACTTTGAGTTAGCTAACAATTATATGGGGCATTAGGTTTGGGGGGGTTGGTATTTGGAACCTCTCCAGCTAATTTTAGCAACCAACTATTAA…
ZmACO2 promoter	maize inbrid line BY813	TATGTTTGCACTGTGATTCTCTTCTCCTTCATCGTTGATGTCATCCTCTACACATATATGCCTCATGGCTAAAGGTGAATGCAAGGTATAAAATAATGATGATAGTAGCGATAAGGAATTTGCTTCACTGTCATATGATGAACTAGTTGACTTGCTAAAAGAATATACTCAAAGTCATTAGAAAGAAAAAAGATAAATGTGACAAGTTAAAAACTAAGAATAAAGCTATGTTTGGAACCTTAGAGCTAATAGTTAGCTAGCTAACAAATTGTTAGATGGCTTGAGTCAATTAATGGACTAATTGTTAACTTTGAGTTAGCTAACAATTATATGGGGCATTAGGTTTGGGGGGGTTGGTATTTGGAACCTCTCCAGCTAATTTTAGCAACCAACTATTAA…
ZmACO2 promoter	maize inbrid line TY3	TATGTTTGCATTGTGATTCTCTTCTCCTTCATCGTTGATGTCATCCTCTACACATATATGCCTCATGGCTAAAGGTGAATGCAAGGTATAAAATGATGATGATAGTAGCGATAAGGAATTTGATTCACTGTCATATGATGAACTAGTTGACTTGCTAAAAGAATATACTCAAAGTCATTAGAAAGAAAAAAAAATAAATGTGACAAGTTAAAAACTAAGAATAAAGCTATGTTTAGAACCTTAGAGCTAATAGTTAGCTAGCTAAGAAATTGTTAGATGGGTTGAGTCAGTTAATGGACTAATTGTTAGCTTTGAGTTAGCTAACAATTAGATGAGGCATTAGCTAGGGGTCTAGCTATTAGTTCTAGAGTATTCAAACAGAACCTAAGTCTTTATATG…
ZmACO2 promoter	maize inbrid line 81162	TATGTTTGCACTGTGATTCTCTTCTCCTTCATCGTTGATGTCATCCTCTACACATATATGCCTCATGGCTAAAGGTGAATGCAAGGTATAAAATAATGATGATAGTAGCGATAAGGAATTTGCTTCACTGTCATATGATGAACTAGTTGACTTGCTAAAAGAATATACTCAAAGTCATTAGAAAGAAAAAAGATAAATGTGACAAGTTAAAAACTAAGAATAAAGCTATGTTTGGAACCTTAGAGCTAATAGTTAGCTAGCTAACAAATTGTTAGATGGCTTGAGTCAATTAATGGACTAATTGTTAACTTTGAGTTAGCTAACAATTATATGGGGCATTAGGTTTGGGGGGGTTGGTATTTGGAACCTCTCCAGCTAATTTTAGCAACCAACTATTAA…
ZmACO2 promoter	maize inbrid line TIAN77	TATGTTTGCACTGTGATTCTCTTCTCCTTCATCGTTGATGTCATCCTCTACACATATATGCCTCATGGCTAAAGGTGAATGCAAGGTATAAAATAATGATGATAGTAGCGATAAGGAATTTGCTTCACTGTCATATGATGAACTAGTTGACTTGCTAAAAGAATATACTCAAAGTCATTAGAAAGAAAAAAGATAAATGTGACAAGTTAAAAACTAAGAATAAAGCTATGTTTGGAACCTTAGAGCTAATAGTTAGCTAGCTAACAAATTGTTAGATGGCTTGAGTCAATTAATGGACTAATTGTTAACTTTGAGTTAGCTAACAATTATATGGGGCATTAGGTTTGGGGGGTTGGTATTTGGAACCTCTCCAGCTAATTTTAGCAACCAACTATTAAT…
ZmACO2 promoter	maize inbrid line CML163	TATGTTTGCACTGTGATTCTCTTCTCCTTCATCGTTGATGTCATCCTCTACACATATATGCCTCATGGCTAAAGGTGAATGCAAGGTATAAAATAATGATGATAGTAGCGATAAGGAATTTGCTTCACTGTCATATGATGAACTAGTTGACTTGCTAAAAGAATATACTCAAAGTCATTAGAAAGAAAAAAGATAAATGTGACAAGTTAAAAACTAAGAATAAAGCTATGTTTGGAACCTTAGAGCTAATAGTTAGCTAGCTAACAAATTGTTAGATGGCTTGAGTCAATTAATGGACTAATTGTTAACTTTGAGTTAGCTAACAATTATATGGGGCATTAGGTTTGGGGGGGTTGGTATTTGGAACCTCTCCAGCTAATTTTAGCAACCAACTATTAA…
ZmACO2 promoter	maize inbrid line LX9801	TATGTTTGCACTGTGATTCTCTTCTCCTTCATCGTTGATGTCATCCTCTACACATATATGCCTCATGGCTAAAGGTGAATGCAAGGTATAAAATAATGATGATAGTAGCGATAAGGAATTTGCTTCACTGTCATATGATGAACTAGTTGACTTGCTAAAAGAATATACTCAAAGTCATTAGAAAGAAAAAAGATAAATGTGACAAGTTAAAAACTAAGAATAAAGCTATGTTTGGAACCTTAGAGCTAATAGTTAGCTAGCTAACAAATTGTTAGATGGCTTGAGTCAATTAATGGACTAATTGTTAACTTTGAGTTAGCTAACAATTATATGGGGCATTAGGTTTGGGGGGGTTGGTATTTGGAACCTCTCCAGCTAATTTTAGCAACCAACTATTAA…
ZmACO2 promoter	maize inbrid line 05WN230	TATGTTTGCATTGTGATTCTCTTCTCCTTCATCGTTGATGTCATCCTCTACACATATATGCCTCATGGCTAAAGGTGAATGCAAGGTATAAAATGATGATGATAGTAGCGATAAGGAATTTGATTCACTGTCATATGATGAACTAGTTGACTTGCTAAAAGAATATACTCAAAGTCATTAGAAAGAAAAAAAAATAAATGTGACAAGTTAAAAACTAAGAATAAAGCTATGTTTGGAACCTTAGAGCTAATAGTTAGCTAGCTAAGAAATTGTTAGATGGGTTGAGTCAGTTAATGGACTAATTGTTAGCTTTGAGTTAGCTAACAATTAGATGAGGCATTAGCTAGGGGTCTAGCTATTAGTTCTAGAGTATTCAAACAGAACCTAAGTCTTTATATG…
ZmACO2 promoter	maize inbrid line B113	TATGTTTGCACTGTGATTCTCTTCTCCTTCATCGTTGATGTCATCCTCTACACATATATGCCTCATGGCTAAAGGTGAATGCAAGGTATAAAATAATGATGATAGTAGCGATAAGGAATTTGCTTCACTGTCATATGATGAACTAGTTGACTTGCTAAAAGAATATACTCAAAGTCATTAGAAAGAAAAAAGATAAATGTGACAAGTTAAAAACTAAGAATAAAGCTATGTTTGGAACCTTAGAGCTAATAGTTAGCTAGCTAACAAATTGTTAGATGGCTTGAGTCAATTAATGGACTAATTGTTAACTTTGAGTTAGCTAACAATTATATGGGGCATTAGGTTTGGGGGGGTTGGTATTTGGAACCTCTCCAGCTAATTTTAGCAACCAACTATTAA…
ZmACO2 promoter	maize inbrid line DAN598	TATGTTTGCATTGTGATTCTCTTCTCCTTCATCGTTGATGTCATCCTCTACACATATATGCCTCATGGCTAAAGGTGAATGCAAGGTATAAAATGATGATGATAGTAGCGATAAGGAATTTGATTCACTGTCATATGATGAACTAGTTGACTTGCTAAAAGAATATACTCAAAGTCATTAGAAAGAAAAAAAAATAAATGTGACAAGTTAAAAACTAAGAATAAAGCTATGTTTGGAACCTTAGAGCTAATAGTTAGCTAGCTAAGAAATTGTTAGATGGGTTGAGTCAGTTAATGGACTAATTGTTAGCTTTGAGTTAGCTAACAATTAGATGAGGCATTAGCTAGGGGTCTAGCTATTAGTTCTAGAGTATTCAAACAGAACCTAAGTCTTTATATG…
ZmACO2 promoter	maize inbrid line YAN414	TATGTTTGCACTGTGATTCTCTTCTCCTTCATCGTTGATGTCATCCTCTACACATATATGCCTCATGGCTAAAGGTGAATGCAAGGTATAAAATAATGATGATAGTAGCGATAAGGAATTTGCTTCACTGTCATATGATGAACTAGTTGACTTGCTAAAAGAATATACTCAAAGTCATTAGAAAGAAAAAAGATAAATGTGACAAGTTAAAAACTAAGAATAAAGCTATGTTTGGAACCTTAGAGCTAATAGTTAGCTAGCTAACAAATTGTTAGATGGCTTGAGTCAATTAATGGACTAATTGTTAACTTTGAGTTAGCTAACAATTATATGGGGCATTAGGTTTGGGGGGGTTGGTATTTGGATCCTCTCCAGCTAATTTTAGCATCCAACTATTAA…
ZmACO2 promoter	maize inbrid line GEMS18	TATGTTTGCATTGTGATTCTCTTCTCCTTCATCGTTGATGTCATCCTCTACACATATATGCCTCATGGCTAAAGGTGAATGCAAGGTATAAAATGATGATGATAGTAGCGATAAGGAATTTGATTCACTGTCATATGATGAACTAGTTGACTTGCTAAAAGAATATACTCAAAGTCATTAGAAAGAAAAAAAAAATAAATGTGACAAGTTAAAAACTAAAAATAAAGCTATGTTTGGAACCTTAAAGCTAATAGTTAGCTAGCTAAAAAATTGTTAGATGGGTTGAGTCAGTTAATGGACTAATTGTTAGCTTTGAGTTAGCTAACAATTAGATGAGGCATTAGCTAGGGGTCTAGCTATTAGTTCTAGAGTATTCAAACAGAACCTAAGTCTTTATAT…
ZmACO2 promoter	maize inbrid line 832	TATGTTTGCATTGTGATTCTCTTCTCCTTCATCGTTGATGTCATCCTCTACACATATATGCCTCATGGCTAAAGGTGAATGCAAGGTATAAAATGATGATGATAGTAGCGATAAGGAATTTGATTCACTGTCATATGATGAACTAGTTGACTTGCTAAAAGAATATACTCAAAGTCATTAGAAAGAAAAAAAAAATAAATGTGACAAGTTAAAAACTAAGAATAAAGCTATGTTTGGAACCTTAGAGCTAATAGTTAGCTAGCTAAGAAATTGTTAGATGGGTTGAGTCAGTTAATGGACTAATTGTTAGCTTTGAGTTAGCTAACAATTAGATGAGGCATTAGCTAGGGGTCTAGCTATTAGTTCTAGAGTATTCAAACAGAACCTAAGTCTTTATAT…

## Sheet: Fig.3 b-d,f-g
Lines	Ear Length (cm)		Lines	Kernel Number per Row		Lines	Ear Weight (g)		Lines	Ear Length (cm)		Lines	Kernel Number per Row		Lines	Ear Weight (g)
control	12.5		control	25		control	89.9		control	12.2		control	25		control	101.5
control	12.7		control	23		control	86.7		control	13.6		control	26		control	123.3
control	12.8		control	22		control	83.2		control	13.5		control	23		control	80.7
control	11.5		control	23		control	68.9		control	13.4		control	25		control	78.6
control	11.5		control	22		control	91.9		control	12.5		control	23		control	68.9
control	11.2		control	21		control	83.6		control	12		control	25		control	84.9
control	11.3		control	22		control	64.9		control	11.7		control	23		control	66.5
control	12.3		control	22		control	70.9		control	12.5		control	24		control	72
control	12.5		control	22		control	59.2		control	12.7		control	24		control	71.4
control	12.3		control	21		control	55.9		control	11.4		control	22		control	74.3
control	11.4		control	23		control	85		control	11.8		control	22		control	73.9
control	12.5		control	24		control	80.2		control	11		control	22		control	78.2
control	11.4		control	26		control	60.2		control	11.5		control	23		control	68.2
control	11.5		control	25		control	64.8		control	12		control	24		control	72.9
control	12.2		control	25		control	96		control	12.3		control	21		control	102.7
control	11.3		control	23		control	76.9		control	11.7		control	22		control	79.1
control	12.6		control	23		control	83.1		control	11.8		control	23		control	82.1
control	12.3		control	24		control	99.6		control	11.7		control	24		control	68.9
control	12.4		control	24		control	76.7		control	13.5		control	24		control	85.1
control	12.6		control	21		control	82.9		control	12.6		control	25		control	74.5
control	11.3		control	24		control	99.3		control	12.2		control	19		control	94.2
control	11.5		control	25		control	80		control	12.1		control	24		control	79.8
control	11.2		control	25		control	98.3		control	11.5		control	23		control	71.2
control	11.6		control	24		control	95.7		control	12.8		control	23		control	106.8
control	11.7		control	22		control	106.6		control	12.8		control	24		control	84.9
control	11.2		control	22		control	81.3		control	11.1		control	24		control	108.9
control	12		control	24		control	101.7		control	13		control	24		control	75.9
control	11.5		control	22		control	75.8		control	12.5		control	23		control	71.5
control	12.1		control	24		control	89.8		control	12.2		control	22		control	82.9
control	12.7		control	23		control	75.1		control	11.4		control	22		control	77.2
control	12		control	23		control	76.8		control	11.5		control	23		control	76.7
control	11.8		control	22		control	87.5		control	12		control	22		control	66.2
control	12.7		control	22		control	78.9		control	11		control	22		control	55.9
control	11.2		control	21		control	87.2		control	12.7		control	24		control	86.8
control	12.7		control	22		control	70.6		control	11.8		control	23		control	80.1
control	11.7		control	22		control	83.2		control	12.6		control	23		control	74.7
control	11.5		control	23		control	102.5		control	12.3		control	22		control	85.3
control	12.5		control	22		control	78.4		control	12.8		control	22		control	116.5
control	11.8		control	22		control	63.9		control	12.8		control	24		control	87.2
control	11.5		control	21		control	66.7		control	12.5		control	21		control	77.1
control	12.5		control	22		control	80.9		control	12.1		control	23		control	83.2
control	12.7		control	24		control	82.7		control	12.5		control	22		control	84.8
control	11.8		control	22		control	81.3		control	11.6		control	24		control	74.2
control	11.1		control	23		control	79.7		control	13.1		control	24		control	75.9
control	12.6		control	25		control	74.3		control	13.2		control	24		control	70.1
control	12		control	22		control	63.8		control	12.5		control	23		control	75.2
control	12		control	22		control	79.9		control	12.3		control	25		control	103
control	12.8		control	23		control	62.7		control	13.5		control	26		control	112.8
control	12.2		control	21		control	63.9		control	12.3		control	24		control	69.8
control	12.7		control	22		control	85.9		control	13.6		control	26		control	81.2
control	11.7		control	24		control	85.3		control	12.7		control	25		control	74.3
control	12		control	23		control	103.8		control	12.7		control	27		control	89.2
control	12		control	24		control	68.2		control	13.3		control	23		control	107.9
control	12.6		control	23		control	106.9		control	13.2		control	24		control	115.6
control	12.6		control	24		control	81.9		control	14		control	25		control	103.4
control	11.9		control	22		control	94.8		control	13.2		control	25		control	81.2
control	12.4		control	22		control	79.9		control	14.5		control	26		control	85.7
control	11.3		control	23		control	69.9		control	11.6		control	25		control	77.8
control	12.1		control	25		control	64.6		control	12.5		control	24		control	83.7
control	12.1		control	22		control	71.4		control	12.1		control	21		control	74.1
control	12.2		control	22		control	106.6		control	13.8		control	27		control	103.5
control	11.8		control	23		control	103.6		control	12.7		control	23		control	68.7
control	12.7		control	23		control	88.1		control	11.1		control	20		control	86.2
control	11		control	22		control	81.6		control	11		control	21		control	86.9
aco2-cr1	13.3		aco2-cr1	27		aco2-cr1	81.5		control	12.4		control	23		control	70.9
aco2-cr1	12.8		aco2-cr1	27		aco2-cr1	94.1		control	11.6		control	22		control	81.9
aco2-cr1	13.2		aco2-cr1	28		aco2-cr1	112.9		control	12.9		control	24		control	74.5
aco2-cr1	12.3		aco2-cr1	27		aco2-cr1	101.7		control	13.1		control	24		control	75.7
aco2-cr1	11.3		aco2-cr1	24		aco2-cr1	104.1		control	12.3		control	24		control	71.5
aco2-cr1	13.1		aco2-cr1	29		aco2-cr1	87.7		OE1	10.7		OE1	20		OE1	66.2
aco2-cr1	12.7		aco2-cr1	29		aco2-cr1	100.5		OE1	11.7		OE1	20		OE1	68.6
aco2-cr1	12.3		aco2-cr1	27		aco2-cr1	112		OE1	10.9		OE1	21		OE1	58.9
aco2-cr1	14.5		aco2-cr1	26		aco2-cr1	113.1		OE1	11.1		OE1	21		OE1	71.9
aco2-cr1	12.5		aco2-cr1	29		aco2-cr1	105.9		OE1	11.7		OE1	22		OE1	62.4
aco2-cr1	12.8		aco2-cr1	29		aco2-cr1	80.3		OE1	10.2		OE1	23		OE1	63.2
aco2-cr1	14.1		aco2-cr1	27		aco2-cr1	107.7		OE1	10.6		OE1	24		OE1	52.7
aco2-cr1	12.1		aco2-cr1	22		aco2-cr1	83.1		OE1	11.5		OE1	22		OE1	53.9
aco2-cr1	13.7		aco2-cr1	28		aco2-cr1	86.2		OE1	10		OE1	24		OE1	51
aco2-cr1	13.5		aco2-cr1	26		aco2-cr1	87.7		OE1	12.8		OE1	21		OE1	52.8
aco2-cr1	14.7		aco2-cr1	24		aco2-cr1	83.7		OE1	11		OE1	23		OE1	70.1
aco2-cr1	14.7		aco2-cr1	26		aco2-cr1	84.9		OE1	11.8		OE1	21		OE1	56.9
aco2-cr1	13.8		aco2-cr1	25		aco2-cr1	82.7		OE1	10.6		OE1	25		OE1	45.5
aco2-cr1	13.8		aco2-cr1	28		aco2-cr1	97.6		OE1	9.3		OE1	23		OE1	51.9
aco2-cr1	12.8		aco2-cr1	26		aco2-cr1	84.9		OE1	10.7		OE1	20		OE1	43.7
aco2-cr1	13.2		aco2-cr1	28		aco2-cr1	135.5		OE1	10.8		OE1	19		OE1	46.5
aco2-cr1	13.1		aco2-cr1	23		aco2-cr1	98.9		OE1	10.2		OE1	20		OE1	78.3
aco2-cr1	11.5		aco2-cr1	24		aco2-cr1	91.7		OE1	10.7		OE1	20		OE1	79.9
aco2-cr1	13		aco2-cr1	29		aco2-cr1	91.9		OE1	12.7		OE1	20		OE1	61.2
aco2-cr1	11.8		aco2-cr1	26		aco2-cr1	80.1		OE1	10.2		OE1	21		OE1	76
aco2-cr1	11.1		aco2-cr1	27		aco2-cr1	85.1		OE1	11.6		OE1	21		OE1	69
aco2-cr1	12.2		aco2-cr1	28		aco2-cr1	83.8		OE1	12.8		OE1	21		OE1	74.4
aco2-cr1	13.1		aco2-cr1	25		aco2-cr1	94.6		OE1	10.7		OE1	20		OE1	97.4
aco2-cr1	12.1		aco2-cr1	25		aco2-cr1	84.5		OE2	11.7		OE2	21		OE2	88.5
aco2-cr1	12		aco2-cr1	25		aco2-cr1	90.9		OE2	12.1		OE2	21		OE2	71.5
aco2-cr1	12.6		aco2-cr1	26		aco2-cr1	109.2		OE2	11.8		OE2	21		OE2	66.6
aco2-cr1	12.6		aco2-cr1	26		aco2-cr1	106.5		OE2	11.5		OE2	21		OE2	61.2
aco2-cr1	12.6		aco2-cr1	24		aco2-cr1	88.4		OE2	12.5		OE2	23		OE2	67.3
aco2-cr1	13.2		aco2-cr1	27		aco2-cr1	82		OE2	11.1		OE2	19		OE2	57.1
aco2-cr1	12.7		aco2-cr1	26		aco2-cr1	85.6		OE2	10.7		OE2	20		OE2	63
aco2-cr1	12		aco2-cr1	26		aco2-cr1	79.2		OE2	12.2		OE2	21		OE2	69.6
aco2-cr2	12.5		aco2-cr2	25		aco2-cr2	87.9		OE2	11.5		OE2	20		OE2	60.8
aco2-cr2	12.6		aco2-cr2	25		aco2-cr2	91.4		OE2	11.5		OE2	19		OE2	55.2
aco2-cr2	13		aco2-cr2	26		aco2-cr2	117.9		OE2	11		OE2	20		OE2	67.9
aco2-cr2	14.6		aco2-cr2	27		aco2-cr2	102.5		OE2	11.5		OE2	18		OE2	67.1
aco2-cr2	14.2		aco2-cr2	27		aco2-cr2	71.9		OE2	10.8		OE2	17		OE2	57.9
aco2-cr2	12.2		aco2-cr2	24		aco2-cr2	85.8		OE2	10.3		OE2	20		OE2	60.9
aco2-cr2	12.8		aco2-cr2	24		aco2-cr2	102.9		OE2	10.5		OE2	19		OE2	59.9
aco2-cr2	13.6		aco2-cr2	26		aco2-cr2	108.9		OE2	11.2		OE2	20		OE2	65.4
aco2-cr2	12.5		aco2-cr2	23		aco2-cr2	88.9		OE2	9.8		OE2	19		OE2	49.9
aco2-cr2	13.6		aco2-cr2	26		aco2-cr2	101.9		OE2	10.3		OE2	18		OE2	46.9
aco2-cr2	12.3		aco2-cr2	26		aco2-cr2	78.7		OE2	11.3		OE2	19		OE2	94.8
aco2-cr2	12.7		aco2-cr2	24		aco2-cr2	89.4		OE2	11.5		OE2	20		OE2	69.1
aco2-cr2	12.3		aco2-cr2	26		aco2-cr2	77.9		OE2	10.5		OE2	20		OE2	70.8
aco2-cr2	12.4		aco2-cr2	23		aco2-cr2	104.8		OE2	10.5		OE2	20		OE2	63.9
aco2-cr2	12.7		aco2-cr2	26		aco2-cr2	92.7		OE2	11.7		OE2	19		OE2	63.5
aco2-cr2	12		aco2-cr2	23		aco2-cr2	109.6		OE2	11.8		OE2	21		OE2	62.9
aco2-cr2	12.4		aco2-cr2	23		aco2-cr2	86.2		OE2	11.6		OE2	22		OE2	57.6
aco2-cr2	13		aco2-cr2	24		aco2-cr2	106.5		OE2	11.5		OE2	18		OE2	52.8
aco2-cr2	13.2		aco2-cr2	24		aco2-cr2	76.3		OE2	11		OE2	18		OE2	54.5
aco2-cr2	12.7		aco2-cr2	24		aco2-cr2	85.4		OE2	11.5		OE2	18		OE2	83.7
aco2-cr2	12		aco2-cr2	23		aco2-cr2	91.8		OE2	11.2		OE2	19		OE2	69.2
aco2-cr2	13		aco2-cr2	25		aco2-cr2	92.2		OE3	11		OE3	20		OE3	64.1
aco2-cr2	12		aco2-cr2	25		aco2-cr2	95.1		OE3	10.7		OE3	19		OE3	52.7
aco2-cr2	13		aco2-cr2	25		aco2-cr2	91.3		OE3	11.4		OE3	21		OE3	55.9
aco2-cr2	13.6		aco2-cr2	26		aco2-cr2	72.6		OE3	11		OE3	18		OE3	63.8
aco2-cr2	13		aco2-cr2	25		aco2-cr2	89.9		OE3	11.7		OE3	22		OE3	91.9
aco2-cr2	12.6		aco2-cr2	23		aco2-cr2	83.1		OE3	11.8		OE3	21		OE3	59.9
aco2-cr2	12.6		aco2-cr2	24		aco2-cr2	87.8		OE3	11.3		OE3	20		OE3	54.5
aco2-cr2	12.5		aco2-cr2	25		aco2-cr2	110.9		OE3	11.2		OE3	20		OE3	53.2
aco2-cr2	12.7		aco2-cr2	24		aco2-cr2	104.8		OE3	11.2		OE3	18		OE3	79.2
aco2-cr2	12.8		aco2-cr2	24					OE3	10.7		OE3	18		OE3	46.9
									OE3	12.3		OE3	22		OE3	64.1
									OE3	10.2		OE3	18		OE3	48.2
									OE3	10.5		OE3	17		OE3	76.8
									OE3	12.1		OE3	23		OE3	62.8
									OE3	11.5		OE3	20		OE3	59.9
									OE3	11.8		OE3	20		OE3	45.2
									OE3	11		OE3	20		OE3	49.9
									OE3	11.2		OE3	21		OE3	53.2
									OE3	12		OE3	25		OE3	90.1
									OE3	10.8		OE3	18		OE3	61.9
									OE3	10.7		OE3	20		OE3	46.8
									OE3	11.3		OE3	20		OE3	52.9
									OE3	11.4		OE3	21		OE3	88.3

## Sheet: Fig.4 f-h
ACC concentration (mM)	ACO2 Ethylene production (uL/h.mg)				Ear size	Line name	Ethylene production (nL/h.g FW)
	Rep1	Rep2	Rep3				Rep1	Rep2	Rep3
0.01	0.102385	0.09579	0.08		2mm Ear	qEL7SL17	28.181	26.4671	24.7704
0.5	1.21971	1.46512	1.36			qEL7Ye478	12.1907	11.7071	11.5869
1	1.85478	2.21716	2.11		5mm Ear	qEL7SL17	15.5533	14.5317	15.8204
2	2.51492	3.05516	2.64			qEL7Ye478	9.95542	8.46283	8.548
5	5.71902	7.43432	6.45
10	8.6247	10.0222	9.28
20	11.4231	13.4042	12.36
80	13.4129	11.5717	12.29
100	11.7096	13.7879	12.68		Ear size	Line name	Ethylene production (nL/h.g FW)
							Rep1	Rep2	Rep3
ACC concentration (mM)	ACO2H178QEthylene production (uL/h.mg)				5mm Ear	control	29.1605	27.7112	30.8528
	Rep1	Rep2	Rep3			aco2-cr1	18.4366	16.5299	19.7811
1	0.11892	0.118305	0.1		5mm Ear	control	31.4825	27.0245	36.1967
2	0.112771	0.12261	0.11			ACO2-OE3	61.4583	56.1564	63.3344
5	0.12138	0.117076	0.1
10	0.132448	0.139212	0.13
20	0.125684	0.12015	0.12
80	0.131833	0.137367	0.12
100	0.143516	0.141671	0.13
Representative chromatograms

## Sheet: Fig.5 e-i
			Representative chromatograms
NILs	IAA content		qEL7SL17						qEL7Ye478
qEL7SL17	255.597
qEL7SL17	227.819
qEL7SL17	250.423
qEL7Ye478	179.214
qEL7Ye478	233.404
qEL7Ye478	174.325
qEL7Ye478	182.541
NILs	JA content		qEL7SL17						qEL7Ye478
qEL7SL17	16.6924
qEL7SL17	29.4774
qEL7SL17	14.9274
qEL7Ye478	5.86283
qEL7Ye478	6.72
qEL7Ye478	8.82456
qEL7Ye478	8.85347
NILs	JA-ILE content		qEL7SL17						qEL7Ye478
qEL7SL17	1.11649
qEL7SL17	1.64317
qEL7SL17	1.81749
qEL7Ye478	1.13312
qEL7Ye478	0.554108
qEL7Ye478	1.07169
qEL7Ye478	0.825311
NILs	OPDA content		qEL7SL17						qEL7Ye478
qEL7SL17	1854.44
qEL7SL17	782.544
qEL7SL17	648.797
qEL7Ye478	436.814
qEL7Ye478	164.954
qEL7Ye478	347.795
qEL7Ye478	235.573
NILs	OPDAH content		qEL7SL17						qEL7Ye478
qEL7SL17	996.908
qEL7SL17	1374.39
qEL7SL17	914.448
qEL7Ye478	967.825
qEL7Ye478	516.259
qEL7Ye478	576.522
qEL7Ye478	485.211

## Sheet: Fig.6 c-f
Data of ear length in the six hybrids
HZS/control	15	15.3	15.4	15.5	15.6	15.8	16	16	16.1	16.1	16.2	16.3	16.3	16.4	16.6	16.7	16.8	17
HZS/aco2-cr1	15.7	15.7	15.8	15.8	16	16	16	16	16.1	16.1	16.2	16.2	16.3	16.5	16.5	16.6	16.6	16.7	16.7	16.8	17	17	17.5	17.3	18.5	17.7	17.8	18.3
Chang7-2/control	15.2	16.5	17.3	17	15.9	16	14.8	15.3	15.7	16.1	15.9	16.2	16.5	16.7	16.5	16.5	16.5	15.3	15.7	14.8	16	17.5	16.3	17	17	16.2	16.1	17.2	17.5	17.3	17.3	16.7	16.3	16.3
Chang7-2/aco2-cr1	16.8	16.8	17.5	17.6	18	17	18.1	17	17.5	17.7	16.5	17.7	17.1	17.6	18	17.6	16.8	16.7	17.5	16.8	17	17.5	17.5	17.2	17	17.8	17	17	17.4	17.5	16.8	17	17.4	17.4
Qi319/control	16.6	16.2	15.8	15.3	16.3	17.7	17	17.3	18	18.1	17.7	18.2	17.1	16.2	17	16.5	16.5	16.2	17.7	17.3	18.2	19	18.2	18	18.1	17.7	18	17.1	18	17.8	16.9	17.3
Qi319/aco2-cr1	19.2	18.3	18.8	18.1	18.5	17.6	18.1	18	17.8	18.6	19.3	19	19.3	18.3	18.2	18	18.8	19	18.2	19.3	18.3	19	19	18.3	17.8	18.7	18.3	18.3	19.3	18.7	17.7	17.8
PH4CV/control	16.5	16	15.2	15.3	15.5	16.5	16.1	15.7	15.8	16.7	16.1	16	16.1	15.1	15.1	14.5	14.3	15.5	15.8	15.7	15.5	15.2	14.6	14.4	15	14.3	14.7	15.5	16	16	15	14.8
PH4CV/aco2-cr1	17.2	16.7	16	16	16.5	17.2	16.8	15.9	15.6	15.8	15.7	17	16.8	17	17.2	16.8	17	16.7	17.2	17.1	16.5	16.1	15.6	15.5	16.1	15.8	15.8	17.5	16.5	16.3	16.5	16.3
B73/control	16.7	16.2	16.7	15.6	15.8	15.7	16.8	17.1	16.1	15.1	16.8	16.3	15.7	16.2	17	16.4	16.6	16	15.2	15.8	15.3	16.5	15.7	17	17.1	16.6	17	16.7
B73/aco2-cr1	16.4	17.1	17	17.3	17.7	17.7	16.8	16.7	16.8	16.6	16.5	17.8	17.5	17.7	18	17.3	18.1	17	18	17.7	18.3	18
Zheng58/control	19	19.4	19.1	18.5	17.5	17.6	17.5	18.8	18.7	18.4	17.8	18.8	18.7	18.1	17.7	17.2	18.7	18.6	18.5	18.2	18.8	18.8	18.3	18.3	17.6	17.5	17
Zheng58/aco2-cr1	20	19.8	19.8	19.5	19	19.5	18.7	18.2	19.1	19	20.2	18.2	18.7	20	19.8	20.2	19.9	19	19.3	18.8	18.8	18.8	18	18.2	18.2	18.2
Data of kernel number per row in the six hybrids
HZS/control	38	38	41	35	38	36	38	38	38	38	40	39	39	39	40	38	37	40
HZS/aco2-cr1	40	41	38	40	38	42	40	39	42	42	42	41	40	40	40	38	38	42	41	42	42	41	41	41	43	41	43	43
Chang7-2/control	39	40	38	42	42	40	39	37	39	40	40	39	39	40	42	41	40	41	37	41	39	40	41	40	41	39	41	42	41	42	41	41	41	40
Chang7-2/aco2-cr1	40	40	41	42	43	42	44	41	43	43	42	42	42	44	43	42	43	42	42	43	43	41	42	42	44	41	43	43	42	43	42	45	42	42
Qi319/control	37	40	38	38	38	39	40	39	40	40	40	40	40	38	37	38	37	38	40	38	40	40	37	38	40	40	41	37	40	39	38	37
Qi319/aco2-cr1	40	39	44	42	40	40	40	40	40	42	42	41	40	42	42	43	41	40	40	41	40	40	40	41	41	41	41	41	40	42	42	42
PH4CV/control	37	37	35	35	38	38	37	37	38	40	38	40	38	37	35	36	36	34	36	36	37	38	36	37	36	34	36	37	37	38	38	35
PH4CV/aco2-cr1	39	39	38	37	37	41	38	37	37	38	37	40	38	39	40	37	37	40	39	41	39	39	40	40	38	38	38	37	42	39	40	40
B73/control	42	43	43	41	42	39	39	39	40	42	40	40	43	42	41	42	43	43	43	41	39	40	40	42	39	42	42	43
B73/aco2-cr1	45	42	41	44	43	43	44	41	42	43	43	43	41	44	46	43	45	45	45	44	47	47
Zheng58/control	41	43	40	42	42	40	40	42	41	40	39	44	41	42	42	42	40	40	40	41	40	40	39	40	40	39	38
Zheng58/aco2-cr1	43	42	44	42	43	43	41	43	41	41	42	44	44	45	43	44	44	44	43	42	42	42	41	42	41	41
Data of ear weight in the six hybrids
HZS/control	194.6	176.7	201.5	177.2	179.1	161.4	169.7	162.5	164.9	173.8	168.3	188.9	185.7	203.7	198.4	167	187.7	194
HZS/aco2-cr1	192.4	182.1	178.8	172.7	179.2	205.6	179.9	197.6	202.9	222.9	211.8	189.4	211.8	224.8	186.8	196.2	192.8	189.5	189.5	197.1	202.2	200.5	192.9	193.3	177.8	238.4	195	214.7
Chang7-2/control	175.2	195.7	199.5	201	211.7	177.2	195.8	159.3	154.6	179.1	177.9	190.3	169.7	199.8	200.2	197.5	205.2	206.7	152.9	175.5	150	194.8	197	211	194.3	214.8	198.5	204.4	194.8	200	197.7	210.7	196.7	190.6
Chang7-2/aco2-cr1	196.5	218	214.4	221.6	229.2	197.3	233.4	227.5	202.3	202.1	215.7	208.1	223.1	222.3	222.2	209.2	213.3	217.5	231.1	212.8	215.1	203.8	213.1	219.4	217.1	210.5	209.8	227.4	223.9	210.2	226.4	217.8	206.1	220
Qi319/control	142	147.2	130	170.4	170.7	170.4	188.6	163.1	177.7	166.9	188.4	191.7	167.5	170.9	171.5	172.8	175.1	175.3	170.1	187.9	200	199.4	186.5	188.5	164.3	167.8	190.8	187.4	198.6	166.3	158.7	170.8
Qi319/aco2-cr1	177.1	180.5	192.4	170.5	171	174.1	218.2	202.9	185.8	195.6	206.8	213.8	211.6	193.7	199.5	189.4	223.9	192.9	223.3	181.6	216.1	188.7	190	195	212.3	189.6	185.1	201.5	189.5	167.5	186.9	180.4
PH4CV/control	207.6	188.2	175.8	170.4	175.4	188.9	205.3	162.8	193.1	193.5	203.9	193.2	205.3	192.8	177.4	156.1	159	182.4	191.6	190.4	162	151.7	145.4	147.5	149	143.1	139.1	170.7	171.8	191.7	157.3	152.1
PH4CV/aco2-cr1	232.9	213.9	197.6	189.7	179.8	188.6	230	182.8	217.5	190.6	169.7	190.4	168	167.1	168	207.8	195.6	185.2	178.3	202.5	230.2	210.3	209.1	208.2	200.9	232.9	219.8	206.2	198.5	214.7	187.1	202.4
B73/control	204.1	205.6	172.8	206.5	189.7	170.2	166.6	207.7	216.5	209.8	201.4	201.9	166.5	211.5	192	187.7	197.2	185.5	207.7	172.3	197.2	170	188.9	179.8	198.5	191.9	197.9	194.6
B73/aco2-cr1	167	192.3	197.3	211.9	203.7	214.1	210.1	207.8	197.9	213	213.1	212.2	204.5	238.6	226.3	202.3	244.4	224.1	224	221	231.1	220.2
Zheng58/control	241.9	229.2	234.5	232.4	169.3	199.8	217.6	225.7	193.1	234	214.6	222.5	210	212.7	204.5	206.6	205.1	170.7	176.7	175.9	156.1	212.5	206.4	199.6	189.7	216.9	231
Zheng58/aco2-cr1	276	270.7	268.6	250.1	241.3	224.3	233.9	199.6	231.8	228.8	284.4	229.8	227.9	251.5	250.9	267	249.4	247.6	244.2	216.6	216.4	196.2	205	221	194.6	191.8
Data of grain yield per ear in the six hybrids
HZS/control	141.11	149.81	151.08	151.27	154.89	156.54	159.77	160.53	165.65	166.58	167.63	171.33	172.19	172.82
HZS/aco2-cr1	156.87	157.47	161.11	162.51	163.83	165.63	166.13	166.24	167.76	171.05	171.98	173.67	174.78	179.36	182.74	184.97
Chang7-2/control	142.27	151.84	153.28	155.33	156.99	161.55	170.19	171.05	171.2	172.19	173.25	174.71	175.41	176.54	178.35	179.45	180.4	180.94	182.67	184.28	186.58	197.06
Chang7-2/aco2-cr1	178.08	179.11	184.38	184.62	186.09	189.24	191.81	192.01	192.42	192.46	194.79	195.21	195.43	196.59	197.78	199.02	200.28	200.33	200.83	202.36	202.78	206.66	207.12
Qi319/control	101.35	106.97	117.22	122.64	132.13	135.21	137.49	138.03	140.43	140.98	141.34	141.6	142.67	143.21	143.66	144.73	146.31	146.34	147.97	158.13	160.06	160.72
Qi319/aco2-cr1	148.45	155.07	155.86	158.43	158.52	158.73	159.12	160.47	160.5	160.85	162.33	165.66	166.36	166.92	170.07	175.44	178.96	186.17	186.34	186.97	187.41	191.84
PH4CV/control	128.62	137.75	137.92	138.12	140.15	144.5	148.2	152.55	154.61	156.15	156.23	163.83	164.72	165.06	165.3	166.88	168.27	168.49	172.39	176.74	177.27	187.89
PH4CV/aco2-cr1	141.48	143.72	154.51	157.23	159.57	162.94	169.15	172.75	173.2	173.46	173.7	174.57	175.32	175.77	178.95	180.6	182.43	182.83	187.73	195.24	198.41	198.51	203.88
B73/control	138.81	139.03	142.38	144.55	146.43	146.7	152.23	158.16	159.61	159.9	161.13	163.48	163.87	165.08	165.86	167.5	168.1	168.32	171.86	174.28	178.03
B73/aco2-cr1	161.75	168.5	169.5	170.14	170.57	171.67	176.59	179.03	179.09	179.82	181.85	182.24	182.65	184.66	185.8	189.9	192	195.12	205.16	205.55
Zheng58/control	139.9	144.99	145.71	149.48	149.62	162.3	163.94	169.5	171.3	171.38	172.17	173.13	176.37	178.03	180.27	181.18	181.57	187.2	196.29	198.29	198.93	200.55	208.63	208.71
Zheng58/aco2-cr1	158.14	164.59	166.89	168.13	175.22	177.82	196.05	196.72	197.01	200.04	200.87	201.15	207.02	208.92	211.94	212.15	212.56	212.76	220.81	223.52	230.25	230.67	232.33	233.62

## Sheet: Supplementary Fig.1d
NILs	Number of aborted florets		Ear Length evaluated in 2016
qEL7SL17	16		Rec1	qEL7SL17 Homozygous	14.5	14.5	13.6	14.5	14.5	14.7	14.8	14.5	14.5	13.5	13.6	13.8	15.2	13.4	14.6	14.2	14.5	14.6	13.5	15.1
qEL7SL17	17			qEL7Ye478 Homozygous	14.5	14.5	14.5	14.5	15.1	15.1	14.5	15.1	14.5	15.5	14.5	14.5	14.5	15.7	14.5	15.5	14.7	15.7	15.2	14.5
qEL7SL17	17		Rec2	qEL7SL17 Homozygous	14.8	14.9	14.8	14.9	14.5	14.6	14.2	15.1	14.1	14.5	15.1	14.2	14.5	14.5	15.2	14.7	14.3	15.4	14.7	15.1	15.2	14.1
qEL7SL17	17			qEL7Ye478 Homozygous	15.1	15.5	15.2	15.7	15.2	15.7	15.3	15.5	15.2	14.5	14.5	15.1	14.7	15.5	14.6	15.5	15.8	14.5	15.5	14.5	14.7	15.5	15.5
qEL7SL17	18		Rec3	qEL7SL17 Homozygous	15.4	14.5	14.5	14.3	14.5	13.8	15.4	13.5	14.5	15.5	14.5	13.8	14.5	14.5	13.6
qEL7SL17	19			qEL7Ye478 Homozygous	15.8	16.5	15.1	16.5	16.2	15.6	15.5	15.8	14.5	16.5	14.5
qEL7SL17	20		Rec4	qEL7SL17 Homozygous	13.8	15.5	13.6	15.5	13.7	14.9	14.7	13.8	14.5	14.7	14.1	13.6	13.7	13.8	14.5	13.5	14.1	14.5	15.5	13.5	14.5	14.2	15.1	14.2	15.5	13.6	14.8
qEL7SL17	20			qEL7Ye478 Homozygous	15.2	16.1	15.5	14.7	15.7	15.6	16.2	14.2	14.7	14.8	15.2	15.4	14.5	15.6	15.7	14.5	14.2	15.5	14.5	14.5	14.7	15.5	14.5	15.6	14.5	15.5	15.5
qEL7SL17	20		Rec5	qEL7SL17 Homozygous	14.8	15.2	14.5	15.4	14.7	14.8	15.5	14.5	14.5	14.5	15.2	14.5	15.3	14.8	14.7	14.6	15.4	15.2
qEL7SL17	20			qEL7Ye478 Homozygous	14.6	15.8	15.7	15.5	15.1	15.7	14.7	15.5	16.2	16.5	15.1	16.5	15.8	16.3	15.5	15.7	15.5	14.8	16.5
qEL7SL17	21		Rec6	qEL7SL17 Homozygous	16.2	15.5	16.1	15.8	15.5	15.8	15.5	15.5	15.7	14.8	15.8	15.7	15.1	14.8	14.4	14.5	16.2	16.2	15.2	16.2	14.5	15.1	15.5	15.5	16.2	15.7
qEL7SL17	21			qEL7Ye478 Homozygous	15.9	15.5	17.1	17.1	14.5	16.1	15.6	15.5	15.5	15.7	16.8	15.8	14.5	15.8	14.5	15.8	15.1	15.6	15.5	14.6	14.7	14.8	15.2	15.5	14.9
qEL7SL17	21		Rec7	qEL7SL17 Homozygous	14.7	14.8	14.9	15.2	15.2	15.1	15.2	14.7	15.5	14.5	15.5	13.8	15.5	15.2	15.7	15.6	15.7	14.7	15.2	15.5	14.7	14.8
qEL7SL17	21			qEL7Ye478 Homozygous	15.8	14.2	15.3	14.5	14.8	15.8	15.5	14.8	14.9	14.7	14.2	14.2	14.5	14.7	15.6	15.7	14.8	15.8	14.9	15.1	15.5	14.7	15.2	14.8	15.7
qEL7SL17	21
qEL7SL17	22		Ear Length evaluated in 2017
qEL7SL17	22		Rec1	qEL7SL17 Homozygous	13.4	13.5	13.6	13.7	13.9	13.9	14	14	14.2	14.3	14.4	14.4	14.4	14.6	14.6	14.6	14.6	14.7	14.7	14.8	14.8	14.9	14.9	14.9	15	15	15.2	15.2	15.3	15.3	15.3	15.3	15.5	15.6	15.7	15.8	15.8	15.8	15.8	16.2	16.3	16.3	16.4	16.7
qEL7SL17	23			qEL7Ye478 Homozygous	14.8	14.8	14.8	14.8	15	15	15	15.1	15.3	15.4	15.4	15.5	15.6	15.6	15.6	15.6	15.6	15.7	15.7	15.8	15.8	15.8	15.9	16	16	16	16.1	16.1	16.2	16.2	16.3	16.3	16.4	16.5	16.5	16.5	16.5	16.6	16.7	16.7	16.7	16.8	17
qEL7SL17	23		Rec2	qEL7SL17 Homozygous	16.5	16.7	16.6	16.4	16.2	15.8	15.8	15.8	15.8	15.7	15.7	15.6	15.5	15.5	15.5	15.4	15.4	15.3	15.3	15.3	15.3	15.3	15.1	15	15	14.9	14.8	14.8	14.8	14.8	14.7	14.7	14.7	14.6	14.6	14.5	14.5	14.3	14.3	14.3	14	13.8	13.7	13.6	13.5
qEL7SL17	23			qEL7Ye478 Homozygous	15.8	17.8	17.8	17.7	17.5	17.4	17.3	17	16.9	16.7	16.6	16.5	16.5	16.5	16.5	16.5	16.4	16.4	16.4	16.3	16	16	15.9	15.8	15.7	15.7	15.5	15.4	15.3	15	15	15	14.8	14.6	14.5	14.5	14.5	14.4
qEL7SL17	24		Rec3	qEL7SL17 Homozygous	17	16.8	16.8	16.8	16.8	16.8	16.7	16.6	16.5	16.5	16.4	16.3	16.3	16.1	16	16	15.9	15.8	15.8	15.8	15.8	15.7	15.7	15.6	15.5	15.4	15.4	15.4	15.4	15.3	15.3	15.2	15.2	15.2	14.7
qEL7Ye478	5			qEL7Ye478 Homozygous	18.8	18.5	18.4	18.3	17.8	17.8	17.6	17.6	17.5	17.5	17.5	17.5	17.2	17.2	16.9	16.8	16.8	16.8	16.7	16.6	16.6	16.5	16.5	16.5	16.4	16.3	16.3	16	15.8	15.8	15.7	15.7	15.7	15.4	15.3	15.2	15.2
qEL7Ye478	5		Rec4	qEL7SL17 Homozygous	13.5	13.5	13.9	13.9	14.2	14.3	14.3	14.5	14.5	14.6	14.7	14.7	14.8	14.8	14.8	14.8	14.9	14.9	14.9	15	15.2	15.3	15.3	15.3	15.3	15.4	15.6	15.6	15.6	15.6	15.7	15.8	15.9	16	16	16	16	16.2	16.4	16.5	16.5
qEL7Ye478	5			qEL7Ye478 Homozygous	14.9	18.6	17.6	17.5	17.3	17.2	17	16.8	16.8	16.8	16.8	16.6	16.6	16.6	16.5	16.5	16.4	16.4	16.3	16.3	16.3	16.3	16	15.8	15.5	15.5	15.4	15.4	15.4	15.3	15.3	15.2	15.2	15	14.8	14.8	14.8	14.8	14.7	14.7	14.7
qEL7Ye478	6		Rec5	qEL7SL17 Homozygous	14.9	15.7	15.7	15.7	15.6	15.6	15.4	15.4	15.3	15.2	15.1	15	15	15	14.8	14.8	14.8	14.8	14.7	14.7	14.7	14.6	14.6	14.6	14.5	14.5	14.4	14.4	14.3	14.3	14.2	14.2	14.2	14	13.9	13.9	13.9	13.8	13.8	13.8	13.8	13.8	13.7	13.5	13.5
qEL7Ye478	6			qEL7Ye478 Homozygous	15.5	17.2	17.1	17	16.9	16.8	16.8	16.7	16.6	16.6	16.3	16.3	16.1	15.6	15.6	15.5	15.5	15.3	15.3	15.1	15	15	14.8	14.8	14.7	14.7	14.7	14.6	14.6	14.6	14.5	14.5	14.4	14.4	14.3	14.3	14.2	14.2	14.2	14.2	14
qEL7Ye478	6		Rec6	qEL7SL17 Homozygous	14.2	17.8	17.5	16.7	16.5	16.4	16.3	16	15.8	15.7	15.6	15.6	15.4	15.3	15	14.8	14.8	14.7	14.7	14.6	14.6	14.6	14.6	14.5	14.3	14	13.9	13.9	13.9	13.8	13.6	13.6	13.6
qEL7Ye478	6			qEL7Ye478 Homozygous	15.8	16.7	16.6	16.5	16.5	16.3	16.2	16.2	16.1	15.9	15.8	15.8	15.8	15.7	15.7	15.6	15.6	15.3	15.3	15.3	15	15	14.9	14.9	14.8	14.8	14.8	14.8	14.6	14.6	14.6	14	14	13.9	13.9	13.9	13.7
qEL7Ye478	6		Rec7	qEL7SL17 Homozygous	15	15.1	15.2	15.3	15.4	15.7	15.8	15.8	15.9	16	16	16.1	16.2	16.3	16.4	16.5	16.5	16.6	16.7	16.7	16.8	16.8	17	17.1	17.2	17.4	17.5	17.6	17.6	17.6	17.7
qEL7Ye478	6			qEL7Ye478 Homozygous	15	15.1	15.6	15.8	15.8	15.9	16.1	16.2	16.2	16.3	16.3	16.4	16.5	16.5	16.6	16.6	16.7	16.7	16.8	16.8	16.8	16.9	17	17.2	17.3	17.4	17.4	17.5	17.5	17.6	17.6
qEL7Ye478	6
qEL7Ye478	6		Kernel Number per Row evaluated in 2017
qEL7Ye478	7		Rec1	qEL7SL17 Homozygous	24	24	24	24	24	24	25	25	25	25	25	25	25	25	25	25	26	26	26	26	26	26	27	27	27	27	27	28	28	28	28	28	28	28	28	29	29	29	30	30	30	30	30	30
qEL7Ye478	7			qEL7Ye478 Homozygous	25	25	26	26	26	26	27	27	27	27	28	28	28	28	28	28	28	28	28	28	28	29	29	29	29	29	29	30	30	30	30	30	30	30	30	30	30	31	31	31	31	32	32
qEL7Ye478	7		Rec2	qEL7SL17 Homozygous	27	29	29	29	29	28	28	28	28	28	28	28	28	28	28	27	27	27	27	27	27	27	27	27	26	26	26	26	26	26	26	26	25	25	25	25	25	24	24	24	24	24	23	22	22
qEL7Ye478	7			qEL7Ye478 Homozygous	29	32	32	32	31	31	30	30	30	29	29	29	29	28	28	28	28	28	28	27	27	27	27	27	27	27	27	27	27	27	27	27	27	26	26	26	26	24
qEL7Ye478	7		Rec3	qEL7SL17 Homozygous	30	32	32	32	32	32	32	31	31	31	31	31	30	30	30	30	30	30	30	30	30	30	30	29	28	28	28	28	28	27	27	27	26	26	26
qEL7Ye478	7			qEL7Ye478 Homozygous	29	34	33	33	32	32	32	32	32	32	32	31	31	31	31	31	31	31	31	31	31	31	31	30	30	30	30	30	30	30	29	29	29	28	28	27	27
qEL7Ye478	7		Rec4	qEL7SL17 Homozygous	27	30	30	30	30	29	29	28	28	28	28	28	27	27	27	27	27	27	26	26	26	26	26	26	26	26	26	26	26	25	25	25	25	24	24	24	24	23	23	23	23
qEL7Ye478	7			qEL7Ye478 Homozygous	28	32	32	32	31	31	31	31	30	30	30	30	30	30	30	30	29	29	29	29	29	29	28	28	28	28	28	28	28	28	27	27	27	27	26	26	26	26	26	26	25
qEL7Ye478	7		Rec5	qEL7SL17 Homozygous	26	29	29	29	28	28	28	28	27	27	27	27	27	27	27	27	26	26	26	26	26	26	26	26	26	26	25	25	25	25	25	25	25	24	24	24	24	24	24	24	24	24	24	23	23
qEL7Ye478	7			qEL7Ye478 Homozygous	31	32	32	32	32	32	32	32	31	31	31	31	31	30	30	30	30	30	30	29	29	29	29	29	29	28	28	28	28	28	28	28	27	27	27	27	27	27	27	27	27
qEL7Ye478	7		Rec6	qEL7SL17 Homozygous	32	30	30	30	30	29	29	29	29	29	29	28	28	28	28	28	27	27	27	27	27	27	26	26	26	26	26	26	26	26	26	25	25
qEL7Ye478	8			qEL7Ye478 Homozygous	31	32	32	31	30	30	30	30	30	30	29	29	29	29	28	28	28	28	28	28	27	27	27	27	27	27	27	27	26	26	26	25	25	25	25	24	24
qEL7Ye478	9		Rec7	qEL7SL17 Homozygous	33	34	33	33	33	33	33	33	33	33	32	32	32	32	32	32	32	31	31	31	31	31	31	31	31	30	30	30	30	29	29
				qEL7Ye478 Homozygous	36	36	34	34	33	33	32	32	32	32	32	31	31	31	31	31	31	31	30	30	30	30	30	30	30	30	29	29	29	29	29
[truncated: 1 more columns]

## Sheet: Supplementary Figure 2a
Genomic location	variety	sequence
ZmACO2 genebody	teosinte K_67-5	GCTGCTGGCTGCTGTCTGTTGACAAGTCGGGAAAGCTCGTCCACTTCCAGTTCCACTCCGCTAGAAAGCTTGAACTTGGATGCCGAGCCTATAAATGGCGACCGACCCCCGCCACTCACTCACCGCACTCCAGCGTTCAGCATTAGACACGAGAGCTCCTAGTAGGCAGACCACTAGTCCCGCGACCCTGTCGAGAGAAACAGACAGAGCAACATGGCGCCTGCATTGTCATTCCCGATCATCGACATGGGGCTGCTCGCCGGGGGGGAGAGGCCGGCGGCGATGGAGCTGCTGCAAGACGCGTGCGAGAACTGGGGCTTCTTCGAGGTAGATGCTCAGCATGGATGGAGAACTGATCCAACTCCAGGAACTGAAACAAAATAATTAAGCTGCACAAAT…
ZmACO2 genebody	teosinte K_67-6	GCTGCTGGCTGCTGTCTGTTGACAAGTCGGGAAAGCTCGTCCACTTCCAGTTCCACTCCGCTAGAAAGCTTGAACCTGGATGCCGAGCCTATAAATGGCGACCGACCCCGGCCACTTCCACTCACCGCACTCCAGCGTTCAGCATTAGACACGAGAGCTCCTAGTAGCCAGACCACTAGTCCCGCGACCCTGTCGAGAGAAACAGACAGAGCAACATGGCGCCTGCATTGTCATTCCCGATCATCGACATGGGGCTGCTCGCCGGGGAGGAGAGGCCGGCGGCGATGGAGCTGCTGCAAGATGCGTGCGAGAACTGGGGCTTCTTCGAGGTAGATGCTCAGCATGGATGGAGAGCTGATCCAACTCCAGGAACTGAAACAAAATAATTAAGCTGCACAA…
ZmACO2 genebody	teosinte K_67-7	GCTGCTGGCTGCTGTCTGTTGACAAGTCGGGAAAGCTCGTCCACTTCCAGTTCCACTCCGCTAGAAAGCTTGAACTTGGATGCCGAGCCTATAAATGGCGACCGACCCCGGCCACTTCCACTCACCGCACTCCAGCGTTCAGCATTAGACACGAGAGCTCCTAGTAGCCAGACCAGTAGTCCCGCGACCCTGTCGAGAGAAACAGACAGAGCAACATGGCGCCTGCATTGTCATTCCCGATCATCGACATGGGGCTGCTCGCCGGGGAGGAGAGGCCGGCGGCGATGGAGCTGCTGCAAGATGCGTGCGAGAACTGGGGCTTCTTCGAGGTAGATGCTCAGCATGGATGGAGAACTGATCCAACTCCAGGAACTGAAACAAAATAATTAGGCTGCACAA…
ZmACO2 genebody	teosinte K_67-7	GCTGCTGGCTGCTGTCTGTTGACAAGTCGGGAAAGCTCGTCCACTTCCAGTTCCACTCCGCTAGAAAGCTTGAACTTGGATGCCGAGCCTATAAATGGCGACCGACCCCGGCCACTTCCACTCACCGCACTCCAGCGTTCAGCATTAGACACGAGAGCTCCTAGTAGCCAGACTAGTAGTCCCGCGACCCTGTCGAGAGAAACAGACAGAGCAACATGGCGCCTGCATTGTCATTCCCGATCATCGACATGGGGCTGCTCGCCGGGGAGGAGAGGCCGGCGGCGATGGAGCTGCTGCAAGATGCGTGCGAGAACTGGGGCTTCTTCGAGGTAGATGCTCAGCATGGATGGAGAACTGATCCAACTCCAGGAACTGAAACAAAATAATTAAGCTGCACAA…
ZmACO2 genebody	teosinte K_67-12	GCTGCTGGCTGCTGTCTGTTGACAAGTCGGAAAAGCTCGTCCACTTCCAGTTCCACTCCGCTAGAAAGCTTGAACTTGGATGCCGAGCCTATAAATGGCGACCGACCCCGGCCACTTCCACTCACCGCACTCCAGCGTTCAGCATTAGACACGAGAGCTCCTAGTAGCCAGACCACTAGTCCCGCGACCCTGTCGAGAGAAACAGACAGAGCAACATGGCGCCTGCATTGTCATTCCCGATCATCGACATGGGGCTGCTCGCCGGGGAGGAGAGGCCGGCGGCGATGGAGCGGCTGCAAGATGCGTGCGAGAACTGGGGCTTCTTCGAGGTAGATGCTCAGCATGGATGGAGAACTGATCCAACTCCAGGAACTGAAACAAAATAATTAAGCTGCACAA…
ZmACO2 genebody	teosinte K_67-12	GCTGCTGGCTGCTGTCTGTTGACAAGTCGGGAAAGCTCGTCCACTTCCAGTTCCACTCCGCTAGAAAGCTTGAACTTGGATGCCGAGCCTATAAATGGCGACCGACCCCGGCCACTTCCACTCACCGCACTCCAGCGTTCAGCATTAGACACGAGAGCTCCTAGACTCCTAGTAGCCAGACCCGTAGTCCCGCGACCCTGTCGAGAGAAACAGACAGAGCAACATGGCGCCTGCATTGTCATTCCCGATCATCGACATGGGGCTGCTCGCCGGGGAGGAGAGGCCGGCGGCGATGGAGCTGCTGCAAGATGCGTGCGAGAACTGGGGCTTCTTCGAGGTAGATGCTCAGCATGGATGGAGAACTGATCCAACTCCAGGAACTGAAACAAAATAATTAAG…
ZmACO2 genebody	teosinte K_67-14	GCTGCTGGCTGCTGTCAGTTGACAAGTCGGGAAAGCTCGTCCACTTCCAGTTCCACTCCGCTAGAAAGCTTGAACTTGGATGCCGAGCCTATAAATGGCGACCGACCCCGGCCACTTCCACTCACCGCACTCCAGCGTTCAGCATTAGACACGAGAGCTCCTAGTAGGCAGACCACTAGTCCCGCGACCCTGTCGAGAGAAACAGACAGAGCAACATGGCGCCTGCATTGTCATTCCCGATCATCGACATGGGGCTGCTCTGCGGGGAGGAGAGGCCGGCGGCGATGGAGCTGCTGCAAGATGCGTGCGAGAACTGGGGCTTCTTCGAGGTAGATGCTCAGCATGGATGGAGAACTGATCCAACTCCAGGAACTGAAACAAAATAATTAAGCTGCACAA…
ZmACO2 genebody	teosinte K_67-14	GCTGCTGGCTGCTGTCAGTTGACAAGTCGGGAAAGCTCGTCCACTTCCAGTTCCACTCCGCTAGAAAGCTTGAACTTGGATGCCGAGCCTATAAATGGCGACCGACCCCGGCCACTTCCACTCACCGCACTCCAGCGTTCAGCATTAGACACGAGAGCTCCTAGTAGGCAGACCACTAGTCCCGCGACCCTGTCGAGAGAAACAGACAGAGCAACATGGCGCCTGCATTGTCATTCCCGATCATCGACATGGGGCTGCTCTGCGGGGAGGAGAGGCCGGCGGCGATGGAGCTGCTGCAAGATGCGTGCGAGAACTGGGGCTTCTTCGAGGTAGATGCTCAGCATGGATGGAGAACTGATCCAACTCCAGGAACTGAAACAAAATAATTAAGCTGCACAA…
ZmACO2 genebody	teosinte K_67-15	GCTGCTGGCTGCTGTCAGTTGACAAGTCGGGAAAGCTCGTCCACTTCCAGTTCCACTCCGCTAGAAAGCTTGAACTTGGATGCCGAGCCTATAAATGGCGACCGACCCCGGCCACTTCCACTCACCGCACTCCAGCGTTCAGCATTAGACACGAGAGCTCCTAGTAGGCAGACCACTAGTCCCGCGACCCTGTCGAGAGAAACAGACAGAGCAACATGGCGCCTGCATTGTCATTCCCGATCATCGACATGGGGCTGCTCTGCGGGGAGGAGAGGCCGGCGGCGATGGAGCTGCTGCAAGATGCGTGCGAGAACTGGGGCTTCTTCGAGGTAGATGCTCAGCATGGATGGAGAACTGATCCAACTCCAGGAACTGAAACAAAATAATTAAGCTGCACAA…
ZmACO2 genebody	teosinte K_67-15	GCTGCTGGCTGCTGTCTGTTGACAAGTCGGGAAAGCTCGTCCACTTCCAGTTCCACTCCGCTAGAAAGCTTGAACTTGGATGCCGAGCCTATAAATGGCGACCGACCCCGGCCACTTCCACTCACCGCACTCCAGCGTTCAGCATTAGACACGAGAGCTCCTAGTAGCCAGACCTGGTAGTCCCGCGACCCTGTCGAGAGAAACAGGCAGAGCAACATGGCGCCTGCATTGTCATTCCCGATCATCGACATGGGGCTGCTCGCCGGGGAGGAGAGGCCGGCGGCGATGGAGCTGCTGCAAGATGCGTGCGAGAACTGGGGCTTCTTCGAGGTAGATGCTCAGCATGGATGGAGAACTGATCCAACTCCAGGAACTGAAACAAAATAATTAAGCTGCACA…
ZmACO2 genebody	teosinte K_67-17	GCTGCTGGCTGCTGTCTGTTGACAAGTCGGGAAAGCTCGTCCACTTCCAGTTCCACTCCGCTAGAAAGCTTGAACTTGGATGCCGAGCCTATAAATGGCGACCGACCCCGGCCACTTCCACTCACCGCACTCCAGCGTTCAGCATTAGACACGAGAGCTCCTAGTAGCCAGACCAGTAGTCCCGCGACCCTGTCGAGAGAAACAGACAGAGCAACATGGCGCCTGCATTGTCATTCCCGATCATCGACATGGGGCTGCTCGCCGGGGAGGAGAGGCCGGCGGCGATGGAGCTGCTGCAAGATGCGTGCGAGAACTGGGGCTTCTTCGAGGTAGATGCTCAGCATGGATGGAGAACTGATCCAACTCCAGGAACTGAAACAAAATAATTAAGCTGCACAA…
ZmACO2 genebody	teosinte K_67-17	GCTGCTGGCTGCTGTCTGTTGACAAGTCGGGAAAGCTCGTCCACTTCCAGTTCCACTCCGCTAGAAAGCTTGAACTTGGATGCCGAGCCTATAAATGGCGACCGACCCCGGCCACTTCCACTCACCGCACTCCAGCGTTCAGCATTAGACACGAGAGCTCCTAGTAGCCAGACCAGTAGTCCCGCGACCCTGTCGAGAGAAACAGACAGAGCAACATGGCGCCTGCATTGTCATTCCCGATCATCGACATGGGGCTGCTCGCCGGGGAGGAGAGGCCGGCGGCGATGGAGCTGCTGCAAGATGCGTGCGAGAACTGGGGCTTCTTCGAGGTAGATGCTCAGCATGGATGGAGAACTGATCCAACTCCAGGAACTGAAACAAAATAATTAAGCTGCACAA…
ZmACO2 genebody	teosinte K_67-20	GCTGCTGGCTGCTGTCTGTTGACAAGTCGGGAAAGCTCGTCCACTTCCAGTTCCACTCCGCTAGAAAGCTTGAACTTGGACGCCGAGCCTATAAATGGCGACCGACCCCGGCCACTTCCACTCACCGCACTCCAGCGTTCAGCATTAGACACGAGAGCTCCTAGACTCCTAGTAGCCAGACCAGTAGTCCCGCGACCCTGTCGAGAGAAACAGACAGAGCAACATGGCGCCTGCATTGTCATTCCCGATCATCGACATGGGGCTGCTCGCCGGGGAGGAGAGGCCGGCGGCGATGGAGCTGCTGCAAGATGCGTGCGAGAACTGGGGCTTCTTCGAGGTAGATGCTCAGCATGGATGGAGAACTGATCCAACTCCAGGAACTGAAACAAAATAATTAAG…
ZmACO2 genebody	teosinte K_67-21	GCTGCTGGCTGCTGTCTGTTGACAAGTCGGGAAAGCTCGTCCACTTCCAGTTCCACTCCGCTAGAAAGCTTGAACTTGGATGCCGAGCCTATAAATGGCGACCGACCCCGGCCACTTCCACTCACCGCACTCTAGCGTTCAGCATTAGACACGAGAGCTCCTAGTAGCCAGACCACTAGTCCCGCGACCCTGTCGAGAGAAACAGACAGAGCAACATGGCGCCTGCATTGTCATTCCCGATCATCGACATGGGGCTGCTCTGCGGGGAGGAGAGGCCGGCGGCGATGGAGCTGCTGCAAGATGCGTGCGAGAACTGGGGCTTCTTCGAGGTAGATGCTCAGCATGGATGGAGAACTGATCCAACTCCAGGAACTGAAACAAAATAATTCTACCTGTTTT…
ZmACO2 genebody	teosinte K_67-22	GCTGCTGGCTGCTGTCTGTTGACAAGTCGGGAAAGCTCGTCCACTTCCAGTTCCACTCCGCTAGAAAGCTTGAACTTGGATGCCGAGCCTATAAATGGCGACCGACCCCGGCCACTTCCACTCACCGCACTCTAGCGTTCAGCATTAGACACGAGAGCTCCTAGTAGCCAGACCACTAGTCCCGCGACCCTGTCGAGAGAAACAGACAGAGCAACATGGCGCCTGCATTGTCATTCCCGATCATCGACATGGGGCTGCTCTGCGGGGAGGAGAGGCCGGCGGCGATGGAGCTGCTGCAAGATGCGTGCGAGAACTGGGGCTTCTTCGAGGTAGATGCTCAGCATGGATGGAGAACTGATCCAACTCCAGGAACTGAAACAAAATAATTCTACCTGTTTT…
ZmACO2 genebody	teosinte K_67-22	GCTGCTGGCTGCTGTCAGTTGACAAGTCGGGAAAGCTCGTCCACTTCCAGTTCCACTCCGCTAGAAAGCTTGAACTTGGATGCCGAGCCTATAAATGGCGACCGACCCCCGCCACTCACTCACCGCACTCCAGCGTTCAGCATTAGACACGAGAGCTCCTAGTAGGCAGACCACTAGTCCCGCGACCCTGTCGAGAGAAACAGACAGAGCAACATGGCGCCTGCATTGTCATTCCCGATCATCGACATGGGGCTGCTCTGCGGGGAGGAGAGGCCGGCGGCGATGGAGCTGCTGCAAGATGCGTGCGAGAACTGGGGCTTCTTCGAGGTAGATGCTCAGCATGGATGGAGAACTGATCCAACTCCAGGAACTGAAACAAAATAATTAAGCTGCACAAAT…
ZmACO2 genebody	teosinte K_67-23	GCTGCTGGCTGCTGTCTGTTGACAAGTCGGGAAAGCTCGTCCACTTCCAGTTCCACTCCGCTAGAAAGCTTGAACTTGGATGCCGAGCCTATAAATGGCGACCGACCCCGGCCACTTCCACTCACCGCACTCCAGCGTTCAGCATTAGACACGAGAGCTCCTAGTAGCCAGACCAGTAGTCCCGCGACCCTGTCGAGAGAAACAGACAGAGCAACATGGCGCCTGCATTGTCATTCCCGATCATCGACATGGGGCTGCTCGCCGGGGAGGAGAGGCCGGCGGCGATGGAGCTGCTGCAAGATGCGTGCGAGAACTGGGGCTTCTTCGAGGTAGATGTTCAGCATGGATGGAGAACTGATCCAGCTCCAGGAACTGAAACAAAATAATTAAGCTGCACAA…
ZmACO2 genebody	teosinte K_67-23	GCTGCTGGCTGCTGTCTGTTGACAAGTCGGGAAAGCTCGTCCACTTCCAGTTCCACTCCGCTAGAAAGCTTGAACTTGGATGCCGAGCCTATAAATGGCGACCGACCCCGGCCACTTCCACTCACCGCACTCCAGCGTTCAGCATTAGACACGAGAGCTCCTAGTAGCCAGACCAGTAGTCCCGCTACCCTGTCGAGAGAAACAGACAGAGCAACATGGCGCCTGCATTGTCATTCCCGATCATCGACATGGGGCTGCTCGGCGGGGAGGAGAGGCCGGCGGCGATGGAGCTGCTGCAAGATGCGTGCGAGAACTGGGGCTTCTTCGAGGTAGATGTTCAGCATGGATGGAGAACTGATCCAACTCCAGGAACTGAAACAAAATAATTAAGCTGCACAA…
ZmACO2 genebody	teosinte K_67-24	GCTGCTGGCTGCTGTCAGTTGACAAGTCGGGAAAGCTCGTCCACTTCCAGTTCCACTCCGCTAGAAAGCTTGAACTTGGATGCCGAGCCTATAAATGGCGACCGACCCCCGCCACTCACCCACCGCACTCCAGCGTTCAGCATTAGACACGAGAGCTCCTAGTAGGCAGACCACTAGCCCCGCGACCCTGTCGAGAGAAACAGACAGAGCAACATGGCGCCTGCATTGTCATTCCCGATCATCGACATGGGGCTGCTCTGCGGGGAGGAGAGGCCGGCGGCGATGGAGCTGCTGCAAGATGCGTGCGAGAACTGGGGCTTCTTCGAGGTAGATGCTCAGCATGGATGGAGAACTGATCCAACTCCAGGAACTGAAACAAAATAATTAAGCTGCACAAAT…
ZmACO2 genebody	teosinte K_67-24	GCTGCTGGCTGCTGTCAGTTGACAAGTCGGGAAAGCTCGTCCACTTCCAGTTCCACTCCGCTAGAAAGCTTGAACTTGGATGCCGAGCCTATAAATGGCGACCGACCCCGGACACTTGCACTCACCGCACTCCAGCGTCCAGCATTAGACACGAGAGCTCCTAGTAGCCAGACCAGTAGTCCCGCGACCCTGTCGAGAGAAACAGACAGAGCAACATGGCGCCTGCATTGTCATTCCCGATCATCGACATGGGGCTGCTCGCCGGGGAGGAGAGGCCGGCGGCGATGGAGCTGCTGCAAGATGCGTGCGAGAACTGGGGCTTCTTCGAGGTAGATGCTCAGCATGGATGGAGAACTGATCCAACTCCAGGAACTGAAACAAAATAATTAAGCTGCACAA…
ZmACO2 genebody	teosinte K_71-2	GCTGCTGGCTGCTGTCTGTTGACAAGTCGGGAAAGCTCGTCCACTTCCAGTTCCACTCCGCTAGAAAACTTGAACTTGGATGCCGAGCCTATAAATGGCGACCGACCCCGGCCACTTCCACTCACCGCACTCCAGCGTTCAGCATTAGACACGAGAGCTCCTAGTAGCCAGACCACTAGTCCCGCGACCCTGTCGAGAGAAACAGACAGAGCAACATGGCGCCTGCATTGTCATTCCCGATCATCGACATGGGGCTGCTCGCCGGGGAGGAGAGGCCGGCGGCGATGGAGCTGCTGCAAGATGCGTGCGAGAACTGGGGCTTCTTCGAGGTAGATGCTCAGCATGGATGGAGAACTGATCCAACTCCAGGAACTGAAACAAAATAATTAAGCTGCACAA…
ZmACO2 genebody	teosinte K_71-2	GCTGCTGGCTGCTGTCTGTTGACAAGTCGGGAAAGCTCGTCCACTTCCAGTTCCACTCCGCTAGAAAGCTTGAACTTGGATGCCGAGCCTATAAATGGCGACCGACCCCGGCCACTTCCACTCACCGCACTCCAGCGTTCAGCATTAGACACGAGAGCTCCTAGTAGCCAGACCACTAGTCCCGCGACCCTGTCGAGAGAAACAGACAGAGCAACATGGCGCCTGCATTGTCATTCCCGATCATCGACATGGGGCTGCTCGCCGGGGAGGAGAGGCCGGCGGCGATGGAGCTGCTGCAAGATGCGTGCGAGAACTGGGGCTTCTTCGAGGTAGATGCTCAGCATGGATGGAGAACTGATCCAACTCCAGGAACTGAAACAAAATAATTAAGCTGCACAA…
ZmACO2 genebody	teosinte K_71-3	GCTGCTGGCTGCTGTCTATTGTCTATTGACAAGTCGGGAAAGCTCGTCCACTTCCAGTTCCACTCCGCTAGAAAGCTTGAACTTGGATGCCGAGCCTATAAATGGCGACCGACCCCGGCCACTTCCACTCACCGCACTCCAGCGTTCAGCATTAGACACGAGAGCTCCTAGTAGCCAGACCTGTAGTCCCGCGACCCTGTCGAGAGAAACAGACAGAGCAACATGGCGCCTGCATTGTCATTCCCGATCATCGACATGGGGCTGCTCGCCGGGGAGGAGAGGCCGGCGGCGATGGAGCTGCTGCAAGATGCGTGCGAGAACTGGGGCTTCTTCGAGGTACATGCTCAGCATGGATGGAGAACTGATCCAACTCCAGGAACTGAAACAAAATAATTAAGC…
ZmACO2 genebody	teosinte K_71-3	GCTGCTGGCTGCTGTCTATTGTCTATTGACAAGTCGGGAAAGCTCGTCCACTTCCAGTTCCACTCCGCTAGAAAGCTTGAACTTGGATGCCGAGCCTATAAATGGCGACCGACCCCGGCCACTTCCACTCACCGCACTCCAGCGTTCAGCATTAGACACGAGAGCTCCTAGTAGCCAGACCTGTAGTCCCGCGACCCTGTCGAGAGAAACAGACAGAGCAACATGGCGCCTGCATTGTCATTCCCGATCATCGACATGGGGCTGCTCGCCGGGGAGGAGAGGCCGGCGGCGATGGAGCTGCTGCAAGATGCGTGCGAGAACTGGGGCTTCTTCGAGGTACATGCTCAGCATGGATGGAGAACTGATCCAACTCCAGGAACTGAAACAAAATAATTAAGC…
ZmACO2 genebody	teosinte K_71-4	GCTGCTGGCTGCTGTCTATTGTCTATTGACAAGTCGGGAAAGCTCGTCCACTTCCAGTTCCACTCCGCTAGAAAGCTTGAACTTGGATGCCGAGCCTATAAATGGCGACCGACCCCGGCCACTTCCACTCACCGCACTCCAGCGTTCAGCATTAGACACGAGAGCTCCTAGTAGCCAGACCTGTAGTCCCGCGACCCTGTCGAGAGAAACAGACAGAGCAACATGGCGCCTGCATTGTCATTCCCGATCATCGACATGGGGCTGCTCGCCGGGGAGGAGAGGCCGGCGGCGATGGAGCTGCTGCAAGATGCGTGCGAGAACTGGGGCTTCTTCGAGGTACATGCTCAGCATGGATGGAGAACTGATCCAACTCCAGGAACTGAAACAAAATAATTAAGC…
ZmACO2 genebody	teosinte K_71-5	GCTGCTGGCTGCTGTCTGTTGACAAGTCGGGAAAGCTCGTCCACTTCCAGTTCCACTCCGCTAGAAAGCTTGAACTTGGATGCCGAGCCTATAAATGGCGACCGACCCCGGCCACTTCCACTCACCGCACTCCAGCGTTCAGCATTAGACACGAGAGCTCCTAGACTCCTAGTAGCCAGACCAGTAGTCCCGCGACCCTGTCGAGAGAAACAGACAGAGCAACATGGCGCCTGCATTGTCATTCCCGATCATCGACATGGGGCTGCTCGCCGGGGAGGAGAGGCCGGCGGCGATGGAGCTGCTGCAAGATGCGTGCGAGAACTGGGGCTTCTTCGAGGTAGATGCTCAGCATGGATGGAGAACTGATCCAACTCCAGGAACTGAAACAAAATAATTAAG…
ZmACO2 genebody	teosinte K_71-5	GCTGCTGGCTGCTGTCTGTTGACAAGTCGGGAAAGCTCGTCCACTTCCAGTTCCACTCCGCTAGAAAGCTTGAACTTGGATGCCGAGCCTATAAATGGCGACCGACCCCGGCCACTTCCACTCACCGCACTCCAGCGTTCAGCATTAGACACGAGAGCTCCTAGACTCCTAGTAGCCAGACCAGTAGTCCCGCGACCCTGTCGAGAGAAACAGACAGAGCAACATGGCGCCTGCATTGTCATTCCCGATCATCGACATGGGGCTGCTCGCCGGGGAGGAGAGGCCGGCGGCGATGGAGCTGCTGCAAGATGCGTGCGAGAACTGGGGCTTCTTCGAGGTAGATGCTCAGCATGGATGGAGAACTGATCCAACTCCAGGAACTGAAACAAAATAATTAAG…
ZmACO2 genebody	teosinte K_71-6	GCTGCTGGCTGCTGTCTGTTGACAAGTCGGGAAAGCTCGTCCACTTCCAGTTCCACTCCGCTAGAAAGCTTGAACTTGGATGCCGAGCCTATAAATGGCGACCGACCCCGGCCACTTCCACTCACCGCACTCCAGCGTTCAGCATTAGACACGAGAGCTCCTAGACTCCTAGTAGCCAGACCAGTAGTCCCGCGACCCTGTCGAGAGAAACAGACAGAGCAACAGGGCGCCTGCATTGTCATTCCCGATCATCGACATGGGGCTGCTCGCCGGGGAGGAGAGGCCGGCGGCGATGGAGCTGCTGCAAGATGCGTGCGAGAACTGGGGCTTCTTCGAGGTAGATGCTCAGCATGGATGGAGAACTGATCCAACTCCAGGAACTGAAACAAAATAATTAAA…
ZmACO2 genebody	teosinte K_71-6	GCTGCTGGCTGCTGTCTGTTGACAAGTCGGGAAAGCTCGTCCACTTCCAGTTCCACTCCGCTAGAAAGCTTGAACTTGGATGCCGAGCCTATAAATGGCGACCGACCCCGGCCACTTCCACTCACCGCACTCCAGCGTTCAGCATTAGACACGAGAGCTCCTAGTAGCCAGACCAGTAGTCCCGCGACCCTGTCGAGAGAAACAGACAGAGCAACATGGCGCCTGCATTGTCATTCCCGATCATCGACATGGGGCTGCTCGCCGGGGAGGAGAGGCCGGCGGCGATGGAGCTGCTGCAAGATGCGTGCGAGAACTGGGGCTTCTTCGAGGTAGATGCTCAGCATGGATGGAGAACTGATCCAACTCCAGGAACTGAAACAAAATAATTAAGCTGCACAA…
ZmACO2 genebody	teosinte K_71-1	GCTGCTGGCTGCTGTCTGTTGACAAGTCGGGAAAGCTCGTCCACTTCCAGTTCCACTCCGCTAGAAAGCTTGAACTTGGATGCCGAGCCTATAAATGGCGACCGACCCCGGCCACTTCCACTCACCGCACTCCAGCGTTCAGCATTAGACACGAGAGCTCCTAGTAGCCAGACCAGTAGTCCCGCGACCCTGTCGAGAGAAACAGACAGAGCAACATGGCGCCTGCATTGTCATTCCCGATCATCGACATGGGGCTGCTCGCCGGGGAGGAGAGGCCGGCGGCGATGGAGCTGCTGCAAGATGCGTGCGAGAACTGGGGCTTCTTCGAGGTAGATGCTCAGCATGGATGGAGAACTGATCCAACTCCAGGAACTGAAACAAAATAATTAAGCTGCACAA…
ZmACO2 genebody	teosinte K_71-1	GCTGCTGGCTGCTGTCTGTTGACAAGTCGGGAAAGCTCGTCCACTTCCAGTTCCACTCCGCTAGAAAGCTTGAACTTGGATGCCGAGCCTATAAATGGCGACCGACCCCGGCCACTTCCACTCACCGCACTCCAGCGTTCAGCATTAGACACGAGGGCTCCTAGTAGCCAGACCACTAGTCCCGCGACCCTGTCGAGAGAAACAGACAGAGCAACATGGCGCCTGCATTGTCATTCCCGATCATCGACATGGGGCTGCTCGCCGGGGAGGAGAGGCCGGCGGCGATGGAGCTGCTGCAAGATGCGTGCGAGAACTGGGGCTTCTTCGAGGTAGATGCTCAGCATGGATGGAGAACTGATCCAACTCCAGGAACTGAAACAAAATAATTAAGCTGCACAA…
ZmACO2 genebody	teosinte K_71-2	GCTGCTGGCTGCTGTCTGTTGACAAGTCGGGAAAGCTCGTCCACTTCCAGTTCCACTCCGCTAGAAAGCTTGAACTTGGATGCCGAGCCTATAAATGGCGACCGACCCTGGCCACTTCCACTCACCGCACTCCAGCGTTCAGCATTAGACACGAGAGCTCCTAGACTCCTAGTAGCCAGACCAGTAGTCCCGCGACCCTGTCGAGAGAAACAGACAGAGCAACATATGGCGCCTGCATTGTCATTCCCGATCATCGACATGGGGCTGCTCGCCGGGGAGGAGAGGCCGGCGGCGATGGAGCTGCTGCAAGATGCGTGCGAGAACTGGGGCTTCTTCGAGGTAGATGCTCAGCATGGATGGAGAACTGATCCAACTCCAGGAACTGAAACAAAATAATTA…
ZmACO2 genebody	teosinte TEO_BALSAS	GCTGCTGGCTGCTGTCTGTTGACAAGTCGGGAAAGCTCGTCCACTTCGGCACTTCCAGTTCCACTCCGCTAGAAAGCTTGAACTTGGATGCCGAGCCTATAAATGGCGACCGACCCCGGCCACTTCCACTCACCGCACTCCAGCGTTCAGCATTAGACACGAGGGCTCCTAGTAGCCAGACCAGTAGTCCCGCGACCCTGTCGAGAGAAACAGACAGAGCAACATGGCGCCTGCATTGTCATTCCCGATCATCGACATGGGGCTGCTCTGCGGGGAGGAGAGGCCGGCGGCGATGGAGCTGCTGCAAGATGCGTGCGAGAACTGGGGCTTCTTCGAGGTAGATGCTCAGCATGGATGGAGAACTGATCCAACTCCAGGAACTGAAACAAAATAATTAAG…
ZmACO2 genebody	teosinte TEO_BALSAS	GCTGCTGGCTGCTGTCTGTTGACAAGTCGGGAAAGCTCGTCCACTTCGGCACTTCCAGTTCCACTCCGCTAGAAAGCTTGAACTTGGATGCCGAGCCTATAAATGGCGACCGACCCCGGCCACTTCCACTCACCGCACTCCAGCGTTCAGCATTAGACACGAGGGCTCCTAGTAGCCAGACCAGTAGTCCCGCGACCCTGTCGAGAGAAACAGACAGAGCAACATGGCGCCTGCATTGTCATTCCCGATCATCGACATGAGGCTGCTCTGCGGGGAGGAGAGGCCGGCGGCGATGGAGCTGCTGCAAGATGCGTGCGAGAACTGGGGCTTCTTCGAGGTAGATGCTCAGCATGGATGGAGAACTGATCCAACTCCAGGAACTGAAACAAAATAATTAAG…
ZmACO2 genebody	teosinte K_67-8	GCTGCTGGCTGCTGTCTGTTGACAAGTCGGGAAAGCTCGTCCACTTCCAGTTCCACTCCGCTAGAAAGCTTGAACTTGGATGCCGAGCCTATAAATGGCGACCGACCCCGGCCACTTCCACTCACCGCACTCCAGCGTTCAGCATTAGACACGAGAGCTCCTAGTAGCCAGACCAGTAGTCCCGCGACCCTGTCGAGAGAAACAGACAGAGCAACATGGCGCCTGCATTGTCATTCCCGATCATCGACATGGGACTGCTCGCCGGGGAGGAGAGGCCGGCGGCGATGGAGCTGCTGCAAGATGCGTGCGAGAACTGGGGCTTCTTCGAGGTAGATGCTCAGCATGGATGGAGAACTGATCCAACTCCAGGAACTGAAACAAAATAATTAAGCTGCACAA…
ZmACO2 genebody	teosinte K_67-8	GCTGCTGGCTGCTGTCTGTTGACAAGTCGGGAAAGCTCGTCCACTTCCAGTTCCACTCCGCTAGAAAGCTTGAACTTGGATGCCGAGCCTATAAATGGCGACCGACCCCGGCCACTTCCACTCACCGCACTCCAGCGTTCAGCATTAGACACGAGAGCTCCTAGTAGCCAGACCAGTAGTCCCGCGACCCTGTCGAGAGAAACAGACAGAGCAACATGGCGCCTGCATTGTCATTCCCGATCATCGACATGGGGCTGCTCGCCGGGGAGGAGAGGCCGGCGGCGATGGAGCTGCTGCAAGATGCGTGCGAGAACTGGGGCTTCTTCGAGGTAGATGCTCAGCATGGATGGAGAACTGATCCAACTCCAGGAACTGAAACAAAATAATTAAGCTGCACAA…
ZmACO2 genebody	teosinte K_67-9	GCTGCTGGCTGCTGTCTGTTGACAAGTCGGGAAAGCTCGTCCACTTCCAGTTCCACTCCGCTAGAAAGCTTGAACTTGGATGCCGAGCCTATAAATGGCGACCGACCCCGGCCACTTCCACTCACCGCACTCCAGCGTTCAGCATTAGACACGAGAGCTCCTAGTAGCCAGACCAGTAGTCCCGCGACCCTGTCGAGAGAAACAGACAGAGCAACATGGCGCCTGCATTGTCATTCCCGATCATCGACATGGGGCTGCTCGCCGGGGAGGAGAGGCCGGCGGCGATGGAGCTGCTGCAAGATGCGTGCGAGAACTGGGGCTTCTTCGAGGTAGATGCTCAGCATGGATGGAGAACTGATCCAACTCCAGGAACTGAAACAAAATAATTAAGCTGCACAA…
ZmACO2 genebody	teosinte K_67-9	GCTGCTGGCTGCTGTCTGTTGACAAGTCGGGAAAGCTCGTCCACTTCCAGTTCCACTCCGCTAGAAAGCTTGAACTTGGATGCCGAGCCTATAAATGGCGACCGACCCCGGCCACTTCCACTCGCCGCACTCCAGCGTTCAGCATTAGACACGAGAGCTCCTAGTAGCCAGACCAGTAGTCCCGCGACCCTGTCGAGAGAAACAGACAGAGCAACATGGCGCCTGCATTGTCATTCCCGATCATCGACATGGGGCTGCTCACCGGGGAGGAGAGGCCGGCGGCGATGGAGCTGCTGCAAGATGCGTGCGAGAACTGGGGCTTCTTCGAGGTAGATGCTCAGCATGGATGGAGAACTGATCCAACTCCAGGAACTGAAACAAAATAATTAAGCTGCACAA…
ZmACO2 genebody	teosinte K_67-10	GCTGCTGGCTGCTGTCTGTTGACAAGTCGGGAAAGCTCGTCCACTTCCAGTTCCACTCCGCTAGAAAGCTTGAACTTGGATGCCGAGCCTATAAATGGCGACCGACCCCGGCCACTTCCACTCACCGCACTCCAGCGTTCAGCATTAGACACGAGAGCTCCTAGTAGTCAGACCAGTAGTCCCGCTACCCTGTCGAGAGAAACAGACAGAGCAACACGGCGCCTGCATTGTCATTCCCGATCATCGACATGGGGCTGCTCGGCGGGGAGGAGAGGCCGGCGGCGATGGAGCTGCTGCAAGATGCGTGCGAGAACTGGGGCTTCTTCGAGGTAGATGTTCAGCATGGATGGAGAACTGATCCAACTCCAGGAACTGAAACAAAATAATTAAGCTGCACAA…
ZmACO2 genebody	teosinte K_67-10	GCTGCTGGCTGCTGTCTGTTGACAAGTCGGGAAAGCTCGTCCACTTCCAGTTCCACTCCGCTAGAAAGCTTGAACTTGGATGCCGAGCCTATAAATGGCGACCGACCCCGGCCACTTCCACTCACCGCACTCCAGCGTTCAGCATTAGACACGAGAGCTCCTAGTAGTCAGACCAGTAGTCCCACTACCCTGTCGAGAGAAACAGACAGAGCAACATGGCGCCTGCATTGTCATTCCCGATCATCGACATGGGGCTGCTCGGCGGGGAGGAGAGGCCGGCGGCGATGGAGCTGCTGCAAGATGCGTGCGAGAACTGGGGCTTCTTCGAGGTAGATGTTCAGCATGGATGGAGAACTGATCCAACTCCAGGAACTGAAACAAAATAATTAAGCTGCACAA…
ZmACO2 genebody	teosinte K_67-18	GCTGCTGGCTGCTGTCTGTTGACAAGTCGGGAAAGCTCGTCCACTTCCAGTTCCACTCCGCTAGAAAGCTTGAACTTGGATGCCGAGCCTATAAATGGCGACCGACCCCGGCCACTTCCACTCACCGCACTCCAGCGTTCAGCATTAGACACGAGAGCTCCTAGTAGCCAGACCACTAGTCCCGCGACCCTGTCGAGAGAAACAGACAGAGCAACATGGCGCCTGCATTGTCATTCCCGATCATCGACATGGGGCTGCTCGCCGGGGAGGAGAGGCCGGCGGCGATGGAGCGGCTGCAAGATGCGTGCGAGAACTGGGGCTTCTTCGAGGTAGATGCTCAGCATGAATGGAGAACTGATCCAACTCCAGGAACTGAAACAAAATAATTAAGCTGCACAA…
ZmACO2 genebody	teosinte K_67-25	GCTGCTGGCTGCTGTCTGTTGACAAGTCGGGAAAGCTCGTCCACTTCCAGTTCCACTCCGCTAGAAAGCTTGAACTTGGATGCCGAGCCTATAAATGGCGACCGACCCCGGCCACTTCCACTCACCGCACTCCAGCGTTCAGCATTAGACACGAGAGCTCCTAGACTCCTAGTAGCCAGACCAGTAGTCCCGCGACCCTGTCGAGAGAAACAGACAGAGCAACATGGCGCCTGCATTGTCATTCCCGATCATCGACATGGGGCTGCTCGCCGGGGAGGAGAGGCCGGCGGCGATGGAGCTGCTGCAAGATGCGTGCGAGAACTGGGGCTTCTTCGAGGTAGATGCTCAGCATGGATGGAGAACTGATCCAACTCCAGGAACTGAAACAAAATAATTAAG…
ZmACO2 genebody	teosinte K_67-25	GCTGCTGGCTGCTGTCTGTTGACAAGTCGGGAAAGCTCGTCCACTTCCAGTTCCACTCCGCTAGAAAGCTTGAACTTGGATGCCGAGCCTATAAATGGGGACCGACCCCGGCCACTTCCACTCACCGCACTCCAGCGTTCAGCATTAGACACGAGAGCTCCTAGTAGGCAGACCACTAGTCCCGCGACCCTGTCGAGAGAAACAGACAGAGCAACATGGCGCCTGCATTGTCATTCCCGATCATCGACATGGGGCTGCTCTGCGGGGAGGAGAGGCCGGCGGCGATGGAGCTGCTGCAAGATGCGTGCGAGAACTGGGGCTTCTTCGAGGTAGATGCTCAGCATGGATGGAGAACTGATCCAACTCCAGGAACTGAAACAAAATAATTAAGCTGCACAA…
ZmACO2 genebody	teosinte K_69-14	GCTGCTGGCTGCTGTCTGTTGACAAGTCGGGAAAGCTCGTCCACTTCCAGTTCCACTCCGCTAGAAAGCTTGAACTTGGATGCCGAGCCTATAAATGGCGACCGACCCCGGCCACTTCCACTCACCGCACTCCAGCGTTCAGCATTAGACACGAGAGCTCCTAGTAGCCAGACCAGTAGTCCCGCGACCCTGTCGAGAGAAACAGACAGAGCAACATGGCGCCTGCATTGTCATTCCCGATCATCGGCATGGGGCTGCTCGCCGGGGAGGAGAGGCCGGCGGCGATGGAGCTGCTGCAAGATGCGTGCGAGAACTGGGGCTTCTTCGAGGTAGATGCTCAGCATGGATGGAGAACTGATCCAACTCCAGGAACTGAAACAAAATAATTAAGCTGCACAA…
ZmACO2 genebody	teosinte K_69-14	GCTGCTGGCTGCTGTCTGTTGACAAGTCGGGAAAGCTCGTCCACTTCCAGTTCCACTCCGCTAGAAAGCTTGAACTTGGATGCCGAGCCTATAAATGGCGACCGACCCCGGCCACTTCCACTCACCGCACTCCAGCGTTCAGCATTAGACACGAGAGCTCCTAGTAGCCAGACCAGTAGTCCCGCGACCCTGTCGAGAGAAACAGACAGAGCAACATGGCGCCTGCATTGTCATTCCCGATCATCGACATGGGGCTGCTCGCCGGGGAGGAGAGGCCGGCGGCGATGGAGCTGCTGCAAGATGCGTGCGAGAACTGGGGCTTCTTCGAGGTAGATGCTCAGCATGGATGGAGAACTGATCCAACTCCAGGAACTGAAACAAAATAATTAAGCTGCACAA…
ZmACO2 genebody	teosinte W.S.T.85-3	GCTGCTGGCTGCTGGCTGCTGTCTGTTGACAAGTCGGGAAAGCTCGTCCACTTCCAGTTCCACTCCGCTAGAAAGCTTGAACTTGGATGCCGAGCCTATAAATGGCGACCGACCCCGGACACTTGCACTCACCGCACTCCAGCGTCCAGCATTAGACACGAGAGCTCCTAGTAGCCAGACCAGTAGTCCCGCGACCCTGTCGAGAGAAACAGACAGAGCAACATGGCGCCTGCATTGTCATTCCCGATCATCGACATGGGGCTGCTCGCCGGGGAGGAGAGGCCGGCGGCGATGGAGCTGCTGCAAGATGCGTGCGAGAACTGGGGCTTCTTCGAGGTAGATGCTCAGCATAGATGAAGAACTGATCCAACTCCAGGAACTGAAACAAAATAATTAAGC…
ZmACO2 genebody	teosinte W.S.T.85-3	GCTGCTGGCTGCTGGCTGCTGTCTGTTGACAAGTCGGGAAAGCTCGTCCACTTCCAGTTCCACTCCGCTAGAAAGCTTGAACTTGGATGCCGAGCCTATAAATGGCGACCGACCCCGGACACTTGCACTCACCGCACTCCAGCGTCCAGCATTAGACACGAGAGCTCCTAGTAGCCAGACCAGTAGTCCCGCGACCCTGTCGAGAGAAACAGACAGAGCAACATGGCGCCTGCATTGTCATTCCCGATCATCGACATGGGGCTGCTCGCCGGGGAGGAGAGGCCGGCGGCGATGGAGCTGCTGCAAGATGCGTGCGAGAACTGGGGCTTCTTCGAGGTAGATGCTCAGCATAGATGAAGAACTGATCCAACTCCAGGAACTGAAACAAAATAATTAAGC…
ZmACO2 genebody	teosinte W.S.92-10	GCTGCTGGCTGCTGTCTGTTGACAAGTCGGGAAAGCTCGTCCACTTCCAGTTCCACTCCGCTAGAAAGCTTGAACTTGGATGCCGAGCCTATAAATGGCGACCGACCCCGGCCACTTCCACTCACCGCACTCCAGCGTTCAGCATTAGACACGAGAGCTCCTAGTAGCCAGACCAGTAGTCCCGCGACCCTGTCGAGAGAAACAGACAGAGCAACATGGCGCCTGCATTGTCATTCCCGATCATCGACATGGGGCTGCTCGCCGGGGAGGAGAGGCCGGCGGCGATGGAGCTGCTGCAAGATGCGTGCGAGAACTGGGGCTTCTTCGAGGTAGATGCTCAGCATGGATGGAGAACTGATCCAACTCCAGGAACTGAAACAAAATAATTAAGCTGCACAA…
ZmACO2 genebody	teosinte W.S.92-10	GCTGCTGGCTGCTGTCTGTTGACAAGTCGGGAAAGCTCGTCCACTTCCAGTTCCACTCCGCTAGAAAGCTTGAACTTGGATGCCGAGCCTATAAATGGCGACCGACCCCGGCCACTTCCACTCACCGCACTCCAGCGTTCAGCATTAGACACGAGAGCTCCTAGTAGCCAGACCAGTAGTCCCGCGACCCTGTCGAGAGAAACAGACAGAGCAACATGGCGCCTGCATTGTCATTCCCGATCATCGACATGGGGCTGCTCGCCGGGGAGGAGAGGCCGGCGGCGATGGAGCTGCTGCAAGATGCGTGCGAGAACTGGGGCTTCTTCGAGGTAGATGCTCAGCATGGATGGAGAACTGATCCAACTCCAGGAACTGAAACAAAATAATTAAGCTGCACAA…
ZmACO2 genebody	teosinte W.S.92-11	GCTGCTGGCTGCTGTCAGTTGACAAGTCGGGAAAGCTCGTCCACTTCCAGTTCCACTCCGCTAGAAAGCTTGAACTTGGATGCCGAGCCTATAAATGGCGACCGACCCCCGCCACTCACTCACCGCACTCCAGCGTTCAGCATTAGACACGAGAGCTCCTAGTAGGCAGACCACTAGTCCCGCGACCCTGTCGAGAGAAACAGACAGAGCAACATGGCGCCTGCATTGTCATTCCCGATCATCGACATGGGGCTGCTCTGCGGGGAGGAGAGGCCGGCGGCGATGGAGCTGCTGCAAGATGCGTGCGAGAACTGGGGCTTCTTCGAGGTAGATGCTCAGCATGGATGGAGAACTGATCCAACTCCAGGAACTGAAACAAAATAATTAAGCTGCACAAAT…
ZmACO2 genebody	teosinte W.S.92-12	GCTGCTGGCTGCTGTCTGTTGACAAGTCGGGAAAGCTCGTCCACTTCCAGTTCCACTCCGCTAGAAAGCTTGAACTTGGATGCCGAGCCTATAAATGGCGACCGACCCCGGCCACTTCCACTCACCGCACTCCAGCGTTCAGCATTAGACACGAGAGCTCCTAGACTCCTAGTAGCCAGACCAGTAGTCCCGCGACCCTGTCGAGAGAAACAGACAGAGCAACATGGCGCCTGCATTGTCATTCCCGATCATCGACATGGGGCTGCTCGCCGGGGAGGAGAGGCCGGCGGCGATGGAGCTGCTGCAAGATGCGTGCGAGAACTGGGGCTTCTTCGAGGTAGATGCTCAGCATGGATGGAGAACTGATCCAACTCCAGGAACTGAAACAAAATAATTAAG…
ZmACO2 genebody	teosinte W.S.92-12	GCTGCTGGCTGCTGTCTGTTGACAAGTCGGGAAAGCTCGTCCACTTCCAGTTCCACTCCGCTAGAAAGCTTGAACTTGGATGCCGAGCCTATAAATGGCGACCGACCCCGGCCACTTCCACTCACCGCACTCCAGCGTTCAGCATTAGACACGAGAGCTCCTAGACTCCTAGTAGCCAGACCAGTAGTCCCGCGACCCTGTCGAGAGAAACAGACAGAGCAACATGGCGCCTGCATTGTCATTCCCGATCATCGACATGGGGCTGCTCGCCGGGGAGGAGAGGCCGGCGGCGATGGAGCTGCTGCAAGATGCGTGCGAGAACTGGGGCTTCTTCGAGGTAGATGCTCAGCATGGATGGAGAACTGATCCAACTCCAGGAACTGAAACAAAATAATTAAG…
ZmACO2 genebody	teosinte W.S.92-13	GCTGCTGGCTGCTGTCTGTTGACAAGTCGGGAAAGCTCGTCCACTTCCAGTTCCACTCCGCTAGAAAGCTTGAACTTGGATGCCGAGCCTATAAATGGCGACCGACCCCGGCCACTTCCACTCACCGCACTCTAGCGTTCAGCATTAGACACGAGAGCTCCTAGTAGCCAGACCACTAGTCCCGCGACCCTGTCGAGAGAAACAGACAGAGCAACATGGCGCCTGCATTGTCATTCCCGATCATCGACATGGGGCTGCTCTGCGGGGAGGAGAGGCCGGCGGCGATGGAGCTGCTGCAAGATGCGTGCGAGAACTGGGGCTTCTTCGAGGTAGATGCTCAGCATGGATGGAGAACTGATCCAACTCCAGGAACTGAAACAAAATAATTAAGCTGCACAA…
ZmACO2 genebody	teosinte W.S.92-13	GCTGCTGGCTGCTGTCAGTTGACAAGTCGGGAAAGCTCGTCCACTTCCAGTTCCACTCCGCTAGAAAGCTTGAACTTGGATGCCGAGCCTATAAATGGCGACCGACCCCCGCCACTCACTCACCGCACTCCAGCGTTCAGCATTAGACGCGAGAGCTCCTAGTAGGCAGACCACTAGTCCCGCGACCCTGTCGAGAGAAACAGACAGAGCAACATGGCGCCTGCATTGTCATTCCCGATCATCGACATGGGGCTGCTCTGCGGGGAGGAGAGGCCGGCGGCGATGGAGCTGCTGCAAGATGCGTGCGAGAACTGGGGCTTCTTCGAGGTAGATGCTCAGCATGGATGGAGAACTGATCCAACTCCAGGAACTGAAACAAAATAATTAAGCTGCACAAAT…
ZmACO2 genebody	teosinte W.S.92-14	GCTGCTGGCTGCTGTCTGTTGACAAGTCGGGAAAGCTCGTCCACTTCCAGTTCCACTCCGCTAGAAAGCTTGAACTTGGATGCCGAGCCTATAAATGGCGACCGACCCCGGCCACTTCCACTCACCGCACTCCAGCGTTCAGGATTAGACACGAGAGCTCCTAGTAGCCAGACCACTAGTCCCGCGACCCTGTCGAGAGAAACAGACAGAGCAACATGGCGCCTGCATTGTCATTCCCGATCATCGACATGGGGCTGCTCTGCGGGGAGGAGAGGCCGGCGGCGATGGAGCTGCTGCAAGATGCGTGCGAGAACTGGGGCTTCTTCGAGGTAGATGCTCAGCATGGATGGAGAACTGATCCAACTCCAGGAACTGAAACAAAATAATTCTATCTGTTTT…
ZmACO2 genebody	teosinte W.S.92-14	GCTGCTGGCTGCTGTCTGTTGACAAGTCGGGAAAGCTCGTCCACTTCCAGCTCCACTCCGCTAGAAAGCTTGAACTTGGATGCCGAGCCTATAAATGGCGACCGACCCCGGCCACTTCCACTCACCGCACTCCAGCGTTCAGCATTAGACACGAGAGCTCCTAGTAGCCAGACCTGGTAGTCCCGCGACCCTGTCGAGAGAAACAGGCGGAGCAACATGGCGCCTGCATTGTCATTCCCGATCATCGACATGGGGCTGCTCGCCGGGGAGGAGAGGCCGGCGGCGATGGAGCTGCTGCAAGATGCGTGCGAGAACTGGGGCTTCTTCGAGGTAGATGCTCAGCATGGATGGAGAACTGATCCAACTCCAGGAACTGAAACAAAATAATTAAGCTGCACA…
ZmACO2 genebody	teosinte W.S.92-15	GCTGCTGGCTGCTGTCTGTTGACAAGTCGGGAAAGCTCGTCCACTTCCAGTTCCACTCCGCTAGAAAGCTTGAACTTGGATGCCGAGCCTATAAATGGCGACCGACCCCGGCCACTTCCACTCACCGCACTCCAGCGTTCAGCATTAGACACGAGAGCTCCTAGTAGGCAGACCACTAGTCCCGCGACCCTGTCGAGAGAAACAGACAGAGCAACATGGCGCCTGCATTGTCATTCCTGATCATCGACATGGGGCTGCTCTGCGGGGAGGAGAGGCCGGCGGCGATGGAGCTGCTGCAAGATGCGTGCGAGAACTGGGGCTTCTTCGAGGTAGATGCTCAGCATGGATGGAGAACTGATCCAACTCCAGGAACTGAAACAAAATAATTAAGCTGCACAA…
ZmACO2 genebody	teosinte W.S.92-15	GCTGCTGACTGCTGTCTGTTGACAAGTCGGGAAAGCTCGTCCACTTCCAGTTCCACTCCGCTAGAAAGCTTGAACTTGGATGCCGAGCCTATAAATGGCGACCGACCCCGGCCACTTCCACTCACCGCACTCCAGCGTTCAGCATTAGACACGAGAGCTCCTAGTAGGCAGACCACTAGTCCCGCGACCCTGTCGAGAGAAACAGACAGAGCAACATGGCGCCTGCATTGTCATTCCCGATCATCGACATGGGGCTGCTCTGCGGGGAGGAGAGGCCGGCGGCGATGGAGCTGCTGCAAGATGCGTGCGAGAACTGGGGCTTCTTCGAGGTAGATGCTCAACATGGATGGAGAACTGATCCAACTCCAGGAACTGAAACAAAATAATTAAGCTGCACAA…
ZmACO2 promoter	teosinte K_67-15	TATGTTTGCATTGTGATTCTCTTCTCCTTCATCGTTGATGTCATTCTCTACACATATATGCCTCATGGCTAAAGGTGAATGCAAGGTATAAAATGATTATGATAGTAGCGGTAAGGAATTTGCTTCACTATCATATGATGAACTAGTTAACTTGCTAAAAGAATATACTCAAAGTCATTAGAAAGAAAAAAGATAAATGTAACAAGTTAAAAACTAAGAATAAAGCTATGTTTGGAACCTTAGAGCTAATAAATAGCTAGCTAACAAATTGTTAGATGGGCTGAGTCAGTTAATGGACTAATTGTTAGCTTTGAGTTAGCTAACAATTAGATTGGGCATTAGATGGGGTATTTGGAACCTCTCCAGCTAATTTTAGCAACTAACTATTAGTACTAGAGT…
ZmACO2 promoter	teosinte K_71-3	TATGTTTGCATTGTGATTCTCTTCTCCTTCATCGTTGTTGTCATCCTCTACACATATATGCCTTATGGTTAAAGGTGAATGCAAGGTATAAAATGATGATGATAGTAGCGATAAGGAATTTGTTTCACTGTCGTATGATGAACTTGGTGACTTGCTAAAAGAATATAATCAAAGTCCTTAGAAAAAAGATAAATGTGACAACTTAAAAACTAAGAATAAAGCTAGGTTTGGAACCTTAGAGCTAATAATTAGCTAACTAACAAATTGTTAGATGGGTTGAGTCAGTTAATGGACTAATTGTTAGCTTTGAGTTAGCTAACAATTAGATAGGGCATTAGCTAGGGGTCTAGCTAATTTTAGCAACTAACTATTAGTTCTAGAGCATTCAAATAGAACCTA…
ZmACO2 promoter	teosinte K_71-4	TATGTTTGCATTGTGATTCTCTTCTCCTTCATCGTTGATGTCATCCTCTACACATATATGCCTCATGGCTAAAGGTGAATGCAAGGTATAAAATGATGATGATAGTAGCGATAAGGAATTTGCTTCACTGTCATATGATGAACTAGGTGACTTGCTAAAAGAATATACTCAAAGTCCTTAGAAAAAAAGATAAATGTGACAAGTTAAAAACTAAGAATAAAGCTATGTTTGGAACCTTAGAGCTAATAGTTAGCTAGCTAACAAATTGTTAGATGAGTTGAGTTAGTTAATGGACTAATTGTTAGCTTTGAGTTAGCTAACAATTAGATGGGGCATTAGCTGGGGGTCTAGCTAATTTTAGTAACTAACTATTAGTTCTAGAGTATTCAAACAGAACCT…
ZmACO2 promoter	teosinte K_71-1	TATGTTTGCATTGTGATTCTCTTCTCCTTCATCGTTGATGTCATCCTCTACACATATATGCCTCATGGCTAAAGGTGAATGCAAGGTATAAAATGATGATGATAGTAGCGATAAGGAATTTGCTTCACTGTCATATGATGAACTAGGTGACTTGCTAAAAGAACATACTCAAAGTCCTTAGAAAAAAAGATAAATGTGACAAGTTAAAAACTAAGAATAAAGCTATGTTTGGAACCTTAGAGCTAATAGTTAGCTAGCTAACAAATTGTTAGATGAGTTGAGTCAGTTAATGGACTAATTGTTAGCTTTGAGTTAGCTAACAATTAGATGGGGCATTAGCTGGGGGGTCTAGCTAATTTTAGTAACTAACTATTAGTTCTAGAGTATTCAAACAGAACC…
ZmACO2 promoter	teosinte K_67-11	TATGTTTGCATTGTGATTCTCTTCTCCTTCATCGTTGATGTCATCCTCTACACATATATGCCTCATGGCTAAAGGTGAATGCAAGGTATAAAATGATGATGATAGTAGCGATAAGGAATTTGATTCACTGTCATATGATGAACTAGTTGACTTGCTAAAAGAATATACTCAAAGTCATTAGAAAGAAAAAAAAAATAAATGTGACAAGTTAAAAACTAAAAATAAAGCTATGTTTGGAACCTTAAAGCTAATAGTTAGCTAGCTAAAAAATTGTTAGATGGGTTGAGTCAGTTAATGGACTAATTGTTAGCTTTGAGTTAGCTAACAATTAAATGAGGCATTAGCTAGGGGTCTAGCTATTAGTTCTAGAGTATTCAAACAGAACCTAAGTCTTTATAT…
ZmACO2 promoter	teosinte K_71-6	TATGTTTGCATTGTGATTCTCTTCTCCTTCATCGTTGATGTCATCCTCTACACATATATGCCTCATGGCTAAAGGTGAATGCAAGGTATAAAATGATGATGATAGTAGCGATAAGGAATTTGCTTCACTGTCATATGATGAACTAGGTGACTTGCTAAAAGAATATACTCAAAGTCCTTAGAAAAAAAGATAAATGTGACAAGTTAAAAACTAAGAATAAAGCTATGTTTGGAACCTTAGAGCTAATAGTTAGCTAGCTAACAAATTGTTAGATGAGTTGAGTTAGTTAATGGACTAATTGTTAGCTTTGAGTTAGCTAACAATTAGATGGGGCATTAGCTGGGGGTCTAGCTAATTTTAGTAACTAACTATTAGTTCTAGAGTATTCAAACAGAACCT…
ZmACO2 promoter	teosinte K_71-7	TACGTTTGCATTGTGATTCTCTTCTCCTTCATCGTTGATGTCATTCTCTACACATATATGCCTCATGGCTAAAGGTGAATGCAAGGTATAAAATGATTATGATAGTAGCGGTAAGGAATTTGCTTCACTATCATATGATGAACTAGTTAACTTGCTAAAAGAATATACTCAAAGTCATTAGAAAGAAAAAAGATAAATGTAACAAGTTAAAAACTAAGAATAAAGCTATGTTTGGAACCTTAGAGCTAATAAATAGCTAGCTAACAAATTGTTAGATGGGCTGAGTCAGTTAATGGACTAATTGTTAGCTTTGAGTTAGCTAACAATTAGATTGGGCATTAGATGGGGTATTTGGAACCTCTCCAGCTAATTTTAGCAACTAACTATTAGTACTAGAGT…
ZmACO2 promoter	teosinte K_71-7	TACGTTTGCATTGTGATTCTCTTCTCCTTCATCGTTGATGTCATTCTCTACACATATATGCCTCATGGCTAAAGGTGAATGCAAGGTATAAAATGATTATGATAGTAGCGGTAAGGAATTTGCTTCACTATCATATGATGAACTAGTTAACTTGCTAAAAGAATATACTCAAAGTCATTAGAAAGAAAAAAGATAAATGTAACAAGTTAAAAACTAAGAATAAAGCTATGTTTGGAACCTTAGAGCTAATAAATAGCTAGCTAACAAATTGTTAGATGGGCTGAGTCAGTTAATGGACTAATTGTTAGCTTTGAGTTAGCTAACAATTAGATTGGGCATTAGATGGGGTATTTGGAACCTCTCCAGCTAATTTTAGCAACTAACTATTAGTACTAGAGT…
ZmACO2 promoter	teosinte K_71-3	TATGTTTGCACTGTGATTCTCTTCTCCTTCATCGTTGATGTCATCCTCTACACATATATGCCTCATGGCTAAAGGTGAATGCAAGGTATAAAATGATGATGATAGTAACGATAAAGAATTTGCTTCACTGTCATATGATGAGCTAGTTGACTTGCTAAAAGAATATACTCAAAGTCATTAGAAAGAAAAAAAGATAATTGTAACAAGTTAAAAACTAAGAATAAAGCTATGTTTGGAACCTTAGAAAATCAGTTTTCTATTGCATGTGCACAAATTTAGGATGACAAGAATGTGCATTAAGAAGAATTGGATTGACATGCATGAAAACAGAAAAATCTGATGTAAATGCTTTATTTCTCCATAAACTAAGAAAAATAGATAAACTTGATAAAAACAAAT…
ZmACO2 promoter	teosinte K_71-3	TATGTTTGCACTGTGATTCTCTTCTCCTTCATCGTTGATGTCATCCTCTACACATATATGCCTCATGGCTAAAGGTGAATGCAAGGTATAAAATGATGATGATAGTAACGATAAAGAATTTGCTTCACTGTCATATGATGAGCTAGTTGACTTGCTAAAAGAATATACTCAAAGTCATTAGAAAGAAAAAAAGATAATTGTAACAAGTTAAAAACTAAGAATAAAGCTATGTTTGGAACCTTAGAAAATCAGTTTTCTATTGCATGTGCACAAATTTAGGATGACAAGAATGTGCATTAAGAAGAATTGGATTGACATGCATGAAAACAGAAAAATCTGATGTAAATGCTTTATTTCTCCATAAACTAAGAAAAATAGATAAACTTGATAAAAACAAAT…
ZmACO2 promoter	teosinte K_71-5	TATGTTTGCATTGTGATTCTCTTCTCCTTCACCATTGATGTCATCCTCTACACATATATGCCTCATGGCTAAAGGTGAATGCAAGGTATAAAATGATGATGATAGTAGCGATAAGGAATTTGCTTCACTGTCATATAATGAACTAGGTGACTTGCTAAAAGAATATACTCAAAGTCCTTAGAAAAAAAGATAAATGTGACAACTTAAAAACTAAGAATAAAGCTATGTTTGGAATATTAGAGCTAATAGTTAGCTAGCTAACAAATTGTTAGATGGGTTGAGTCAGTTAATGGACTAATTGTTAGCTTTGAGTTAGCTAACAATTAGATGGGGCATTAGCTAGGGGTTAGCTAATTTTAACAACTAACTATTAGTTCTAGAGTATTCAAACAGAACCTA…
ZmACO2 promoter	teosinte K_67-13	TATGTTTGCACTGTGATTCTCTTCTCCTTCATCGTTGATGTCATCCTCTACACATATATGCCTCATGGCTAAAGGTGAATGCAAGGTATAAAATGATGATGATAGCAGCGATAAGGAATTTGCTTCACTGTCATATGATGAACTAGGTGACTTGCTAAAAGAATATACTCAAAGTCATTAGAAAGAAAAAAAGATAAATGTGACAAGTTAAAAACTAAGAATAAAGCTATGTTTGGAATCTTAGAGCTAATAGTAGCTAGCTAACAAATTGTTAGATGGGTTGAGTCAGTTAATGGACTAATTGTTAGCTTTGAGTTAGCTAACAATTAGATGGGGCATTAGATGGGGGTCTAGCTAATTTTAGTAACTAACTATTAGTTCTAGAGTATTCAAACATAA…
ZmACO2 promoter	teosinte K_67-13	TATGTTTGCACTGTGATTCTCTTCTCCTTCATCGTTGATGTCATCCTCTACACATATATGCCTCATGGCTAAAGGTGAATGCAAGGTATAAAATGATGATGATAGCAGCGATAAGGAATTTGCTTCACTGTCATATGATGAACTAGGTGACTTGCTAAAAGAATATACTCAAAGTCATTAGAAAGAAAAAAAGATAAATGTGACAAGTTAAAAACTAAGAATAAAGCTATGTTTGGAATCTTAGAGCTAATAGTAGCTAGCTAACAAATTGTTAGATGGGTTGAGTCAGTTAATGGACTAATTGTTAGCTTTGAGTTAGCTAACAATTAGATGGGGCATTAGATGGGGGTCTAGCTAATTTTAGTAACTAACTATTAGTTCTAGAGTATTCAAACATAA…
ZmACO2 promoter	teosinte K_67-18	TATGTTTGCATTGTGATTCTCTTCTCCTTCATCGTTGATGTCATCCTCTACACATATATGCCTCATGGCTAAAGGTGAATGCAAGGTATAAAATGATGATGATAGTAGCGATAAGGAATTTGCTTCACTGTCATACGATGAACTAGGTGACTTGCTAAAAGAATATACTCAAAGTCCTTAGAAAGGAAAAAGATAAATGTGACAAGTTAAAAACTAAGAATAAAGCTATGTTTGGAACCTTAGAGCTAATAGTAGCTAGCTAAAAAATTGTTAGATGGGTTGAGTCAGTTAATGGACTAATTGTTAGCTTTGAGTTAGCTAACAATTAGATGGGGCATTAGCTGGGGAGGGGTCTAGCTAATTTTAGTAACTAACTATTAGTTCTAGATTATTCTAACA…
ZmACO2 promoter	teosinte K_67-19	TACGTTTGCATTGTGATTCTCTTCTCCTTCATCGTTGATGTCATTCTCTACACATATATGCCTCATGGCTAAAGGTGAATGCAAGGTATAAAATGATTATGATAGTAGCGGTAAGGAATTTGCTTCACTATCATATGATGAACTAGTTAACTTGCTAAAAGAATATACTCAAAGTCATTAGAAAGAAAAAAGATAAATGTAACAAGTTAAAAACTAAGAATAAAGCTATGTTTGGAACCTTAGAGCTAATAAATAGCTAGCTAACAAATTGTTAGATGGGCTGAGTCAGTTAATGGACTAATTGTTAGCTTTGAGTTAGCTAACAATTAGATTGGGCATTAGATGGGGTATTTGGAACCTCTCCAGCTAATTTTAGCAACTAACTATTAGTACTAGAGT…
ZmACO2 promoter	teosinte K_67-25	TATGTTTGCACTGTGATTCTCTTCTCCTCCATCGTTGATGTCATCCTCTACACATATATGCCTCATGGCTAAAGGTGGATGGAAGGTATAAAATGACGATGATAGTGGCGATAAGGAATTTGCTTCACTATCATATGATGAACTAGGTGACTTGCTAAAAAATATACTCAAAGTCCTTAGAAAGAAAAAAGATAAATGTGACAAGTTAAAAACTAAGAATAAAGCTATGTTTGGAACCTTAGAGCTAATAGTTAACTAGCTAATAAATTGTTAGATGGGTTGAGTCAGTTAATGGACTAATTGTTAGCTTTGAGTTAGCTAACAATTAGATGGGGCATTAGATGGAGGGGTATTTGGAACCTCTCTAGTTAATTTAGCAACTAACTATTAGTTGTACAG…
ZmACO2 promoter	teosinte K_69-13	TATGTTTGCACTGTGATTCTCTTCTCCTTCATCGTTGATGTCATCCTCTACACATATATGCCTCATGGCTAAAGGTGAATGCAAGGTATAAAATGATGATGATAGCAGCGATAAGGAATTTGCTTCACTGTCATATGATGAACTAGGTGACTTGCTAAAAGAATATACTCAAAGTCATTAGAAAGAAAAAAAGATAAATGTGACAAGTTAAAAACTAAGAATAAAGCTATGTTTGGAATCTTAGAGCTAATAGTAGCTAGCTAACAAATTGTTAGATGGGTTGAGTCAGTTAATGGACTAAATGTTAGCTTTGAGTTAGCTAACAATTAGATGGGGCATTAGCTGGGGGTCTAGCTAATTTTAGTAACTAACTATTAGTTCTAGAGTATTCAAACATAA…
ZmACO2 promoter	teosinte W.S.92-10	TATGTTTGCATTGTGATTCTCTTCTCCTTCATCGTTGATGTCATCCTCTACACATATATGCCTCATGGCTAAAGGTGAATGCAAGGTATAAAATGATGATGATAGTAGCGATAAGGAATTTGATTCACTGTCATATGATGAACTAGTTGACTTGCTAAAAGAATATACTCAAAGTCATTAGAAAGAAAAAAAAAATAAATGTGACAAGTTAAAAACTAAAAATAAAGCTATGTTTGGAACCTTAAAGCTAATAGTTAGCTAGCTAAGAAATTGTTAGATGGGTTGAGTCAGTTAATGGACTAATTGTTAGCTTTGAGTTAGCTAACAATTAGATGAGGCATTAGCTAGGGGTCTAGCTATTAGTTCTAGAGTATTCAAACAGAACCTAAGTCTTTATAT…
ZmACO2 promoter	teosinte W.S.92-12	TATGTTTGCACTGTGATTCTCTTCTCCTTCATCGTTGATGTCATCCTCTACACATATATGCCTCATGGCTAAAGGTGAATGCAAGGTATAAAATAATGATGATAGTAGCGATAAGGAATTTGCTTCACTGTCATATGATGAACTAGTTGACTTGCTAAAAGAATATACTCAAAGTCATTAGAAAGAAAAAAGATAAATGTGACAAGTTAAAAACTAAGAATAAAGCTATGTTTGGAACCTTAGAGCTAATAGTTAGCTAGCTAACAAATTGTTAGATGGCTTGAGTCAATTAATGGACTAATTGTTAACTTTGAGTTAGCTAACAATTATATGGGGCATTAGGTTTGGGGGGGTTGGTATTTGGAACCTCTCCAGCTAATTTTAGCAACCAACTATTAA…
ZmACO2 promoter	teosinte W.S.92-14	TACGTTTGCATTGTGATTCTCTTCTCCTTCATCGTTGATGTCATTCTCTACACATATATGCCTCATGGCTAAAGGTGAATGCAAGGTATAAAATGATTATGATAGTAGCGGTAAGGAATTTGCTTCACTATCATATGATGAACTAGTTAACTTGCTAAAAGAATATACTCAAAGTCATTAGAAAGAAAAAAGATAAATGTAACAAGTTAAAAACTAAGAATAAAGCTATGTTTGGAACCTTAGAGCTAATAAATAGCTAGCTAACAAATTGTTAGATGGGCTGAGTCAGTTAATGGACTAATTGTTAGCTTTGAGTTAGCTAACAATTAGATTGGGCATTAGATGGGGTATTTGGAACCTCTCCAGCTAATTTTAGCAACTAACTATTAGTACTAGAGT…
ZmACO2 promoter	teosinte W.S.92-15	TACGTTTGCATTGTGATTCTCTTCTCCTTCATCGTTGATGTCATTCTCTACACATATATGCCTCATGGCTAAAGGTGAATGCAAGGTATAAAATGATTATGATAGTAGCGGTAAGGAATTTGCTTCACTATCATATGATGAACTAGTTAACTTGCTAAAAGAATATACTCAAAGTCATTAGAAAGAAAAAAGATAAATGTAACAAGTTAAAAACTAAGAATAAAGCTATGTTTGGAACCTTAGAGCTAATAAATAGCTAGCTAACAAATTGTTAGATGGGCTGAGTCAGTTAATGGACTAATTGTTAGCTTTGAGTTAGCTAACAATTAGATTGGGCATTAGATGGGGTATTTGGAACCTCTCCAGCTAATTTTAGCAACTAACTATTAGTACTAGAGT…
ZmACO2 promoter	teosinte W.S.92-16	TATGTTTGCACTGTGATTCTCTTCTCCTCCATCGTTGATGTCATCCTCTACACATATATGCCTCATGGCTAAGGTTGAATGCAAGGTATAAAATGATGATGACAGTAGCGATAAGTAATTTGCTTCACTGTCATATGATGAACTAGGTGACTTGCTAAAAGAATATACTCAAAGTCCTTAGAAAGAAAAAAATGTGACAAGTTAAAAACTAAGAATAAAGCTATGTTTGGAACCTTAGAGCTAATAGTTAGCTAGCTAACAAATTGTTAGATGAGTTGAGTCAGTTAATGGACTAATTGTTAGCTTTGAATTAGCTAACAATTAGATGGGGCATTAGCTGGGGGGTTATTTGGAACCTCTTCAGCTAATTTTAGCAACTAACTATTGGTTCTACAGTAT…
ZmACO2 promoter	teosinte MGB-CI_23	TACGTTTGCATTGTGATTCTCTTCTCCTTCATCGTTGATGTCATTCTCTACACATATATGCCTCATGGCTAAAGGTGAATGCAAGGTATAAAATGATTATGATAGTAGCGGTAAGGAATTTGCTTCACTATCATATGATGAACTAGTTAACTTGCTAAAAGAATATACTCAAAGTCATTAGAAAGAAAAAAGATAAATGTAACAAGTTAAAAACTAAGAATAAAGCTATGTTTGGAACCTTAGAGCTAATAAATAGCTAGCTAACAAATTGTTAGATGGGTTGAGTCAGTTAATGGACTAATTGTTAGCTTTGAGTTAGCTAACAATTAGATTGGGCATTAGCTGGGGGTATTTGGAACCTCTCCAGCTAATTTTAGCAACTAACTATTAGTACTAGAG…
ZmACO2 promoter	teosinte MGB-CI_28	TATGTTTGCATTGTGATTCTCTTCTCCTTCATCGTTGTTGTCATCCTCTACACATATATGCCTTATGGCTAAAGGTGAATGCAAGGTATAAAATGATGATGATAGTAGTGATAAGGAATTTGTTTCACTGTCATATGATGAACTTGGTGACTTGCTAAAAGAATATAATCAAAGTCCTTAGAAAAAAAGATAAATGTGACAACTTAAAAACTAAGAATAAAGCTAGGTTTGGAACCTTAGAGCTAATAATTAGCTAACTAACAAATTGTTAGATGGGTTGAGTCAGTTAATGGACTAATTGTTAGCTTTGAGTTAGCTAACAATTAGATAGGGCATTAGCTAGGGGTCTAGCTAATTTTAGCAACAAACTATTAGTTCTAGAGTATTCAAATAGAACCT…
ZmACO2 promoter	teosinte MGB-CI_29	TATGTTTGCACTGTGATTCTCTTCTCCTTCATCGTTGATGTCATCCTCTACACATATATGCCTCATGGCTAAAGGTGAATGCAAGGTATAAAATGATGATGATAGCAGCGATAAGGAATTTGCTTCACTGTCATATGATGAACTAGGTGACTTGCTAAAAGAATATACTCAAAGTCATTAGAAAGAAAGAAAAAAGATAAATGTGACAAGTTAAAAACTAAGAATAAAGCTATGTTTGGAATCTTAGAGCTAATAGTAGCTAGCTAACAAATTGTTAGATGGGTGAGTCAGTTAATGGACTAATTGTTAGCTTTGAGTTAGCTAACAATTAGATGGGGCATTAGCTGGGGAGTCTAGCTAATTTTAGTAACTAACTATTAGTTCTAGAGTATTCAAACA…
ZmACO2 promoter	teosinte MGB-CI_31	TATGTTTGCATTGTGATTCTCTTCTCCTTCATCGTTGATGTCATCCTCTACACATATATGCCTCATGGCTAAAGGTGAATGCAAGGTATAAAATGATGATGATAGTAGCGATAAGGAATTTGATTCACTGTCATATGATGAACTAGTTGACTTGCTAAAAGAATATACTCAAAGTCATTAGAAAGAAAAAAAAAATAAATGTGACAAGTTAAAAACTAAGAATAAAGCTATGTTTGGAACCTTAGAGCTAATAGTTAGCTAGCTAAGAAATTGTTAGATGGGTTGAGTCAGTTAATGGACTAATTGTTAGCTTTGAGTTAGCTAACAATTAGATGAGGCATTAGCTAGGGGTCTAGCTATTAGTTCTAGAGTATTCAAACAGAACCTAAGTCTTTATAT…
ZmACO2 promoter	teosinte MGB-CI_38	TATGTTTGCACTGTGATTCTCTTCTCCTTCATCGTTGATGTCATCCTCTACACATATATGCCTCATGGCTAAAGGTGAATGCAAGGTATAAAATAATGATGATAGTAGCGATAAGGAATTTGCTTCACTGTCATATGATGAACTAGTTGACTTGCTAAAAGAATATACTCAAAGTCATTAGAAAGAAAAAAGATAAATGTGACAAGTTAAAAACTAAGAATAAAGCTATGTTTGGAACCTTAGAGCTAATAGTTAGCTAGCTAACAAATTGTTAGATGGCTTGAGTCAATTAATGGACTAATTGTTAACTTTGAGTTAGCTAACAATTATATGGGGCATTAGGTTTGGGGGGGTTGGTATTTGGAACCTCTCCAGCTAATTTTAGCAACCAACTATTAA…
ZmACO2 promoter	teosinte MGB-CI_45	TATGTTTGCATTGTGATTCTCTTCTCCTTCATCGTTGATGTCATCCTCTACACATATATGCCTCATGGCTAAAGGTGAATGCAAGGTATAAAATGATGATGATAGTAGCGATAAGGAATTTGCTTCACTGTCATATGATGAACTAGGTGACTTGCTAAAAGAATATACTCAAAGTCCTTAGAAAAAAAGATAAATGTGACAAGTTAAAAACTAAGAATAAAGCTATGTTTGGAACCTTAGAGCTAATAGTTAGCTAGCTAACAAATTGTTAGATGAGTTGAGTTAGTTAATGGACTAATTGTTAGCTTTGAGTTAGCTAACAATTAGATGGGGCATTAGCTGGGGGTCTAGCTAATTTTAGTAACTAACTATTAGTTCTAGAGTATTCAAACAGAACCT…
ZmACO2 promoter	teosinte MGB-CI_47	TATGTTTGCACTGTGATTCTCTTCTCCTTCATCGTTGATGTCATCCTCTACACATATATGCCTCATGGCTAAAGGTGAATGCAAGGTATAAAATGATGATGATAGCAGCGATAAGGAATTTGCTTCACTGTCATATGATGAACTAGGTGACTTGCTAAAAGAATATACTCAAAGTCATTAGAAAGAAAAAAAGATAAATGTGACAAGTTAAAAACTAAGAATAAAGCTATGTTTGGAATCTTAGAGCTAATAGTAGCTAGCTAACAAATTGTTAGATGGGTTGAGTCAGTTAATGGACTAAATGTTAGCTTTGAGTTAGCTAACAATTAGATGGGGCATTAGCTGGGGGTCTAGCTAATTTTAGTAACTAACTATTAGTTCTAGAGTATTCAAACATAA…
ZmACO2 promoter	teosinte MGB-CI_50	TATGTTTGCATTGTGATTCTCTTCTCCTTCAACGCGATGTCATCCTCTCTACACATATATGCCTCATAGCTAAAGGTGAATGCAAGGTATAAAATGATGATGATAGTAGCGATAAGGAATTTGCTTCACTGTCATATGATGAACTAGTTGACTTGCTAAAAGAATATACTCGAAGTCATTAGAAAGAAAAAGATAAATGTAACAAGTTAAAAACTAAGAATAAAGCAATGTTTGGAGCCTTAGAGCTAATAGTTAGCTAGCTAACAAATTGTTAGATGGGTTGAGTCAGTTAATGGACTAATTGTTGAGTTAGCTAACAATTAGATGGAGCATTAGCTAGGGGGTATTTGGAATCTATCTGGCTAATTTTAGCAACTAACTATTAGTTCTACCGTATTC…
ZmACO2 promoter	teosinte ACC.27479	TACGTTTGCATTGTGATTCTCTTCTCCTTCATCGTTGATGTCATTCTCTACACATATATGCCTCATGGCTAAAGGTGAATGCAAGGTATAAAATGATTATGATAGTAGCGGTAAGGAATTTGCTTCACTATCATATGATGAACTAGTTAACTTGCTAAAAGAATATACTCAAAGTCATTAGAAAGAAAAAAGATAAATGTAACAAGTTAAAAACTAAGAATAAAGCTATGTTTGGAACCTTAGAGCTAATAAATAGCTAGCTATCAAATTGTTAGATGGGTTGAGTCAGTTAATGGACTAATTGTTAGCTTTGAGTTTGCTAACAATTAGATTGGGCATTAGCTGGGGGGTATTTGGAACCTTTCCAGCTAATTTTAGCAACTAACTATTAGTACTAGA…
ZmACO2 promoter	teosinte MGB-CIMMYT-73	TATGTTTGCATTGTGATTCTCTTCTCCTTCATCGTTCATGTCATCCTCTACACATATATGTCTCATGGCTAAAGGTGAATGCAAGGTATAAAATGATGATGATAGTAGCGATAAGGAATTTGCTTCACTGTCATATGATGAACTAGGTGACTTGCTAAAAGAATATACTCAAAGTCCTTAGAAAAAAAGATAAATGTGACAAGTTAAAAACTAAGAATAAAGCTATGTTTGGAACCTTAGAGCTAATAGTTAGCTAGCTAACAAATTGTTAGATGGCTTGAGTCAGTTAATGGACTAATTGTTAGCTTTGAGTTAGCTAACAATTAGATGGGGCATTAGCTAGGGATCTAGCTAATTTTAGCAACTAACTATTAGTTCTAGAGTATTCAAACAGAACGT…
ZmACO2 promoter	teosinte MGB-CIMMYT-75	TATGTTTGCATTGTGATTCTCTTCTCCTTCATCGTTGTTGTCATCCTCTACACATATATGCCTTATGGCTAAAGGTGAATGCAAGGTATAAAATGATGATGATAGTAGCGATAAGGAATTTGTTTCACTGTCGTATGATGAACTTGGTGACTTGCTAAAAGAATATAATCAAAGTCCTTAGGAAAAAGATAAATGTGACAACTTAAAAACTAAGAATAAAGTTAGGTTTGGAACCTTAGAGCTAATAATTAGCTAACTAACAAATTGTTAGATGGATTGAGTCAGTTAATGGACTAATTGTTAGCTTTGAGTTAGCTAACAATTAGATAGGGCATTAGCTAGGGGTCTAGCTAATTTTAGCAACTAACTATTAGTTCTAGAGTATTCAAATAGAACCTA…
ZmACO2 genebody	maize landrace AZTECATUXPENO-1	ACCGCACTCCAGCGTTCAGCATTAGACACGAGAGCTCCTAGTAGGCAGACCACTAGTCCCGCGACCCTGTCGAGAGAAACAGACAGAGCAACATGGCGCCTGCATTGTCATTCCCGATCATCGACATGGGGCTGCTCTGCGGGGAGGAGAGGCCGGCGGCGATGGAGCTGCTGCAAGATGCGTGCGAGAACTGGGGCTTCTTCGAGGTAGATGCTCAGCATGGATGGAGAACTGATCCAACTCCAGGAACTGAAACAAAATAATTAAGCTGCACAAATATACACTCTATCTGTTTTTATCGTTGATGATGGTGCTCTACCTGTTTTCTTTAATCCTATTATTCCCTCCTGCCGTGCAGGTTCTGAACCACAGCATCTCGACGGAGCTGATGGACGAGGT…
ZmACO2 genebody	maize landrace AZTECATUXPENO-2	ACCGCACTCCAGCGTTCAGCATTAGACACGAGAGCTCCTAGTAGGCAGACCACTAGTCCCGCGACCCTGTCGAGAGAAACGGACAGAGCAACATGGCGCCTGCATTGTCATTCCCGATCATCGACATGGGGCTGCTCTGCGGGGAGGAGAGGCCGGCGGCGATGGAGCTGCTGCAAGATGCGTGCGAGAACTGGGGCTTCTTCGAGGTAGATGCTCAGCATGGATGGAGAACTGATCCAACTCCAGGAACTGAAACAAAATAATTAAGCTGCACAAATATACACTCTATCTGTTTTTATCGTTGATGATGGTGCTCTACCTGTTTTCTTTAATCCTATTATTCCCTCCTGCCGTGCAGGTTCTGAACCACGGCATCTCGACGGAGCTGATGGACGAGGT…
ZmACO2 genebody	maize landrace CHIHGP11	ACCGCACTCCAGCGTCCAGCATTAGACACGAGAGCTCCTAGTAGCCAGACCAGTAGTCCCGCGACCCTGTCGAGAGAAACAGACAGAGCAACATGGCGCCTGCATTGTCATTCCCGATCACCGACATGGGGCTGCTCGCCGGGGAGGAGAGGCCGGCGGCGATGGAGCTGCTGCAAGATGCGTGCGAGAACTGGGGCCTCTTCGAGGTAGATGCTCAGCATGGATGGAGAACTGATCCAACTCCAGGAACTGAAACAAAATAATTAAGCTGCACAAATATACGCTCTATCTGTTTTTATCGTTGATGATGGTGCTCTATCTGTTTTCTTTAATCCTATTATTCCCTCTTGCCGAGCTGATTCTGAACCACGGCATCTCGACGGAGCTGATGGACGAGGT…
ZmACO2 genebody	maize landrace CHIS488-1	ACCGCACTCCAGCGTTCAGCATTAGACACGAGAGCTCCTAGTAGCCAGACCAGTAGTCCCGCGACCCTGTCGAGAGAAACAGACAGAGCAACATGGCGCCTGCATTGTCATTCCCGATCATCGACATGGGGCTGCTCGCCGGGGAGGAGAGGCCGGCGGCGATGGAGCTGCTGCAAGATGCGTGCGAGAACTGGGGCTTCTTCGAGGTAGATGCTCAGCATGGATGGAGAACTGATCCAACTCCAGGAACTGAAACAAAATAATTAAGCTGCACAAATATACACTCTATCTGTTTTTATCGTTGATGATGGTGCTCTATCTGTTTTCTTTAATCCTATTATTCCCTCCTGCCCTGCAGATTCTGAACCACGGCATCTCGACGGAGCTGATGGACGAGGT…
ZmACO2 genebody	maize landrace CHIS488-2	ACCGCACTCCAGCGTTCAGCATTAGACACGAGAGTTCCTACAAGCCCGACGTTTCACCCCGCGACCCTGCCAATGGAGCTGACCGAGTAACAGGGCGCCTGCATTGTCATTCCCGATTCTCTGCATGGGGCTGCTCGCCGGGGAGGAGAGGCCGGCGGCGATGGAGCTGCTGCCTGATGCGTGCGAGAACTGGGGCTTCTTCGAGGTTATGCTCAGCATGGATGGAGAACTGATCCAACTCCATGAACTGAAAGAAAATAGTTAAGCTGCACAAATATACACTCTATCTGTTTTTATCGATGATGATGGTGCTCTATCTGTTTTCTTTAATCCTATTATTCCCTCCTGGCCTGCAGATTCTGAACCACAGCGTCTCGACGGAGCTGATGGACGAGGTAG…
ZmACO2 genebody	maize landrace CHIS743	TAGTCCCGCGGCCCTGTCGAGAGAAACAGACAGAGCAACATGGCGCCTGCATTGTCATTCCCGATCATCGACATGGGGCTGCTCGCCGGGGAGGAGAGGCCGGCGGCGATGGAGCTGCTGCAAGATGCGTGCGAGAACTGGGGCTTCTTCGAGGTAGATGCTCAGCATGGATGGAGAACTGATCCAACTCCAGG
ZmACO2 genebody	maize landrace COMPUESTO TUXPENO-1	ACCGCACTCCAGCGTTCAGCATTAGACACGAGAGCTCCTAGTAGCCAGACCAGTAGTCCCGCGACCCTGTCGAGAGAAACAGACAGAGCAACATGGCGCCTGCATTGTCATTCCCGATCATAGACATGGGGCTGCTCGGCGGGGAGGAGAGGCCGGCGGCGATGGAGCTGCTGCAAGATGCGTGCGAGAACTGGGGCTTCTTCGAGGTAGATGTTCAGCATGGTTGGAGAACTGATCCAACTCCAGGAACTGAAACAAAATAATTAAGCTGCACAAATATACACTCTATCTGTTTTTATCGTTGATGATGGTGCTCTACCTGTTTTCTTTAATCCTATTATTCCCTCCTGCCGTGCAGATTCTGAACCACGGCATCTCGACGGAGCTGATGGACGAGGT…
ZmACO2 genebody	maize landrace COMPUESTO TUXPENO-2	ACCGCACTCCAGCGTTCAGCATTAGACACGAGAGCTCCTAGTAGGCAGACCACTAGTCCCGCGACCCTGTCGAGAGAAACAGACAGAGCAACATGGCGCCTGCATTGTCATTCCCGATCATCGACATGGGGCTGCTCTGCGGGGAGGAGAGGCCGGCGGCGATGGAGCTGCTGCAAGATGCGTGCGAGAACTGGGGCTTCTTCGAGGTAGATGCTCAGCATGGATGGAGAACTGATCCAACTCCAGGAACTGAAACAAAATAATTAAGCTGCACAAATATACACTCTATCTGTTTTTATCGTTGATGATGGTGCTCTACCTGTTTTCTTTAATCCTATTATTCCCTCCTGCCGTGCAGGTTCTGAACCACGGCATCTCGACGGAGCTGATGGACGAGGT…
ZmACO2 genebody	maize landrace GUAT1009-1	ACCGCACTCCAGCGTTCAGCATTAGACACGAGAGCTCCTAGTAGCCAGACCAGTAGTCCCGCGACCCTGTCGAGAGAAACAGACAGAGCAACATGGCGCCTGCATTGTCATTCCCGATCATCGACATGGGGCTGCTCGCCGGGGAGGAGAGGCCGGCGGCGATGGAGCTGCTGCAAGATGCGTGCGAGAACTGGGGCTTCTTCGAGGTAGATGCTCAGCATGGATGGAGAACTGATCCAACTCCAGGAACTGAAACAAAATAATTAAGCTGCACAAATATACACTCTATCTGTTTTTATCGTTGATGATGGTGCTCTATCTGTTTTCTTTAATCCTATTATTCCCTCCTGCCCTGCAGATTCTGAACCACGGCATCTCGACGGAGCTGATGGACGAGGT…
ZmACO2 genebody	maize landrace GUAT1009-2	ACCGCACTCCAGCGTTCAGCATTAGACACGAGAGCTCCTAGACTCCTAGTAGCCAGACCAGTAGTCCCGCGACCCTGTCGAGAGAAACAGACAGAGCAACATGGCGCCTGCATTGTCATTCCCGATCATCGACATGGGGCTGCTCGCCGGGGAGGAGAGGCCGGCGGCGATGGAGCTGCTGCAAGATGCGTGCGAGAACTGGGGCTTCTTCGAGGTACATGCTCAGCATGGATGGAGAACTGATCCAACTCCAGGAACTGAAACAAAATAATTAAGCTGCACAAATATACACTTTATCTGTTTTTATCGTTGATGATGGTGCTCTATCTGTTTTCTTTAATCCTATTATTCCCTCCTGCCGAGCAGATTCTGAACCACGGCATCTCGACGGAGCTGATG…
ZmACO2 genebody	maize landrace GUAT1096	ACCGCACTCCAGCGTTCAGCATTAGACACGAGAGCTCCTAGTAGCCAGACCAGTAGTCCCGCGACCCTGTCGAGAGAAACAGACAGAGCAACATGGCGCCTGCATTGTCATTCCCGATCATCGACATGGGGCTGCTCGCCGGGGAGGAGAGGCCGGCGGCGATGGAGCTGCTGCAAGATGCGTGCGAGAACTGGGGCTTCTTCGAGGTAGATGCTCAGCATGGATGGAGAACTGATCCAACTCCAGGAACTGAAACAAAATAATTAAGCTGCACAAATATACACTCTATCTGTTTTTATCGTTGATGATGGTGCTCTATCTGTTTTCTTTAATCCTATTATTCCCTCCTGCCCTGCAGATTCTGAACCACGGCATCTCGACGGAGCTGATGGACGAGGT…
ZmACO2 genebody	maize landrace GUAT1174	ACCGCACTCCAGCGTTCAGCATTAGACACGAGAGCTCCTAGACTCCTAGTAGCCAGACCAGTAGTCCCGCGACCCTGTCGAGAGAAACAGACAGAGCAACATGGCGCCTGCATTGTCATTCCCGATCATCGACATGGGGCTGCTCGCCGGGGAGGAGAGGCCGGCGGCGATGGAGCTGCTGCAAGATGCGTGCGAGAACTGGGGCTTCTTCGAGGTAGATGCTCAGCATGGATGGAGAACTGATCCAACTCCAGGAACTGAAACAAAATAATTAAGCTGCACAAATATACACTTTATCTGTTTTTATCGTTGATGATGGTGCTCTATCTGTTTTCTTTAATCCTATTATTCCCTCCTGCCGAGCAGATTCTGAACCACGGCATCTCGACGGAGCTGATG…
ZmACO2 genebody	maize landrace JALI286-1	ACCGCACTCCAGCGTCCAGCATTAGACACGAGAGCTCCTAGTAGCCAGACCAGTAGTCCCGCGACCCTGTCGAGAGAAACAGACAGAGCAACATGGCGCCTGCATTGTCATTCCCGATCATCGACATGGGGCTGCTCGCCGGGGAGGAGAGGCCGGCGGCGATGGAGCTGCTGCAAGATGCGTGCGAGAACTGGGGCTTCTTCGAGGTAGGTGCTCAGCATGGATGGAGAACTGATCCAACTCCAGGAACTGAAACAAAATAATTAAGCTGCACAAATATACGCTCTATCTGTTTTTATCGTTGATGATGGTGCTCTATCTGTTTTCTTTAATCCTATTATTCCCTCTTGCCGAGCAGATTCTGAACCACGGCATCTCGACGGAGCTGATGGACGAGGT…
ZmACO2 genebody	maize landrace JALI286-2	ACCGCACTCCAGCGTTCAGCATTAGACACGAGAGCTCCTAGTAGGCAGACCACTAGTCCCGCGACCCTGTCGAGAGAAACAGACAGAGCAACATGGCGCCTGCATTGTCATTCCCGATCATCGACATGGGGCTGCTCTGCGGGGAGGAGAGGCCGGCGGCGATGGAGCTGCTGCAAGATGCGTGCGAGAACTGGGGCTTCTTCGAGGTAGATGCTCAGCATGGATGGAGAACTGATCCAACTCCAGGAACTGAAACAAAATAATTAAGCTGCACAAATATACACTCTATCTGTTTTTATCGTTGATGATGGTGCTCTACCTGTTTTCTTTAATCCTATTATTCCCTCCTGCCGTGCAGGTTCTGAACCACGGCATCTCGACGGAGCTGATGGACGAGGT…
ZmACO2 genebody	maize landrace MICHGP2	ACCGCACTCCAGCGTTCAGCATTAGACACGAGAGCTCCTAGTAGGCAGACCACTAGTCCCGCGACCCTGTCGAGAGAAACAGACAGAGCAACACGGCGCCTGCATTGTCATTCCCGATCATCGACATGGGGCTGCTCTGCGGGGAGGAGAGGCCGGCGGCGATGGAGCTGCTGCAAGATGCGTGCGAGAACTGGGGCTTCTTCGAGGTAGATGCTCAGCATGGATGGAGAACTGATCCAATTCCAGGAACTGAAACAAAATAGTTAAGCTGCACAAATATACACTCTATCTGTTTTTATCGTTGATGATGGTGCTCTACCTGTTTTCTTTAATCCTATTATTCCCTCCTGCCGTGCAGGTTCTGAACCACGGCATCTCGACGGAGCTGATGGACGAGGT…
ZmACO2 genebody	maize landrace MORE148-1	ACCGCACTCCAGCGTTCAGCATTAGACACGAGAGCTCCTAGACTCCTAGTAGCCAGACCAGTAGTCCCGCGACCCTGTCGAGAGAAACAGACAGAGCAACATGGCGCCTGCATTGTCATTCCCGATCATCGACATGGGGCTGCTCGCCGGGGAGGAGAGGCCGGCGGCGATGGAGCTGCTGCAAGATGCGTGCGAGAACTGGGGCTTCTTCGAGGTAGATGCTCAGCATGGATGGAGAACTGATCCAACTCCAGGAACTGAGACAAAATAATTAAGCTGCACAAATATACACTTTATCTGTTTTTATCGTTGATGATGGTGCTCTATCTGTTTTCTTTAATCCTATTATTCCCTCCTGCCGAGCAGATTCTGAACCACGGCATCTCGACGGAGCTGATG…
ZmACO2 genebody	maize landrace MORE148-2	ACCGCACTCCAGCGTTCAGCATTAGACACGAGAGCTCCTAGACTCCTAGTAGCCAGACCAGTAGTCCCGCGACCCTGTCGAGAGAAACAGACAGAGCAACATGGCGCCTGCATTGTCATTCCCGATCATCGACATGGGGCTGCTCGCCGGGGAGGAGAGGCCGGCGGCGATGGAGCTGCTGCAAGATGCGTGCGAGAACTGGGGCTTCTTCGAGGTAGATGCTCAGCATGGATGGAGAACTGATCCAACTCCAGGAACTGAAACAAAATAATTAAGCTGCACAAATATACACTTTATCTGTTTTTATCGTTGATGATGGTGCTCTATCTGTTTTCTTTAATCCTATTATTCCCTCCTGCCGAGCAGATTCTGAACCACGGCATCTCGACGGAGCTGATG…
ZmACO2 genebody	maize landrace NAYA160-1	ACCGCACTCCAGCGTCCAGCATTAGACACGAGAGCTCCTAGTAGGCAGACCACTAGTCCCGCGACCCTGTCGAGAGAAACAGACAGAGCAACATGGCGCCTGCATTGTCATTCCCGATCATCGACATGGGGCTGCTCTGCGGGGAGGAGAGGCCGGCGGCGATGGAGCTGCTGCAAGATGCGTGCGAGAACTGGGGCTTCTTCGAGGTAGATGCTCAGCATGGATGGAGAACTGATCCAACTCCAGGAACTGAAACAAAATAATTAAGCTGCACAAATATACACTCTATCTGTTTTTATCGTTGATGATGGTGCTCTACCTGTTTTCTTTAATCCTATTATTCCCTCCCGCCGTGCAGGTTCTGAACCACGGCATCTCGACGGAGCTGATGGACGAGGT…
ZmACO2 genebody	maize landrace NAYA160-2	ACCGCACTCCAGCGTTCAGCATTAGACACGAGAGCTCCTAGTAGGCAGACCACTAGTCCCGCGACCCTGTCGAGAGAAACAGACAGAGCAACATGGCGCCTGCATTGTCATTCCCGATCATCGACATGGGGCTGCTCTGCGGGGAGGAGAGGCCGGCGGCGATGGAGCTGCTGCAAGATGCGTGCGAGAACTGGGGCTTCTTCGAGGTAGATGCTCAGCATGGATGGAGAACTGATCCAACTCCAGGAACTGAAACAAAATAATTAAGCTGCACAAATATACACTCTATCTGTTTTTATCGTTGATGATGGTGCTCTACCTGTTTTCTTTAATCCTATTATTCCCTCCTGCCGTGCAGGTTCTGAACCACGGCATCTCGACGGAGCTGATGGACGAGGT…
ZmACO2 genebody	maize landrace NAYA168	TAGTCCCGCGGCCCTGTCGAGAGAAACAGACAGAGCAACATGGCGCCTGCATTGTCATTCCCGATCATCGACATGGGGCTGCTCGCCGGGGAGGAGAGGCCGGCGGCGATGGAGCTGCTGCAAGATGCGTGCGAGAACTGGGGCTTCTTCGAGGTAGATGCTCAGCATGGATGGAGAACTGATCCAACTCCAGG
ZmACO2 genebody	maize landrace NAYA173-1	ACCGCACTCCAGCGTCCAGCATTAGACACGAGAGCTCCTAGTAGCCAGACCAGTAGTCCCGCGACCCTGTCGAGAGAAACAGACAGAGCAACATGGCGCCTGCATTGTCATTCCCGATCATCGACATGGGGCTGCTCGCCGGGGAGGAGAGGCCGGCGGCGATGGAGCTGCTGCAAGGTGCGTGCGAGAACTGGGGCTTCTTCGAGGTAGATGCTCAGCATGGATGGAGAACTGATCCAACTCCAGGAACTGAAACAAAATAATTAAGCTGCACAAATATACACTCTATCTGTTTTTATCGTTGATGATGGTGCTCTACCTGTTTTCTTTAATCCTATTATTCCCTCCTGCCGTGCAGGTTCTGAACCACGGCATCTCGACGGAGCTGATGGACGAGGT…
ZmACO2 genebody	maize landrace NAYA173-2	ACCGCACTCCAGCGTCCAGCATTAGACACGAGAGCTCCTAGTAGCCAGACCAGTAGTCCCGCGACCCTGTCGAGGGAAACAGACAGAGCAACATGGCGCCTGCATTGTCATTCCCGATCATCGACATGGGGCTGCTCGCCGGGGAGGAGAGGCCGGCGGCGATGGAGCTGCTGCAAGATGCGTGCGAGAACTGGGGCTTCTTCGAGGTAGATGCTCAGCATGGATGGAGAACTGATCCAACTCCAGGAACTGAAACAAAATAATTAAGCTGCACAAATATACGCTCTATCTGTTTTTATCGTTGATGATGGTGCTCTATCTGTTTTCTTTAATCCTATTATTCCCTCTTGCCGAGCAGATTCTGAACCACGGCATCTCGACGGAGCTGATGGACGAGGT…
ZmACO2 genebody	maize landrace NAYA267-1	ACCGCACTCCAGCGTTCAGCATTAGACACGAGAGCTCCTAGTAGGCAGACCACTAGTCCCGCGACCCTGTCGAGAGAAACAGACAGAGCAACATGGCGCCTGCATTGTCATTCCCGATCATCGACATGGGGCTGCTCTGCGGGGAGGAGAGGCCGGCGGCGATGGAACTGCTGCAAGATGCGTGCGAGAACTGGGGCTTCTTCGAGGTAGATGCTCAGCACGGATGGAGAACTGATCCAACTCCAGGAACTGAAACAAAATAATTAAGCTGCACAAATATACACCCTATCTGTTTTTATCGTTGATGATGGTGCTCTACCTGTTTTCTTTAATCCTATTATTCCCTCCTGCCGTGCAGGTTCTGAACCACGGCATCTCGACGGAGCTGATGGACGAGGT…
ZmACO2 genebody	maize landrace NAYA267-2	ACCGCACCCCAGCGTCCAGCATTAGACACGAGAGCTCCTAGTAGCCAGACCAGTAGTCCCGCGACCCTGTCGAGAGAAACAGACAGAGCAACATGGCGCCTGCGTTGTCATTCCCGATCATCGACATGGGGCTGCTCGCCGGGGAGGAGAGGCCGGCGGCGATGGAGCTGCTGCAAGATGCGTGCGAGAACTGGGGCTTCTTCGAGGTAGATGCTCAGCATGGATGGAGAACTGATCCAACTCCAGGAACTGAAACAAAATAATTAAGCTGCACAAATATACGCTCTATCTGTTTTTATCGTTGATGATGGTGCTCTATCTGTTTTCTTTAATCCTATTATTCCCTCTTGCCGAGCAGATTCTGAACCACGGCATCTCGACGGAGCTGATGGACGAGGT…
ZmACO2 genebody	maize landrace NAYA277-1	ACCGCACTCCAGCGTTCAGCATTAGACACGAGAGCTCCTAGTAGGCAGACCACTAGTCCCGCGACCCTGTCGAGAGAAACAGACAGAGCAACATGGCGCCTGCATTGTCATTCCCGATCATCGACATGGGGCTGCTCTGCGGGGAGGAGAGGCCGGCGGCGATGGAGCTGCTGCAAGATGCGTGCGAGAACTGGGGCTTCTTCGAGGTAGATGCTCAGCATGGATGGAGAACTGATCCAACTCCAGGAACTGAAACAAAATAATTAAGCTGCACAAATATACACTCTATCTGTTTTTATCGTTGATGATGGTGCTCTACCTGTTTTCTTTAATCCTATTATTCCCTCCTGCCGTGCAGGTTCTTAACCACGGCATCTCGACGGAGCTGATGGACGAGGT…
ZmACO2 genebody	maize landrace NAYA277-2	ACCGCACTCCAGCGTTCAGCATTAGACACGAGAGCTCCTAGTAGGCAGACCACTAGTCCCGCGACCCTGTCGAGAGAAACAGACAGAGCAACATGGCGCCTGCATTGTCATTCCCGATCATCGACATGGGGCTGCTCTGCGGGGAGGAGAGGCCGGCGGCGATGGAGCTGCTGCAAGATGCGTGCGAGAACTGGGGCTTCTTCGAGGTAGATGCTCAGCATGGATGGAGAACTGATCCAACTCCAGGAACTGAAACAAAATAATTAAGCTGCACAAATATACACTCTATCTGTTTTTATCGTTGATGATGGTGCTCTACCTGTTTTCTTTAATCCTATTATTCCCTCCTGCCGTGCAGGTTCTGAACCACGGCATCTCGACGGAGCTGATGGACGAGGT…
ZmACO2 genebody	maize landrace NVOL10-1	ACCGCATTCCAGCGTCCAGCATTAGACACGAGAGCTCCTAGTAGCCAGACCAGTAGTCCCGCGACCCTGTCGAGAGAAACAGACAGAGCAACATGGCGCCTGCATTGTCATTCCCGATCATCGACATGGGGCTGCTCGCCGGGGAGGAGAGGCCGGCGGCGATGGAGCTGCTGCAAGATGCGTGCGAGAACTGGGGCTTCTTCGAGGCAGATGCTCAGCATGGATGGAGAACTGATCCAACTCCAGGAACTGAAACAAAATAATTAAGCTGCACAAATATACGCTCTATCTGTTTTTATCGTTGATGATGGTGCTCTATCTGTTTTCTTTAATCCTATTATTCCCTATTGCCGAGCAGATTCTGAACCACGGCATCTCGACGGAGCTGATGGACGAGGT…
ZmACO2 genebody	maize landrace NVOL10-2	ACCGCACTCCAGCGTTCAGCATTAGACACGAGAGCTCCTAGTAGGCAGACCACTAGTCCCGCGACCCTGTCGAGAGAAACAGACAGAGCAACATGGCGCCTGCATTGTCATTCCCGATCATCGACATGGGGCTGCTCTGCGGGGAGGAGAGGCCGGCGGCGATGGAGCTGCTGCAAGATGCGTGCGAGAACTGGGGCTTCTTCGAGGTAGATGCTCAGCATGGATGGAGAACTGATCCAACTCCAGGAACTGAAACAAAATAATTAAGCTGCACAAATATACACTCTATCTGTTTTTATCGTTGATGATGGTGCTCTACCTGTTTTCTTTAATCCTATTATTCCCTCCTGCCGTGCAGGTTCTGAACCACGGCATCTCGACGGAGCTGATGGACGAGGT…
ZmACO2 genebody	maize landrace NVOL4-1	ACCGCACTCCAGCGTTCAGCATTAGACACGAGAGCTCCTAGTAGGCAGACCACTAGTCCCGCGACCCTGTCGAGAGAAACAGACAGAGCAACATGGCGCCTGCATTGTCATTCCCGATCATCGACATGGGGCTGCTCTGCGGGGAGGAGAGGCCGGCGGCGATGGAGCTGCTGCAAGATGCGTGCGAGAACTGGGGCTTCTTCGAGGTAGATGCTCAGCATGGATGGAGAACTGATCCAACTCCATGAACTGAAACAAAATAATTAAGCTGCACAAATATACACTCTATCTGTTTTTATCGTTGATGATGGTGCTCTACCTGTTTTCTTTAATCCTATTATTCCCTCCTGCCGTGCAGGTTCTGAACCACGGCATCTCGACGGAGCTGATGGACGAGGT…
ZmACO2 genebody	maize landrace NVOL4-2	ACCGCACTCCAGCGTCCAGCATTAGACACGAGAGCTCCTAGTAGCCAGACCAGTAGTCCCGCGACCCTGTCGAGAGAAACAGACAGAGCAACATGGCGCCTGCATTGTCATTCCCGATCATCGACATGGGGCTGCTCGCCGGGGAGGAGAGGCCGGCGGCGATGGAGCTGCTGCAAGATGCGTGCGAGAACTGGGGCTTCTTCGAGGTAGATGCTCAGCATGGATGGAGAACTGATCCAACTCCAGGAACTGAAACAAAATAATTAAGCTGCACAAATATACGCTCTATCTGTTTTTATCGTTGATGATGGTGCTCTATCTGTTTTCTTTAATCCTATTATTCCCTCTTGCCGAGCAGATTCTGAACCACGGCATCTCGACGGAGCTGATGGACGAGGT…
ZmACO2 genebody	maize landrace OAXA9-1	ACCGCACTCCAGCGTCCAGCATTAGACACGAGAGCTCCTAGTAGCCAGACCAGTAGTCCCGCGACCCTGTCGAGAGAAACAGACAGAGCAACATGGCGCCTGCATTGTCATTCCCGATCATCGACATGGGGCTGCTCGCCGGGGAGGAGAGGCCGGCGGCGATGGAGCTGCTGCAAGATGCGTGCGAGAACTGGGGCTTCTTCGAGGTAGATGCTCAGCATGGATGGAGAACTGATCCAACTCCAGGAACTGAAACAAAATAATTAAGCTGCACAAATATACGCTCTATCTGTTTTTATCGTTGATGATGGTGCTCTATCTGTTTTCTTTAATCCTATTATTCCCTCTTGCCGAGCAGATTCTGAACCACGGCATCTCGACGGAGCTGATGGACGAGGT…
ZmACO2 genebody	maize landrace OAXA9-2	ACCGCACTCCAGCGTTCAGCATTAGACACGAGAGCTCCTAGTAGGCAGACCACTAGTCCCGCGACCCTGTCGAGAGAAACAGACAGAGCAACATGGCGCCTGCATTGTCATTCCCGATCATCGACATGGGGCTGCTCTGCGGGGAGGAGAGGCCGGCGGCGATGGAGCTGCTGCAAGATGCGTGCGAGAACTGGGGCTTCTTCGAGGTAGATGCTCAGCATGGATGGAGAACTGATCCAACTCCAGGAACTGAAACAAAATAATTAAGCTGCGCAAATATACACTCTATCTGTTTTTATCGTTGATGATGGTGCTCTACCTGTTTTCTTTAATCCTATTATTCCCTCCTGCCGTGCAGGTCCTGAACCACGGCATCTCGACGGAGCTGATGGACGAGGT…
ZmACO2 genebody	maize landrace SINA21	ACCGCACTCCAGCGTTCAGCATTAGACACGAGAGCTCCTAGTAGGCAGACCACTAGTCCCGCGACCCTGTCGAGAGAAACAGACAGAGCAACATGGCGCCTGCATTGTCATTCCCGATCATCGACATGGGGCTGCTCTGCGGGGAGGAGAGGCCGGCGGCGATGGAGCTGCTGCAAGATGCGTGCGAGAACTGGGGCTTCTTCGAGGTAGATGCTCAGCATGGATGGAGAACTGATCCAACTCCAGGAACTGAAACAAAATAATTAAGCTGCACAAATATACACTCTATCTGTTTTTATCGTTGATGATGGTGCTCCACCTGTTTTCTTTAATCCTATTATTCCCTCCTGCCGTGCAGGTTCTGAACCACGGCATCTCGACGGAGCTGATGGACGAGGT…
ZmACO2 genebody	maize landrace SINA30	ACCGCACTCCAGCGTCCAGCATTAGACACGAGAGCTCCTAGTAGCCAGACCAGTAGTCCCGCGACCCTGTCGAGAGAAACAGACAGAGCAACATGGCGCCTGCATTGTCATTCCCGATCATCGACATGGGGCTGCTCGCCGGGGAGGAGAGGCCGGCGGCGATGGAGCTGCTGCAAGATGCGTGCGAGAACTGGGGCTTCTTCGAGGTAGATGCGCAGCATGGATGGAGAACTGATCCAACTCCAGGAACTGAAACAAAATAATTAAGCTGCACAAATATACGCTCTATCTGTTTTTATCGTTGATGATGGTGCTCTATCTGTTTTCTTTAATCCTATTATTCCCTCTTGCCGAGCAGATTCTGAACCACGGCATCTCGACGGAGCTGATGGACGAGGT…
ZmACO2 genebody	maize landrace SINA74-1	ACCGCACTCCAGCGTTCAGCATTAGACACGAGAGCTCCTAGTAGGCAGACCACTAGTCCCGCGACCCTGTCGAGAGAAACAGACAGAGCAACATGGCGCCTGCATTGTCATTCCCGATCATCGACATGGGGCTGCTCTGCGGGGAGGAGAGGCCGGCGGCGATGGAGCTGCTGCAAGATGCGTGCGAGAACTGGGGCTTCTTCGAGGTAGATGCTCAGCATGGATGGAGAACTGATCCAACTCCAGGAACTGAAACAAAATAATTAAGCTGCACAAATATACACTCTATCTGCTTTTATCGTTGATGATGGTGCTCTACCTGTTTTCTTTAATCCTATTATTCCCTCCTGCCGTGCAGGTTCTGAACCACGACATCTCGACGGAGCTGATGGACGAGGT…
ZmACO2 genebody	maize landrace SINA74-2	ACCGCACTCCAGCGTTCAGCATTAGACACGAGAGCTCCTAGTAGGCAGACCACTAGTCCCGCGACCCTGTCGAGAGAAACAGACAGAGCAACATGGCGCCTGCATTGTCATTCCCGATCATCGACATGGGGCTGCTCTGCGGGGAGGAGAGGCCGGCGGCGATGGAGCTGCTGCAAGATGCGTGCGAGAACTGGGGCTTCTTCGAGGTAGATGCTCAGCATGGATGGAGAACTGATCCAACTCCAGGAACTGAAACAAAATAATTAAGCTGCACAAATATACACTCTATCTGTTTTTATCGTTGATGATGGTGCTCTACCTGTTTTCTTTAATCCTATTATTCCCTCCTGCCGTGCAGGTTCTGAACCACGGCATCTCGACGGAGCTGATGGACGAGGT…
ZmACO2 genebody	maize landrace SINA81	ACCGCACTCCAGCGTCCAGCATTAGACACGAGAGCTCCTAGTAGCCAGACCAGTAGTCCCGCGACCCTGTCGAGAGAAACAGACAGAGCAACATGGCGCCTGCATTGTCATTCCCGATCATCGACATGGGGCTGCTCGCCGGGGAGGAGAGGCCGGCGGCGATGGAGCTGCTACAAGATGCGTGCGAGAACTGGGGCTTCTTCGAGGTAGATGCTCAGCATGGATGGAGAACTGATCCAACTCCAGGAACTGAAACAAAATAATTAAGCTGTACAAATATACGCTCTATCTGTTTTTATCGTTGATGATGGTGCTCTATCTGTTTTCTTTAATCCTATTATTCCCTCTTGCCGAGCAGATTCTGAACCACGGCATCTCGACGGAGCTGATGGACGAGGT…
ZmACO2 genebody	maize landrace SINA85-1	ACCGCACTCCAGCGTTCAGCATTAGACACGAGAGCTCCTAGTAGGCAGACCACTAGTCCCGCGACCCTGTCGAGAGAAACAGACAGAGCAACATGGCGCCTGCATCGTCATTCCCGATCATCGACATGGGGCTGCTCTGCGGGGAGGAGAGGCCGGCGGCGATGGAGCTGCTGCAAGATGCGTGCGAGAACTGGGGCTTCTTCGAGGTAGATGCTCAGCATGGATGGAGAACTGATCCAACTCCAGGAACTGAAACAAAATAATTAAGCTGCACAAATATACACTCTATCTGTTTTTATCGTTGATGATGGTGCTCTACCTGTTTTCTTTAATCCTATTATTCCCTCCTGCCGTGCAGGTTCTGAACCACGGCATCTCGACGGAGCTGATGGACGAGGT…
ZmACO2 genebody	maize landrace SINA85-2	ACCGCACTCCAGCGTTCAGCATTAGACACGAGAGCTCCTAGTAGGCAGACCACTAGTCCCGCGGCCCTGTCGAGAGAAACAGACAGAGCAACATGGCGCCTGCATTGTCATTCCCGATCATCGACATGGGGCTGCTCTGCGGGGAGGAGAGGCCGGCGGCGATGGAGCTGCTGCAAGATGCGTGCGAGAACTGGGGCTTCTTCGAGGTAGATGCTCAGCATGGATGGAGAACTGATCCAACTCCAGGAACTGAAACAAAATAATTAAGCTGCACAAATATACACTCTATCTGTTTTTATCGTTGATGATGGTGCTCTACCTGTTTTCTTTAATCCTATTATTCCCTCCTGCCGTGCAGGTTCTGAACCACGGCATCTCGACGGAGCTGATGGACGAGGT…
ZmACO2 genebody	maize landrace SNLP203-1	ACCGCACTCCAGCGTTCAGCATTAGACACGAGAGCTCCTAGTAGGCAGACCACTAGTCCCGCGACCCTGTCGAGAGAAACAGACAGAGCAACATGGCGCCTGCATTGTCATTCCCGATCATCGACATGTGGCTGCTCTGCGGGGAGGAGAGGCCGGCGGCGATGGAGCTGCTGCAAGATGCGTGCGAGAACTGGGGCTTCTTCGAGGTAGATGCTCAGCATGGATGGAGAACTGATCCAACTCCAGGAACTGAAACAAAATAATTAAGCTGCACAAATATACACTCTATCTGTTTTTATCGTTGATGATGGTGCTCTACCTGTTTTCTTTAATCCTATTATTCCCTCCTGCCGTGCAGGTTCTGAACCACGGCATCTCGACGGAGCTGATGGACGAGGT…
ZmACO2 genebody	maize landrace SNLP203-2	ACCGCACTCCAGCGTTCAGCATTAGACACGAGAGCTCCTAGTAGCCAGACCAGTAGTCCCGCGACCCTGTCGAGAGAAACAGACAGAGCAACATGGCGCCTGCATTGTCATTCCCGATCATCGACATGGGGCTGCTCGCCGGGGAGGAGAGGCCGGCGGCGATGGAGCTGCTGCAAGATGCGTGCGAGAACTGGGGCTTCTTCGAGGTAGATGCTCAGCATGGATGGAGAACTGATCCAACTCCAGGAACTGAAACAAAATAATTAAGCTGCACAAATATACGCTCTATCTGTTTTTATCGTTGATGATGGTGCTCTATCTGTTTTCTTTAATCCTATTATTCCCTCTTGCCGAGCAGATTCTGAACCACGGCATCTCGACGGAGCTGATGGACGAGGT…
ZmACO2 genebody	maize landrace SNLP46	ACCGCACTCCAGCGTTCAGCATTAGACACGAGAGCTCCTAGTAGCCAGACCAGTAGTCCCGCGACCCTGTCGAGAGAAACAGACAGAGCAACATGGCGCCTGCATTGTCATTCCCGATCATCGACATGGGGCTGCTCGCCGGGGAGGAGAGGCCGGCGGCGATGGAGCTGCTGCAAGATGCGTGCGAGAACTGGGGCTTCTTCGAGGTAGATGCTCAGCATGGATGGAGAACTGATCCAACTCCAGGAACTGAAACAAAATAATTAAGCTGCACAAATATACACTCTATCTGTTTTTATCGTTGATGATGGTGCTCTATCTGTTTTCTTTAATCCTATTATTCCCTCCTGCCCTGCAGATTCTGAACCACGGCATCTCGACGGAGCTGATGGACGAGGT…
ZmACO2 genebody	maize landrace SNLPGP12-1	ACCGCACTCCAGCGTTCAGCATTAGACACGAGAGCTCCTAGTAGGCAGACCACTAGTCCCGCGACCCTGTCGAGAGAAACAGACAGAGCAACATGGCGCCTGCATTGTCATTCCCGATCATCGACATGGGGCTGCTCTGCGGGGAGGAGAGGCCGGCGGCGATGGAGCTGCTGCAAGATGCGTGCGAGAACTGGGGCTTCTTCGAGGTAGATGCTCAGCATGGATGGAGAACTGATCCAACTACAGGAACTGAAACAAAATAATTAAGCTGCACAAATATACACTCTATCTGTTTTTATCGTTGATGATGGTGCTCTACCTGTTTTCTTTAATCCTATTATTCCCTCCTGCCGTGCAGGTTCTGAACCACGGCATCTCGACGGAGCTGATGGACGAGGT…
ZmACO2 genebody	maize landrace SNLPGP12-2	ACCGCACTCCAGCGTCCAGCATTAGACACGAGAGCTCCTAGTAGCCAGACCAGTAGTCCCGCGACCCTGTCGAGAGAAACAGACAGAGCAACATGGCGCCTGCATTGTCATTCCCGATCATCGACATGGGGCTGCTCGCCGGGGAGGAGAGGCCGGCGGCGATGGAGCTGCTGCAAGATGCGTGCGAGAACTGGGGCTTCTTCGAGGTAGATGCTCAGCATGGATGGAGAACTGATCCAACTCCAGGAACTGAAACAAAATAATTAAGCTGCACAAATATACGCTCTATCTGTTTTTATCGTTGATGATGGTGCTCTATCTGTTTTCTTTAATCCTATTATTCCCTCTTGCCGAGCAGATTCTGAACCACGGCATCTCGACGGAGCTGATGGACGAGGT…
ZmACO2 genebody	maize landrace SONO74-1	ACCGCACTCCAGCGTCCAGCATTAGACACGAGAGCTCCTAGTAGCCAGACCAGTAGTCCCGCGACCCTGTCGAGAGAAACAGACAGAGCGACACGGCGCCTGCATTGTCATTCCCGATCATCGACATGGGGCTGCTCGCCGGGGAGGAGAGGCCGGCGGCGATGGAGCTGCTGCAAGATGCGTGCGAGAACTGGGGCTTCTTCGAGGTAGATGCTCAGCATGGATGGAGAACTGATCCAACTCCAGGAACTGAAACAAAATAATTAAGCTGCACAAATATACGCTCTATCTGTTTTTATCGTTGATGATGGTGCTCTATCTGTTTTCTTTAATCCTATTATTCCCTCTTGCCGAGCAGATTCTGAACCACGGCATCTCGACGGAGCTGATGGACGAGGT…
ZmACO2 genebody	maize landrace SONO74-2	ACCGCACTCCAGCGTTCAGCATTAGACACGAGAGCTCCTAGTAGGCAGACCACTAGTCCCGCGACCCTGTCGAGAGAAACAGACAGAGCAACATGGCGCCTGCATTGTCATTCCCGATCATCGACATGGGGCTGCTCTGCGGGGAGGAGAGGCCGGCGGCGATGGAGCTGCTGCAAGATGCGTGCGAGAACTGGGGCCTCTTCGAGGTAGATGCTCAGCATGGATGGAGAACTGATCCAACTCCAGGAACTGAAACAAAATAATTAAGCTGCACAAATATACACTCTATCTGTTTTTATCGTTGATGATGGTGCTCTACCTGTTTTCTTTAATCCTATTATTCCCTCCTGCCGTGCAGGTTCTGAACCACGGCATCTCGACGGAGCTAATGGACGAGGT…
ZmACO2 genebody	maize landrace VERA141-1	ACCGCACTCCAGCGTTCAGCATTAGACACGAGAGCTCCTAGTAGGCAAACCACTAGTCCCGCGACCCTGTCGAGAGAAACAGACAGAGCAACATGGCGCCTGCATTGTCATTCCCGATCATCGACATGGGGCTGCTCTGCGGGGAGGAGAGGCCGGCGGCGATGGAGCTGCTGCAAGATGCGTGCGAGAACTGGGGCTTCTTCGAGGTAGATGCTCAGCATGGATGGAGAACTGATCCAACTCCAGGAACTGAAACAAAATAATTAAGCTGCACAAATATACACTCTATCTGTTTTTATCGTTGATGATGGTGCTCTACCTGTTTTCTTTAATCCTATTATTCCCTCCTGCCGTGCAGGTTCTGAACCACGGCATCTCGACGGAGCTGATGGACGAGGT…
ZmACO2 genebody	maize landrace VERA141-2	ACCGCACTCCAGCGTTCAGCATTAGACACGAGAGCTCCTAGTAGGCAGACCACTAGTCCCGCGACCCTGTCGAGAGAAACAGACAGAGCAACATGGCGCCTGCATTGTCATTCCCGATCATCGACATGGGGCTGCTCTGCGGGGAGGAGAGGCCGGCGGCGATGGAGCTGCTGCAAGATGCGTGCGAGAACTGGGGCTTCTTCGAGGTAGATGCTCAGCATGGATGGAGAACTGATCCAACTCCAGGAACTGAAACAAAATAATTAAGCTGCACAAATATACACTCTATCTGTTTTTACCGTTGATGATGGTGCTCTACCTGTTTTCTTTAATCCTATTATTCCCTCCTGCCGTGCAGGTTCTGAACCACGGCATCTCGACGGAGCTGATGGACGAGGT…
ZmACO2 genebody	maize landrace VERA155-1	ACCGCACTCCAGCGTTCAGCATTAGACACGAGAGCTCCTAGTAGGCAGACCACTAGTCCCGCGACCCTGTCGAGAGAAACAGACAGAGCAACATGGCGCCTGCATTGCCATTCCCGATCATCGACATGGGGCTGCTCTGCGGGGAGGAGAGGCCGGCGGCGATGGAGCTGCTGCAAGATGCGTGCGAGAACTGGGGCTTCTTCGAGGTAGATGCTCAGCATGGATGGAGAACTGATCCAACTCCAGGAACTGAAACAAAATAATTAAGCTGCACAAATATACACTCTATCTGTTTTTATCGTTGATGATGGTGCTCTACCTGTTTTCTTTAATCCTATTATTCCCTCCTGCCGTGCAGGTTCTGAACCACGGCATCTCGACGGAGCTGATGGACGAGGT…
ZmACO2 genebody	maize landrace VERA155-2	ACCGCACTCCAGCGTTCAGCATTAGACACGAGAGCTCCTAGTAGGCAGACCACTAGTCCCGCGACCCTGTCGAGAGAAACAGACAGAGCAACATGGCGCCTGCATTGTCATTCCCGATCATCGACATGGGGCTGCTCTGCGGGGAGGAGAGGCCGGCGGCGATGGAGCTGCTGCAAGATGCGTGCGAGAACTGGGGCTTCTTCGAGGTAGATGCTCAGCATGGATGGAGAACTGATCCAACTCCAGGAACTGAAACAAAATAATTAAGCTGCACAAATATACACTCTATCTGTTTTTATCGTTGATGATGGTGCTCTACCTGTTTTCTTTAATCCTATTATTCCCTCCTGCCGTGCAGGTTCTGAACCACGGCATCTCGACGGAGCTGATGGACGAGGT…
ZmACO2 genebody	maize landrace VERA175-1	ACCGCACTCCAGCGTTCAGCATTAGACACGAGAGCTCCTAGTAGGCAGACCACTAGTCCCGCGACCCTGTCGAGAGAAACAGACAGAGCAACATGGCGCCTGCATTGTCATTCCCGATCATCGACATGGGGCTGCTCTGCGGGGGGGAGAGGCCGGCGGCGATGGAGCTGCTGCAAGATGCGTGCGAGAACTGGGGCTTCTTCGAGGTAGATGCTCAGCATGGATGGAGAACTGATCCAACTCCAGGAACTGAAACAAAATAATTAAGCTGCACAAATATACACTCTATCTGTTTTTATCGTTGATGATGGTGCTCTACCTGTTTTCTTTAATCCTATTATTCCCTCCTGCCGTACAGGTTCTGAACCACGGCATCTCGACGGAGCTGATGGACGAGGT…
ZmACO2 genebody	maize landrace VERA175-2	ACCGCACTCCAGCGTCCAGCATTAGACACGAGAGCTCCTAGTAGCCAGACCAGTAGTCCCGCGACCCTGTCGAGAGAAACAGACAGAGCAACATGGCGCCTGCATTGTCATTCCCGATCATCGACATGGGGCTGCTCGCCGGGGAGGAGAGGCCGGCGGCGATGGAGCTGCTGCAAGATGCGTGCGAGAACTGGGGCTTCTTCGAGGTAGATGCTCAGCATGGATGGAGAACTGATCCAACTCCAGGAACTGAAACAAAATAATTAAGCTGCACAAATATACGCTCTATCTGTTTTTATCGTTGATGATGGTGCTCTATCTGTTTTCTTTAATCCTATTATTCCCTCTTGCCGAGCAGATTCTGAACCACGGCATCTCGACGGAGCTGATGGACGAGGT…
ZmACO2 genebody	maize landrace VERA188-1	ACCGCACTCCAGCGTCCAGCATTAGACACGAGAGCTCCTAGTAGCCAGACCAGTAGTCCCGCGACCCTGTCGAGAGAAACAGACAGAGCAACATGGCGCCTGCATTGTCATTCCCGATCATCGACATGGGGCTGCTCGCCGGGGAGGAGAGGCCGGCGGCGATGGAGCTGCTGCAAGATGCGTGCGAGAACTGGGGCTTCTTCGAGGTAGATGCTCAGCATGGATGGAGAACTGATCCAACTCCAGGAACTGAAACAAAATAATTAAGCTGCACAAATATACGCTCTATCTGTTTTTATCGTTGATGATGGTGCTCTATCTGTTTTCTTTAATCCTATTATTCCCTCTTGCCGAGCAGATTCTGAACCACGGCATCTCGACGGAGCTGATGGACGAGGT…
ZmACO2 genebody	maize landrace VERA188-2	ACCGCACTCCAGCGTTCAGCATTAGACACGAGAGCTCCTAGTAGGCAGACCACTAGTCCCGCGACCCTGTCGAGAGAAACAGACAGAGCAACATGGCGCCTGCATTGTCATTCCCGATCATCGACATGGGGCTGCTCTGCGGGGAGGAGAGGCCGGCGGCGATGGAGCTGCTGCAAGATGCGTGCGAGAACTGGGGCTTCTTCGAGGTAGATGCTCAGCATGGATGGAGAACTGATCCAACTCCAGGAACTGAAACAAAATAATTAAGCTGCACAAATATACACTCTATCTGTTTTTATCGTTGATGATGGTGCTCTACCTGTTTTCTTTAATCCTATTATTCCCTCCTGCCGTGCAGGTTCTGAACCACGGCATCTCGACGGAGCTGATGGACGAGGT…
ZmACO2 genebody	maize landrace VERA190-1	ACCGCACTCCAGCGTCCAGCATTAGACACGAGAGCTCCTAGTAGCCAGACCAGTAGTCCCGCGACCCTGTCGAGAGAAACAGACAGAGCAACATGGCGCCTGCATTGTCATTCCCGATCATCGACATGGGGCTGCTCGCCGGGGAGGAGAGGCCGGCGGCGATGGAGCTGCTGCAAGATGCGTGCGAGAACTGGGGCTTCTTCGAGGTAGATGCTCAGCATGGATGGAGAACTGATCCAACTCCAGGAACTGAAACAAAATAATTAAGCTGCACAAATATACGCTCTATCTGTTTTTATCGTTGATGATGGTGCTCTATCTGTTTTCTTTAATCCTATTATTCCCTCTTGCCGAGCAGATTCTGAACCACGGCATCTCGACGGAGCTGATGGACGAGGT…
ZmACO2 genebody	maize landrace VERA190-2	ACCGCACTCCAGCGTCCAGCATTAGACACGAGAGCTCCTAGTAGCCAGACCAGTAGTCCCGCGACCCTGTCGAGAGAAACAGACAGAGCAACATGGCGCCTGCATTGTCATTCCCGATCATCGACATGGGGCTGCTCGCCGGGGAGGAGAGGCCGGCGGCGATGGAGCTGCTGCAAGATGCGTGCGAGAACTGGGGCTTCTTCGAGGTAGATGCTCAGCATGGATGGAGAACTGATCCAACTCCAGGAACTGAAACAAAATAATTAAGCTGCACAAATATACGCTCTATCTGTTTTTATCGTTGATGATGGTGCTCTATCTGTTTTCTTTAATCCTATTATTCCCTCTTGCCGAGCAGATTCTGAACCACGGCATCTCGACGGAGCTGATGGACGAGGT…
ZmACO2 genebody	maize landrace VERA192-1	ACCGCACTCCAGCGTCCAGCATTAGACACGAGAGCTCCTAGTAGCCAGACCAGTAGTCCCGCGACCCTGTCGAGAGAAACAGACAGAGCAACATGGCGCCCGCATTGTCATTCCCGATCATCGACATGGGGCTGCTCGCCGGGGAGGAGAGGCCGGCGGCGATGGAGCTGCTGCAAGATGCGTGCGAGAACTGGGGCTTCTTCGAGGTAGATGCTCAGCATGGATGGAGAACTGATCCAACTCCAGGAACTGAAACAAAATAATTAAGCTGCACAAATATACGCTCTATCTGTTTTTATCGTTGATGATGGTGCTCTATCTGTTTTCTTTAATCCTATTATTCCCTCCTGCCGTGCAGGTTCTGAACCACGGCATCTCGACGGAGCTGATGGACGAGGT…
ZmACO2 genebody	maize landrace VERA192-2	ACCGCACTCCAGCGTCCAGCATTAGACACGAGAGCTCCTAGTAGCCAGACCAGTAGTCCCGCGACCCTGTCGAGAGAAACAGACAGAGCAACATGGCGCCCGCATTGTCATTCCCGATCATCGACATGGGGCTGCTCGCCGGGGAGGAGAGGCCGGCGGCGATGGAGCTGCTGCAAGATGCGTGCGAGAACTGGGGCTTCTTCGAGGTAGATGCTCAGCATGGATGGAGAACTGATCCAACTCCAGGAACTGAAACAAAATAATTAAGCTGCACAAATATACGCTCTATCTGTTTTTATCGTTGATGATGGTGCTCTATCTGTTTTCTTTAATCCTATTATTCCCTCCTGCCGTGCAGGTTCTGAACCACGGCATCTCGACGGAGCTGATGGACGAGGT…
ZmACO2 genebody	maize landrace VERA198-1	ACCGCACTCCAGCGTCCAGCATTAGACACGAGAGCTCCTAGTAGCCAGACCAGTAGTCTCGCGACCCTGTCGAGAGAAACAGACAGAGCAACATGGCGCCCGCATTGTCATTCCCGATCATCGACATGGGGCTGCTCTGCGGGGAGGAGAGGCCGGCGGCGATGGAGCTGCTGCAAGATGCGTGCGAGAACTGGGGCTTCTTCGAGGTAGATGCTCAGCATGGATGGAGAACTGATCCAACTCCAGGAACTGAAACAAAATAATTAAGCTGCACAAATATACGCTCTATCTGTTTTTATCGTTGATGATGGTGCTCTACCTGTTTTCTTTAATCCTATTATTCCCTCCTGCCGTGCAGGTTCTGAACCACGGCATCTCGACGGAGCTGATGGACGAGGT…
ZmACO2 genebody	maize landrace VERA198-2	ACCGCACTCCAGCGTTCAGCATTAGACACGAGAGCTCCTAGTAGCCAGACCAGTAGTCCCGCGACCCTGTCGAGAGAAACAGACAGAGCAACATGGCGCCTGCATTGTCATTCCCGATCATCGACATGGGGCTGCTCGGCGGGGAGGAGAGGCCGGCGGCGATGGAGCTGCTGCAAGATGCGTGCGAGAACTGGGGCTTCTTCGAGGTAGATGTTCAGCATGGATGGAGAACTGATCCAACTCCAGGAACTGAAACAAAATAATTAAGCTGCACAAATATACACTCTATCTGTTTTTATCGTTGATGGTGGTGCTCTACCTGTTTTCTTTAATCCTATTATTCCCTCCTGCCGTGCAGATTCTGAACCACGGCACCTCGACGGAGCTGATGGACGAGGT…
ZmACO2 genebody	maize landrace VERA206-1	ACCGCACTCCAGCGTCCAGCATTAGACACGAGAGCTCCTAGTAGCCAGACCAGTAGTCCCGCGACCCTGTCGAGAGAAACAGACAGAGCAACATGGCGCCTGCATTGTCATTCCCGATCATCGACATGGGGCTGCTCGCCGGGGAGGAGAGGCCGGCGGCGATGGAGCTGCTGCAAGATGCGTGCGAGAACTGGGGCTTCTTCGAGGTAGATGCTCAGCATGGATGGAGAACTGATCCAACTCCAGGAACTTAAACAAAATAATTAAGCTGCACAAATATACGCTCTATCTGTTTTTATCGTTGATGATGGTGCTCTATCTGTTTTCTTTAATCCTATTATTCCCTCTTGCCGAGCAGATTCTGAACCACGGCATCTCGACGGAGCTGATGGACGAGGT…
ZmACO2 genebody	maize landrace VERA206-2	ACCGCACTCCAGCGTTCAGCATTAGACACGAGAGCTCCTAGTAGGCAGACCACTAGTCCCGCGACCCTGTCGAGAGAAACAGACAGAGCAACATGGCGCCTGCATTGTCATTCCCGATCATCGACATGGGGCTGCTCTGCGGGGAGGAGTGGCCGGCGGCGATGGAGCTGCTGCAAGATGCGTGCGAGAACTGGGGCTTCTTCGAGGTAGATGCTCAGCATGGATGGAGGACTGATCCAACTCCAGGAACTGAAACAAAATAATTAAGCTGCACAAATATACACTCTATCTGTTTTTATCGTTGATGATGGTGCTCTACCTGTTTTCTTTAATCCTATTATTCCCTCCTGCCGTGCAGGTTCTGAACCACGGCATCTCGACGGAGCTGATGGACGAGGT…
ZmACO2 genebody	maize landrace VERA209-1	ACCGCACTCCAGCGTTCAGCATTAGACACGAGAGCTCCTAGTAGGCAGACCACTAGTCCCGCGACCCTGTCGAGAGAAACAGACAGAGCAACATGGCGCCTGCATTGTCATTCCCGATCATCGACATGGGGCTGCTCTGCGGGGAGGAGAGGCCGGCGGCGATGGAGCTGCTGCAAGATGCGTGCGAGAACTGGGGCTTCTTCGAGGTAGATGCTCAGCATGGATGGAGAACTGATCCAACTCCAGGAACTGAAACAAAATAATTAAGCTGCACAAATATACACTCTATCTGTTTTTATCGTTGATGATGGTGCTCTACCTGTTTTCTTTAATCCTATTATTCCCTCCTGCCGTGCAGGTTCTGAACCACGGCATCTCGACGGAGCTGATGGACGAGGT…
ZmACO2 genebody	maize landrace VERA209-2	ACCGCACTCCAGCGTTCAGCATTAGACACGAGAGCTCCTAGTAGGCAGACCACTAGTCCCGCGACCCTGTCGAGAGAAACAGACAGAGCAACATGGCGCCTGCATTGTCATTCCCGATCATCGACATGGGGCTGCTCTGCGGGGAGGAGAGGCTGGCGGCGATGGAGCTGCTGCAAGATGCGTGCGAGAACTGGGGCTTCTTCGAGGTAGATGCTCAGCATGGATGGAGAACTGATCCAACTCCAGGAACTGAAACAAAATAATTAAGCTGCACAAATATACACTCTATCTGTTTTTATCGTTGATGATGGTGCTCTACCTGTTCTCTTTAATCCTATTATTCCCTCCTGCCGTGCAGGTTCTGAACCACGGCATCTCGACGGAGCTGATGGACGAGGT…
ZmACO2 genebody	maize landrace VERA211-1	ACCGCACTCCAGCGTCCAGCATTAGACACGAGAGCTCCTAGTAGCCAGACCAGTAGTCCCGCGACCCTGTCGAGAGAAACAGACAGAGCAACATGGCGCCTGCATTGTCATTCCCGATCATCGACATGGGGCTGCTCGCCGGGGAGGAGGGGCCGGCGGCGATGGAGCTGCTGCAAGATGCGTGCGAGAACTGGGGCTTCTTCGAGGTAGATGCTCAGCATGGATGGAGAACTGATCCAACTCCAGGAACTGAAACAAAATAATTAAGCTGCACAAATATACGCTCTATCTGTTTTTATCGTTGATGATGGTGCTCTATCTGTTTTCTTTAATCCTATTATCCCTCTTGCCGAGCAGATTCTGAACCACGGCATCTCGACGGAGCTGATGGACGAGGTA…
ZmACO2 genebody	maize landrace VERA211-2	ACCGCACTCCAGCGTCCAGCATTAGACACGAGAGCTCCTAGTAGCCAGACCAGTAGTCCCGCGACCCTGTCGAGGGAAACAGACAGAGCAACATGGCGCCTGCATTGTCATTCCCGATCATCGACATGGGGCTGCTCGCCGGGGAGGAGAGGCCGGCGGCGATGGAGCTGCTGCAAGATGCGTGCGAGGACTGGGGCTTCTTCGAGGTAGATGCTCAGCATGGATGGAGAACTGATCCAACTCCAGGAACTGAAACAAAATAATTAAGCTGCACAAATATACGCTCTATCTGTTTTTATCGTTGATGATGGTGCTCTATCTGTTTTCTTTAATCCTATTATTCCCTCTTGCCGAGCAGATTCTGAACCACGGCATCTCGACGGAGCTGATGGACGAGGT…
ZmACO2 genebody	maize landrace VERA213	ACCGCACTCCAGCGTTCAGCATTAGACACGAGAGCTCCTAGTAGCCAGACCAGTAGTCCCGCGACCCTGTCGAGAGAAACAGACAGAGCAACATGGCGCCTGCATTGTCATTCCCGATCATCGACATGGGGCTGCTCGCCGGGGAGGAGAGGCCGGCGGCGATGGAGCTGCTGCAAGATGCGTGCGAGAACTGGGGCTTCTTCGAGGTAGATGCTCAGCATGGATGGAGAACTGATCCAACTCCAGGAACTGAAACAAAATAATTAAGCTGCACAAATATACACTCTATCTGTTTTTATCGTTGATGATGGTGCTCTATCTGTTTTCTTTAATCCTATTATTCCCTCCTGCCCTGCAGATTCTGAACCACGGCATCTCGACGGAGCTGATGGACGAGGT…
ZmACO2 genebody	maize landrace VERA221-1	ACCGCACTCCAGCGTTCAGCATTAGACACGAGAGCTCCTAGTAGGCAGACCACTAGTCCCGCGACCCTGTCGAGAGAAACAGACAGAGCAACATGGCGCCTGCATTGTCATTCCCGATCATCGACATGGGGCTGCTCTGCGGGGAGGAGAGGCCGGCGGCGATGGAGCTGCTGCAAGATGCGTGCGAGAACTGGGGCTTCTTCGAGGTAGATGCTCAGCATGGGTGGAGAACTGATCCAACTCCAGGAACTGAAACAAAATAATTAAGCTGCACAAATATACACTCTATCTGTTTTTATCGTTGATGATGGTGCTCTACCTGTTTTCTTTAATCCTATTATTCCCTCCTGCCGTGCAGGTTCTGAACCACGGCATCTCGACGGAGCTGATGGACGAGGT…
ZmACO2 genebody	maize landrace VERA221-2	ACCGCACTCCAGCGTCCAGCATTAGACACGAGAGCTCCTAGTAGCCAGACCAGTAGTCCCGCGACCCTGTCGAGAGAAACAGACAGAGCAACATGGCGCCTGCATTGTCATTCCCGATCATCGACATGGGGCTGCTCGCCGGGGAGGAGAGGCCGGCGGCGATGGAGCTGCTGCAAGATGCGTGCGAGAACTGGGGCTTCTTCGAGGTAGATGCTCAGCATGGATGGAGAACTGATCCAACTCCAGGAACTGAAACAAAATAATTAAGCTACACAAATATACGCTCTATCTGTTTTTATCGTTGATGATGGTGCTCTATCTGTTTTCTTTAATCCTATTATTCCCTCTTGCCGAGCAGATTCTGAACCACGGCATCTCGACGGAGCTGATGGACGAGGT…
ZmACO2 genebody	maize landrace VERA224-1	ACCGCACTCCAGCGTCCAGCATTAGACACGAGAGCTCCTAGTAGCCAGACCAGTAGTCCCGCGACCCTGTCGAGAGAAACAGACGGAGCAACATGGCGCCTGCATTGTCATTCCCGATCATCGACATGGGGCTGCTCGCCGGGGAGGAGAGGCCGGCGGCGATGGAGCTGCTGCAAGATGCGTGCGAGAACTGGGGCTTCTTCGAGGTAGATGCTCAGCATGGATGGAGAACTGATCCAACTCCAGGAACTGAAACAAAATAATTAAGCTGCACAAATATACGCTCTATCTGTTTTTATCGTTGATGATGGTGCTCTATCTGTTTTCTTTAATCCTATTATTCCCTCTTGCCGAGCAGATTCTGAACCACGGCATCTCGACGGAGCTGATGGACGAGGT…
ZmACO2 genebody	maize landrace VERA224-2	ACCGCACTCCAGCGTCCAGCATTAGACACGAGAGCTCCTAGTAGCCAGACCAGTAGTCCCGCGACCCTGTCGAGAGAAACAGACGGAGCAACATGGCGCCTGCATTGTCATTCCCGATCATCGACATGGGGCTGCTCGCCGGGGAGGAGAGGCCGGCGGCGATGGAGCTGCTGCAAGATGCGTGCGAGAACTGGGGCTTCTTCGAGGTAGATGCTCAGCATGGATGGAGAACTGATCCAACTCCAGGAACTGAAACAAAATAATTAAGCTGCACAAATATACGCTCTATCTGTTTTTATCGTTGATGATGGTGCTCTATCTGTTTTCTTTAATCCTATTATTCCCTCTTGCCGAGCAGATTCTGAACCACGGCATCTCGACGGAGCTGATGGACGAGGT…
ZmACO2 genebody	maize landrace VERA23-1	ACCGCACTCCAGCGTTCAGCATTAGACACGAGAGCTCCTAGTGGGCAGACCACTAGTCCCGCCACCCTGTCGAGAGAAACAGACAGAGCAACATGGCGCCTGCATTGTCATTCCCGATCATCGACATGGGGCTGCTCTGCGGGGAGGAGAGGCCGGCGGCGATGGAGCTGCTGCAAGATGCGTGCGAGAACTGGGGCTTCTTCGAGGTAGATGCTCAGCATGGATGGAGAACTGATCCAACTCCAGGAACTGAAACAAAATAATTAAGCTGCACAAATATACACTCTATCTGTTTTTATCGTTGATGATGGTGCTCTACCTGTTTTCTTTAATCCTATTATTCCCTCCTGCCGTGCAGGTTCTGAACCACGGCATCTCGACGGAGCTGATGGACGAGGT…
ZmACO2 genebody	maize landrace VERA23-2	ACCGCACTCCAGCGTTCAGCATTAGACACGAGAGCTCCTAGTAGGCAGACCACTAGTCCCGCGACCCTGTCGAGAGAAACAGACAGAGCAACATGGCGCCTGCATTGTCATTCCCGATCATCGACATGGGGCTGCTCTGCGGGGAGGAGAGGCCGGCGGCGATGGAGCTGCTGCAAGATGCGTGCGAGAACTGGGCTTCTTCGAGGTAGATGCTCAGCATGGATGGAGAACTGATCCAACTCCAGGAACTGAAACAAAATAATTAAGCTGCACAAATATACACTCTATCTGTTTTTATCGTTGATGATGGTGCTCTACCTGTTTTCTTTAATCCTATTATTCCCTCCTGCCGTGCAGGTTCTGAACCACGGCATCTCGACGGAGCTGATGGACGAGGTA…
ZmACO2 genebody	maize landrace VERA91-1	ACCGCACTCCAGCGTTCAGCATTAGACACGAGAGCTCCTAGTAGGCAGACCACTAGTCCCGCGACCCTGTCGAGAGAAACAGACAGAGCAACATGGTGCCTGCATTGTCATTCCCGATCATCGACATGGGGCTGCTCTGCGGGGAGGAGAGGCCGGCGGCGATGGAGCTGCTGCAAGATGCGTGCGAGAACTGGGGCTTCTTCGAGGTAGATGCTCAGCATGGATGGAGAACTGATCCAACTCCAGGAACTGAAACAAAATAATTAAGCTGCACAAATATACACTCTATCTGTTTTTATCGTTGATGATGGTGCTCTACCTGTTTTCTTTAATCCTATTATTCCCTCCTGCCGTGCAGGTTCTGAACCACGGCATCTCGACGGAGCTGATGGACGAGGT…
ZmACO2 genebody	maize landrace VERA91-2	ACCGCACTCCAGCGTTCAACATTAGACACGAGAGCTCCTAGTAGGCAGACCACTAGTCCCGCGACCCTGTCGAGAGAAACAGACAGAGCAACATGGCGCCTGCATTGTCATTCCCGATCATCGACATGGGGCTGCTCTGCGGGGAGGAGAGGCCGGCGGCGATGGAGCTGCTGCAAGATGCGTGCGAGAACTGGGGCTTCTTCGAGGTAGATGCTCAGCATGGATGGAGAACTGATCCAACTCCAGGAACTGAAACAAAATAATTAAGCTGCACAAATATACACTCTATCTGTTTTTATCGTTGATGATGGTGCTCTACCTGTTTTCTTTAATCCTATTATTCCCTCCTGCCGTGCAGGTTCTGAACCACGGCATCTCGACGGAGCTGATGGACGAGGT…
ZmACO2 genebody	maize landrace VERAGP23-1	ACCGCACTCCAGCGTCCAGCATTAGACACGAGAGCTCCTAGTAGCCAGACCAGTAGTCCCGCGGCCCTGTCGAGAGAAACAGACAGAGCAACATGGCGCCTGCATTGTCATTCCCGATCATCGACATGGGGCTGCTCACCGGGGAGGAGAGGCCGGCGGCGATGGAGCTGCTGCAAGATGCGTGCGAGAACTGGGGCTTCTTCGAGGTAGATGCTCAGCATGGATGGAGAACTGATCCAACTCCAGGAACTGAAACAAAATAATTAAGCTGCACAAATATACGCTCTATCTGTTTTTATCGTTGATGATGGTGCTCTATCTGTTTTCTTTAATCCTATTATTCCCTCTTGCCGAGCAGATTCTGAACCACGGCATCTCGACGGAGCTGATGGACGAGGT…
ZmACO2 genebody	maize landrace VERAGP23-2	ACCGCACTCCAGCGTTCAGCATTAGACACGAGAGCTCCTAGTAGGCAGACCACTAGTCCCGCGACCCTGTCGAGAGAAACAGACAGAGCAACATGGCGCCTGCATTGTCATTCCCGATCATCGACATGGGGCTGCTCTGCGGGGAGGAGAGGCCGGCGGCGATGGAGCTGCTGCAAGATGCGTGCGAGAACTGGGGCTTCTTCGAGGTAGATGCTCAGCACGGATGGAGAACTGATCCAACTCCAGGAACTGAAACAAAATAATTAAGCTGCACAAATATACACTCTATCTGTTTTTATCGTTGATGATGGTGCTCTACCTGTTTTCTTTAATCCTATTATTCCCTCCTGCCGTGCAGGTTCTGAACCACGGCATCTCGACGGAGCTGATGGACGAGGT…
ZmACO2 genebody	maize diploperennis TZ	ACCGCACTCCAGCGTTCAGCATTAGACACGAGAGCTCTTAGTTAGTAGCCAGACCAGTAGCCCCGCGACCCTGTCGAGAGAAACAGACAGAGCAACATGGCGCCTGCATTGTCATTCCCGATCATCGACATGGGCCTGCTCGGCGGGGAGGAGAGGCCGGCGGCGATGGAGCTGCTGCAAGATGCGTGCGAGAACTGGGGCTTCTTCGAGGTAGATGTTCAGCATGGAAGGAGAGCTGATCGAACTCCAGGAACTGAAACAAAAATAATTAAGCTGCACAAATATACACTCTATCTGTTGTATCGTTGATGGGTTTTAATGCTCTATCTGTCTTGTTTAATCCTATTACTCCCTCTCGCCGTGCAGATCCTGAACCACGGCATCTCGACGGAGCTGATG…
ZmACO2 promoter	maize landrace CHIHGP11	TATGTTTGCACTGTGATTCTCTTCTCCTTCATCGTTGATGTCATCCTCTACACATATATGCCTCATGGCTAAAGGTGAATGCAAGGTATAAAATAATGATGATAGTAGCGATAAGGAATTTGCTTCACTGTCATATGATGAACTAGTTGACTTGCTAAAAGAATATACTCAAAGTCATTAGAAAGAAAAAAGATAAATGTGACAAGTTAAAAACTAAGAATAAAGCTATGTTTGGAACCTTAGAGCTAATAGTTAGCTAGCTAACAAATTGTTAGATGGCTTGAGTCAATTAATGGACTAATTGTTAACTTTGAGTTAGCTAACAATTATATGGGGCATTAGGTTTGGGGGGGTTGGTATTTGGAACCTCTCCAGCTAATTTTAGCAACCAACTATTAA…
ZmACO2 promoter	maize landrace COMPUESTO TUXPENO	TATGTTTGCATTGTGATTCTCTTCTCCTTCATCGTTGATGTCATCCTCTACACATATATGCCTCATGGCTAAAGGTGAATGCAAGGTATAAAATGATGATGATAGTAGCGATAAGGAATTTGATTCACTGTCATATGATGAACTAGTTGACTTGCTAAAAGAATATACTCAAAGTCATTAGAAAGAAAAAAAAAATAAATGTGACAAGTTAAAAACTAAGAATAAAGCTATGTTTGGAACCTTAGAGCTAATAGTTAGCTAGCTAAGAAATTGTTAGATGGGTTGAGTCAGTTAATGGACTAATTGTTAGCTTTGAGTTAGCTAACAATTAGATGAGGCATTAGCTAGGGGTCTAGCTATTAGTTCTAGAGTATTCAAACAGAACCTAAGTCTTTATAT…
ZmACO2 promoter	maize landrace NAYA160	TATGTTTGCACTGTGATTCTCTTCTCCTTCATCGTTGATGTCATCCTCTACACATATATGCCTCATGGCTAAAGGTGAATGCAAGGTATAAAATAATGATGATAGTAGCGATAAGGAATTTGCTTCACTGTCATATGATGAACTAGTTGACTTGCTAAAAGAATATACTCAAAGTCATTAGAAAGAAAAAAGATAAATGTGACAAGTTAAAAACTAAGAATAAAGCTATGTTTGGAACCTTAGAGCTAATAGTTAGCTAGCTAACAAATTGTTAGATGGCTTGAGTCAATTAATGGACTAATTGTTAACTTTGAGTTAGCTAACAATTATATGGGGCATTAGGTTTGGGGGGGTTGGTATTTGGAACCTCTCCAGCTAATTTTAGCAACCAACTATTAA…
ZmACO2 promoter	maize landrace NAYA173	TATGTTTGCATTGTGATTCTCTTCTCCTTCATCGTTGATGTCATCCTCTACACATATATGCCTCATGGCTAAAGGTGAATGCAAGGTATAAAATGATGATGATAGTAGCGATAAGGAATTTGATTCACTGTCATATGATGAACTAGTTGACTTGCTAAAAGAATATACTCAAAGTCATTAGAAAGAAAAAAAAAATAAATGTGACAAGTTAAAAACTAAGAATAAAGCTATGTTTAGAACCTTAGAGCTAATAGTTAGCTAGCTAAGAAATTGTTAGATGGGTTGAGTCAGTTAATGGACTAATTGTTAGCTTTGAGTTAGCTAACAATTAGATGAGGCATTAGCTAGGGGTCTAGCTATTAGTTCTAGAGTATTCAAACAGAACCTAAGTCTTTATAT…
ZmACO2 promoter	maize landrace NAYA267-1	TATGTTTGCACTGTGATTCTCTTCTCCTTCATCGTTGATGTCATCCTCTACACATATATGCCTCATGGCTAAAGGTGAATGCAAGGTATAAAATAATGATGATAGTAGCGATAAGGAATTTGCTTACTGTCATATGATGAACTAGTTGACTTGCTAAAAGAATATACTCAAAGTCATTAGAAAGAAAAAAGATAAATGTGACAAGTTAAAAACTAAGAATAAAGCTATGTTTGGAACCTTAGAGCTAATAGTTAGCTAGCTAACAAATTGTTAGATGGCTTGAGTCAATTAATGGACTAATTGTTAACTTTGAGTTAGCTAACAATTATATGGGGCATTAGGTTTGGGGGGGTTGGTATTTGGAACCTCTCCAGCTAATTTTAGCAACCAACTATTAAT…
ZmACO2 promoter	maize landrace NAYA267-2	TATGTTTGCATTGTGATTCTCTTCTCCTTCATCGTTGATGTCATCCTCTACACATATATGCCTCATGGCTAAAGGTGAATGCAAGGTATAAAATGATGATGATAGTAGCGATAAGGAATTTGATTCACTGTCATATGATGAACTAGTTGACTTGCTAAAAGAATATACTCAAAGTCATTAGAAAGAAAAAAAAATAAATGTGACAAGTTAAAAACTAAGAATAAAGCTATGTTTGGAACCTTAGAGCTAATAGTTAGCTAGCTAAGAAATTGTTAGATGGGTTGAGTCAGTTAATGGACTAATTGTTAGCTTTGAGTTAGCTAACAATTAGATGAGGCATTAGCTAGGGGTCTAGCTATTAGTTCTAGAGTATTCAAACAGAACCTAAGTCTTTATATG…
ZmACO2 promoter	maize landrace NAYA277-1	TATGTTTGCATTGTGATTCTCTTCTCCTTCATCGTTGATGTCATCCTCTACACATATATGCCTCATGGCTAAAGGTGAATGCAAGGTATAAAATGATGATGATAGTAGCGATAAGGAATTTGATTCACTGTCATATGATGAACTAGTTGACTTGCTAAAAGAATATACTCAAAGTCATTAGAAAGAAAAAAAAATAAATGTGACAAGTTAAAAACTAAGAATAAAGCTATGTTTGGAACCTTAGAGCTAATAGTTAGCTAGCTAAGAAATTGTTAGATGGGTTGAGTCAGTTAATGGACTAATTGTTAGCTTTGAGTTAGCTAACAATTAGATGAGGCATTAGCTAGGGGTCTAGCTATTAGTTCTAGAGTATTCAAACAGAACCTAAGTCTTTATATG…
ZmACO2 promoter	maize landrace NAYA277-2	TATGTTTGCATTGTGATTCTCTTCTCCTTCATCGTTGATGTCATCCTCTACACATATATGCCTCATGGCTAAAGGTGAATGCAAGGTATAAAATGATGATGATAGTAGCGATAAGGAATTTGATTCACTGTCATATGATGAACTAGTTGACTTGCTAAAAGAATATACTCAAAGTCATTAGAAAGAAAAAAAAATAAATGTGACAAGTTAAAAACTAAGAATAAAGCTATGTTTGGAACCTTAGAGCTAATAGTTAGCTAGCTAAGAAATTGTTAGATGGGTTGAGTCAGTTAATGGACTAATTGTTAGCTTTGAGTTAGCTAACAATTAGATGAGGCATTAGCTAGGGGTCTAGCTATTAGTTCTAGAGTATTCAAACAGAACCTAAGTCTTTATATG…
ZmACO2 promoter	maize landrace NVOL10	TATGTTTGCATTGTGATTCTCTTCTCCTTCATCGTTGATGTCATCCTCTACACATATATGCCTCATGGCTAAAGGTGAATGCAAGGTATAAAATGATGATGATAGTAGCGATAAGGAATTTGATTCACTGTCATATGATGAACTAGTTGACTTGCTAAAAGAATATACTCAAAGTCATTAGAAAGAAAAAAAAATAAATGTGACAAGTTAAAAACTAAGAATAAAGCTATGTTTGGAACCTTAGAGCTAATAGTTAGCTAGCTAAGAAATTGTTAGATGGGTTGAGTCAGTTAATGGACTAATTGTTAGCTTTGAGTTAGCTAACAATTAGATGAGGCATTAGCTAGGGGTCTAGCTATTAGTTCTAGAGTATTCAAACAGAACCTAAGTCTTTATATG…
ZmACO2 promoter	maize landrace SINA21	TATGTTTGCACTGTGATTCTCTTCTCCTTCATCGTTGATGTCATCCTCTACACATATATGCCTCATGGCTAAAGGTGAATGCAAGGTATAAAATAATGATGATAGTAGCGATAAGGAATTTGCTTCACTGTCATATGATGAACTAGTTGACTTGCTAAAAGAATATACTCAAAGTCATTAGAAAGAAAAAAGATAAATGTGACAAGTTAAAAACTAAGAATAAAGCTATGTTTGGAACCTTAGAGCTAATAGTTAGCTAGCTAACAAATTGTTAGATGGCTTGAGTCAATTAATGGACTAATTGTTAACTTTGAGTTAGCTAACAATTATATGGGGCATTAGGTTTGGGGGGGTTGGTATTTGGAACCTCTCCAGCTAATTTTAGCAACCAACTATTAA…
ZmACO2 promoter	maize landrace SINA74-1	TATGTTTGCATTGTGATTCTCTTCTCCTTCATCGTTGATGTCATCCTCTACACATATATGCCTCATGGCTAAAGGTGAATGCAAGGTATAAAATGATGATGATAGTAGCGATAAGGAATTTGATTCACTGTCATATGATGAACTAGTTGACTTGCTAAAAGAATATACTCAAAGTCATTAGAAAGAAAAAAAAATAAATGTGACAAGTTAAAAACTAAGAATAAAGCTATGTTTAGAACCTTAGAGCTAATAGTTAGCTAGCTAAGAAATTGTTAGATGGGTTGAGTCAGTTAATGGACTAATTGTTAGCTTTGAGTTAGCTAACAATTAGATGAGGCATTAGCTAGGGGTCTAGCTATTAGTTCTAGAGTATTCAAACAGAACCTAAGTCTTTATATG…
ZmACO2 promoter	maize landrace SINA74-2	TATGTTTGCATTGTGATTCTCTTCTCCTTCATCGTTGATGTCATCCTCTACACATATATGCCTCATGGCTAAAGGTGAATGCAAGGTATAAAATGATGATGATAGTAGCGATAAGGAATTTGATTCACTGTCATATGATGAACTAGTTGACTTGCTAAAAGAATATACTCAAAGTCATTAGAAAGAAAAAAAAATAAATGTGACAAGTTAAAAACTAAGAATAAAGCTATGTTTGGAACCTTAGAGCTAATAGTTAGCTAGCTAAGAAATTGTTAGATGGGTTGAGTCAGTTAATGGACTAATTGTTAGCTTTGAGTTAGCTAACAATTAGATGAGGCATTAGCTAGGGGTCTAGCTATTAGTTCTAGAGTATTCAAACAGAACCTAAGTCTTTATATG…
ZmACO2 promoter	maize landrace VERA175-1	TATGTTTGCACTGTGATTCTCTTCTCCTTCATCGTTGATGTCATCCTCTACACATATATGCCTCATGGCTAAAGGTGAATGCAAGGTATAAAATAATGATGATAGTAGCGATAAGGAATTTGCTTCACTGTCATATGATGAACTAGTTGACTTGCTAAAAGAATATACTCAAAGTCATTAGAAAGAAAAAAGATAAATGTGACAAGTTAAAAACTAAGAATAAAGCTATGTTTGGAACCTTAGAGCTAATAGTTAGCTAGCTAACAAATTGTTAGATGGCTTGAGTCAATTAATGGACTAATTGTTAACTTTGAGTTAGCTAACAATTATATGGGGCATTAGGTTTGGGGGGGTTGGTATTTGGAACCTCTCCAGCTAATTTTAGCAACCAACTATTAA…
ZmACO2 promoter	maize landrace VERA175-2	TATGTTTGCACTGTGATTCTCTTCTCCTTCATCGTTGATGTCATCCTCTACACATATATGCCTCATGGCTAAAGGTGAATGCAAGGTATAAAATAATGATGATAGTAGCGATAAGGAATTTGCTTCACTGTCATATGATGAACTAGTTGACTTGCTAAAAGAATATACTCAAAGTCATTAGAAAGAAAAAAGATAAATGTGACAAGTTAAAAACTAAGAATAAAGCTATGTTTGGAACCTTAGAGCTAATAGTTAGCTAGCTAACAAATTGTTAGATGGCTTGAGTCAATTAATGGACTAATTGTTAACTTTGAGTTAGCTAACAATTATATGGGGCATTAGGTTTGGGGGGGTTGGTATTTGGAACCTCTCCAGCTAATTTTAGCAACCAACTATTAA…
ZmACO2 promoter	maize landrace VERA188-1	TATGTTTGCACTGTGATTCTCTTCTCCTTCATCGTTGATGTCATCCTCTACACATATATGCCTCATGGCTAAAGGTGAATGCAAGGTATAAAATAATGATGATAGTAGCGATAAGGAATTTGCTTCACTGTCATATGATGAACTAGTTGACTTGCTAAAAGAATATACTCAAAGTCATTAGAAAGAAAAAAGATAAATGTGACAAGTTAAAAACTAAGAATAAAGCTATGTTTGGAACCTTAGAGCTAATAGTTAGCTAGCTAACAAATTGTTAGATGGCTTGAGTCAATTAATGGACTAATTGTTAACTTTGAGTTAGCTAACAATTATATGGGGCATTAGGTTTGGGGGGGTTGGTATTTGGAACCTCTCCAGCTAATTTTAGCAACCAACTATTAA…
ZmACO2 promoter	maize landrace VERA188-2	TATGTTTGCATTGTGATTCTCTTCTCCTTCATCGTTGATGTCATCCTCTACACATATATGCCTCATGGCTAAAGGTGAATGCAAGGTATAAAATGATGATGATAGTAGCGATAAGGAATTTGATTCACTGTCATATGATGAACTAGTTGACTTGCTAAAAGAATATACTCAAAGTCATTAGAAAGAAAAAAAAAATAAATGTGACAAGTTAAAAACTAAGAATAAAGCTATGTTTGGAACCTTAGAGCTAATAGTTAGCTAGCTAAGAAATTGTTAGATGGGTTGAGTCAGTTAATGGACTAATTGTTAGCTTTGAGTTAGCTAACAATTAGATGAGGCATTAGCTAGGGGTCTAGCTATTAGTTCTAGAGTATTCAAACAGAACCTAAGTCTTTATAT…
ZmACO2 promoter	maize landrace VERA192-1	TATGTTTGCATTGTGATTCTCTTCTCCTTCATCGTTGATGTCATCCTCTACACATATATGCCTCATGGCTAAAGGTGAATGCAAGGTATAAAATGATGATGATAGTAGCGATAAGGAATTTGATTCACTGTCATATGATGAACTAGTTGACTTGCTAAAAGAATATACTCAAAGTCATTAGAAAGAAAAAAAAATAAATGTGACAAGTTAAAAACTAAGAATAAAGCTATGTTTGGAACCTTAGAGCTAATAGTTAGCTAGCTAAGAAATTGTTAGATGGGTTGAGTCAGTTAATGGACTAATTGTTAGCTTTGAGTTAGCTAACAATTAGATGAGGCATTAGCTAGGGGTCTAGCTATTAGTTCTAGAGTATTCAAACAGAACCTAAGTCTTTATATG…
ZmACO2 promoter	maize landrace VERA192-2	TATGTTTGCATTGTGATTCTCTTCTCCTTCATCGTTGATGTCATCCTCTACACATATATGCCTCATGGCTAAAGGTGAATGCAAGGTATAAAATGATGATGATAGTAGCGATAAGGAATTTGATTCACTGTCATATGATGAACTAGTTGACTTGCTAAAAGAATATACTCAAAGTCATTAGAAAGAAAAAAAAATAAATGTGACAAGTTAAAAACTAAGAATAAAGCTATGTTTAGAACCTTAGAGCTAATAGTTAGCTAGCTAAGAAATTGTTAGATGGGTTGAGTCAGTTAATGGACTAATTGTTAGCTTTGAGTTAGCTAACAATTAGATGAGGCATTAGCTAGGGGTCTAGCTATTAGTTCTAGAGTATTCAAACAGAACCTAAGTCTTTATATG…
ZmACO2 promoter	maize landrace VERA192-3	TATGTTTGCATTGTGATTCTCTTCTCCTTCATCGTTGATGTCATCCTCTACACATATATGCCTCATGGCTAAAGGTGAATGCAAGGTATAAAATGATGATGATAGTAGCGATAAGGAATTTGATTCACTGTCATATGATGAACTAGTTGACTTGCTAAAAGAATATACTCAAAGTCATTAGAAAGAAAAAAAAATAAATGTGACAAGTTAAAAACTAAGAATAAAGCTATGTTTAGAACCTTAGAGCTAATAGTTAGCTAGCTAAGAAATTGTTAGATGGGTTGAGTCAGTTAATGGACTAATTGTTAGCTTTGAGTTAGCTAACAATTAGATGAGGCATTAGCTAGGGGTCTAGCTATTAGTTCTAGAGTATTCAAACAGAACCTAAGTCTTTATATG…
ZmACO2 promoter	maize landrace VERA192-4	TATGTTTGCATTGTGATTCTCTTCTCCTTCATCGTTGATGTCATCCTCTACACATATATGCCTCATGGCTAAAGGTGAATGCAAGGTATAAAATGATGATGATAGTAGCGATAAGGAATTTGATTCACTGTCATATGATGAACTAGTTGACTTGCTAAAAGAATATACTCAAAGTCATTAGAAAGAAAAAAAAATAAATGTGACAAGTTAAAAACTAAGAATAAAGCTATGTTTAGAACCTTAGAGCTAATAGTTAGCTAGCTAAGAAATTGTTAGATGGGTTGAGTCAGTTAATGGACTAATTGTTAGCTTTGAGTTAGCTAACAATTAGATGAGGCATTAGCTAGGGGTCTAGCTATTAGTTCTAGAGTATTCAAACAGAACCTAAGTCTTTATATG…
ZmACO2 promoter	maize landrace VERA198	TATGTTTGCACTGTGATTCTCTTCTCCTTCATCGTTGATGTCATCCTCTACACATATATGCCTCATGGCTAAAGGTGAATGCAAGGTATAAAATAATGATGATAGTAGCGATAAGGAATTTGCTTCACTGTCATATGATGAACTAGTTGACTTGCTAAAAGAATATACTCAAAGTCATTAGAAAGAAAAAAGATAAATGTGACAAGTTAAAAACTAAGAATAAAGCTATGTTTGGAACCTTAGAGCTAATAGTTAGCTAGCTAACAAATTGTTAGATGGCTTGAGTCAATTAATGGACTAATTGTTAACTTTGAGTTAGCTAACAATTATATGGGGCATTAGGTTTGGGGGGGTTGGTATTTGGAACCTCTCCAGCTAATTTTAGCAACCAACTATTAA…
ZmACO2 promoter	maize landrace VERA206-1	TATGTTTGCATTGTGATTCTCTTCTCCTTCATCGTTGATGTCATCCTCTACACATATATGCCTCATGGCTAAAGGTGAATGCAAGGTATAAAATGATGATGATAGTAGCGATAAGGAATTTGATTCACTGTCATATGATGAACTAGTTGACTTGCTAAAAGAATATACTCAAAGTCATTAGAAAGAAAAAAAAATAAATGTGACAAGTTAAAAACTAAGAATAAAGCTATGTTTAGAACCTTAGAGCTAATAGTTAGCTAGCTAAGAAATTGTTAGATGGGTTGAGTCAGTTAATGGACTAATTGTTAGCTTTGAGTTAGCTAACAATTAGATGAGGCATTAGCTAGGGGTCTAGCTATTAGTTCTAGAGTATTCAAACAGAACCTAAGTCTTTATATG…
ZmACO2 promoter	maize landrace VERA206-2	TATGTTTGCACTGTGATTCTCTTCTCCTTCATCGTTGATGTCATCCTCTACACATATATGCCTCATGGCTAAAGGTGAATGCAAGGTATAAAATAATGATGATAGTAGCGATAAGGAATTTGCTTCACTGTCATATGATGAACTAGTTGACTTGCTAAAAGAATATACTCAAAGTCATTAGAAAGAAAAAAGATAAATGTGACAAGTTAAAAACTAAGAATAAAGCTATGTTTGGAACCTTAGAGCTAATAGTTAGCTAGCTAACAAATTGTTAGATGGCTTGAGTCAATTAATGGACTAATTGTTAACTTTGAGTTAGCTAACAATTATATGGGGCATTAGGTTTGGGGGGGTTGGTATTTGGAACCTCTCCAGCTAATTTTAGCAACCAACTATTAA…
ZmACO2 promoter	maize landrace VERA211-1	TATGTTTGCACTGTGATTCTCTTCTCCTTCATCGTTGATGTCATCCTCTACACATATATGCCTCATGGCTAAAGGTGAATGCAAGGTATAAAATAATGATGATAGTAGCGATAAGGAATTTGCTTCACTGTCATATGATGAACTAGTTGACTTGCTAAAAGAATATACTCAAAGTCATTAGAAAGAAAAAAGATAAATGTGACAAGTTAAAAACTAAGAATAAAGCTATGTTTGGAACCTTAGAGCTAATAGTTAGCTAGCTAACAAATTGTTAGATGGCTTGAGTCAATTAATGGACTAATTGTTAACTTTGAGTTAGCTAACAATTATATGGGGCATTAGGTTTGGGGGGGTTGGTATTTGGAACCTCTCCAGCTAATTTTAGCAACCAACTATTAA…
ZmACO2 promoter	maize landrace VERA211-2	TATGTTTGCATTGTGATTCTCTTCTCCTTCATCGTTGATGTCATCCTCTACACATATATGCCTCATGGCTAAAGGTGAATGCAAGGTATAAAATGATGATGATAGTAGCGATAAGGAATTTGATTCACTGTCATATGATGAACTAGTTGACTTGCTAAAAGAATATACTCAAAGTCATTAGAAAGAAAAAAAATAAATGTGACAAGTTAAAAACTAAGAATAAAGCTATGTTTGGAACCTTAGAGCTAATAGTTAGCTAGCTAAGAAATTGTTAGATGGGTTGAGTCAGTTAATGGACTAATTGTTAGCTTTGAGTTAGCTAACAATTAGATGAGGCATTAGCTAGGGGTCTAGCTATTAGTTCTAGAGTATTCAAACAGAACCTAAGTCTTTATATGA…
ZmACO2 promoter	maize landrace VERA221-1	TATGTTTGCACTGTGATTCTCTTCTCCTTCATCGTTGATGTCATCCTCTACACATATATGCCTCATGGCTAAAGGTGAATGCAAGGTATAAAATAATGATGATAGTAGCGATAAGGAATTTGCTTCACTGTCATATGATGAACTAGTTGACTTGCTAAAAGAATATACTCAAAGTCATTAGAAAGAAAAAAGATAAATGTGACAAGTTAAAAACTAAGAATAAAGCTATGTTTGGAACCTTAGAGCTAATAGTTAGCTAGCTAACAAATTGTTAGATGGCTTGAGTCAATTAATGGACTAATTGTTAACTTTGAGTTAGCTAACAATTATATGGGGCATTAGGTTTGGGGGGGTTGGTATTTGGAACCTCTCCAGCTAATTTTAGCAACCAACTATTAA…
ZmACO2 promoter	maize landrace VERA221-2	TATGTTTGCACTGTGATTCTCTTCTCCTTCATCGTTGATGTCATCCTCTACACATATATGCCTCATGGCTAAAGGTGAATGCAAGGTATAAAATAATGATGATAGTAGCGATAAGGAATTTGCTTCACTGTCATATGATGAACTAGTTGACTTGCTAAAAGAATATACTCAAAGTCATTAGAAAGAAAAAAGATAAATGTGACAAGTTAAAAACTAAGAATAAAGCTATGTTTGGAACCTTAGAGCTAATAGTTAGCTAGCTAACAAATTGTTAGATGGCTTGAGTCAATTAATGGACTAATTGTTAACTTTGAGTTAGCTAACAATTATATGGGGCATTAGGTTTGGGGGGGTTGGTATTTGGAACCTCTCCAGCTAATTTTAGCAACCAACTATTAA…
ZmACO2 promoter	maize landrace VERA221-3	TATGTTTGCACTGTGATTCTCTTCTCCTTCATCGTTGATGTCATCCTCTACACATATATGCCTCATGGCTAAAGGTGAATGCAAGGTATAAAATAATGATGATAGTAGCGATAAGGAATTTGCTTCACTGTCATATGATGAACTAGTTGACTTGCTAAAAGAATATACTCAAAGTCATTAGAAAGAAAAAAGATAAATGTGACAAGTTAAAAACTAAGAATAAAGCTATGTTTGGAACCTTAGAGCTAATAGTTAGCTAGCTAACAAATTGTTAGATGGCTTGAGTCAATTAATGGACTAATTGTTAACTTTGAGTTAGCTAACAATTATATGGGGCATTAGGTTTGGGGGGGTTGGTATTTGGAACCTCTCCAGCTAATTTTAGCAACCAACTATTAA…
ZmACO2 promoter	maize landrace VERA221-4	TATGTTTGCACTGTGATTCTCTTCTCCTTCATCGTTGATGTCATCCTCTACACATATATGCCTCATGGCTAAAGGTGAATGCAAGGTATAAAATAATGATGATAGTAGCGATAAGGAATTTGCTTCACTGTCATATGATGAACTAGTTGACTTGCTAAAAGAATATACTCAAAGTCATTAGAAAGAAAAAAGATAAATGTGACAAGTTAAAAACTAAGAATAAAGCTATGTTTGGAACCTTAGAGCTAATAGTTAGCTAGCTAACAAATTGTTAGATGGCTTGAGTCAATTAATGGACTAATTGTTAACTTTGAGTTAGCTAACAATTATATGGGGCATTAGGTTTGGGGGGGTTGGTATTTGGAACCTCTCCAGCTAATTTTAGCAACCAACTATTAA…
ZmACO2 promoter	maize landrace VERA91-1	TATGTTTGCACTGTGATTCTCTTCTCCTTCATCGTTGATGTCATCCTCTACACATATATGCCTCATGGCTAAAGGTGAATGCAAGGTATAAAATAATGATGATAGTAGCGATAAGGAATTTGCTTCACTGTCATATAATGAACTAGTTGACTTGCTAAAAGAATATACTCAAAGTCATTAGAAAGAAAAAAGATAAATGTGACAAGTTAAAAACTAAGAATAAAGCTATGTTTGGAACCTTAGAGCTAATAGTTAGCTAGCTAACAAATTGTTAGATGGCTTGAGTCAATTAATGGACTAATTGTTAACTTTGAGTTAGCTAACAATTATATGGGGCATTAGGTTTGGGGGGGTTGGTATTTGGAACCTCTCCAGCTAATTTTAGCAACCAACTATTAA…
ZmACO2 promoter	maize landrace VERA91-2	TATGTTTGCACTGTGATTCTCTTCTCCTTCATCGTTGATGTCATCCTCTACACATATATGCCTCATGGCTAAAGGTGAATGCAAGGTATAAAATAATGATGATAGTAGCGATAAGGAATTTGCTTCACTGTCATATGATGAACTAGTTGACTTGCTAAAAGAATATACTCAAAGTCATTAGAAAGAAAAAAGATAAATGTGACAAGTTAAAAACTAAGAATAAAGCTATGTTTGGAACCTTAGAGCTAATAGTTAGCTAGCTAACAAATTGTTAGATGGCTTGAGTCAATTAATGGACTAATTGTTAACTTTGAGTTAGCTAACAATTATATGGGGCATTAGGTTTGGGGGGGTTGGTATTTGGAACCTCTCCAGCTAATTTTAGCAACCAACTATTAA…
ZmACO2 promoter	maize diploperennis TZ	TATGTTTGCATTGTGATTCTCTTCTCCTTCATCGTTGATGTCATCCTCTACACATATATGCCTCATGGCTAAAGGTGAATGCAAGGTATAAAATGATGATGATAGTAGCGATAAGGAATTTGATTCACTGTCATATGATGAACTAGTTGACTTGCTAAAAGAATATACTCAAAGTCATTAGAAAGAAAAAAAAATAAATGTGACAAGTTAAAAACTAAGAATAAAGCTATGTTTGGAACCTTAGAGCTAATAGTTAGCTAGCTAAGAAATTGTTAGATGGGTTGAGTCAGTTAATGGACTAATTGCTAGCTTTGAGTTAGCTAACAATTAGATGAGGCATTAGCTAGGGGTCTAGCTATTAGTTCTAGAGTATTCAAACAGAACCTAAGTCTTTATATG…
Adh1 part1	maize landrace SINA81	GCGGCACAAGTTAGAGGCCAAGGAGCCACGGTTCGAGGCCTTCAAGTCCATGGAGACGGACAGCTCCAATCGCATAGCCATCGCGTGAGTACATTTATCTTGAGATGCTGAGTTACACAAATTCTTTCTCTGTTTAGGTCTTGGTGCATCAATTAATGTTGCAAAACCTCCGAAGGGTTCGACAGTGGCTGTTTTCGGTTTAGGAGCCGTTGGTCTTGCCGTAAGTGTTGAAACGATTTGCTTGTTCTATGAATTTCAATTGCAATGAGAATGTGTGTTGGGTTTGCATCTGATTACCCTGCGCATGGTTAGGCTGCAGAAGGTGCAAGGATTGCTGGAGCGTCAAGGATCATTGGTGTCGACCTGAACCCCAGCAGATTCGAAGAAGGTACAGTACAC…
Adh1 part1	maize landrace SINA30	GCGGCACAAGTTCGAGGCCAAGGAGCCACGGCTCGAGGCCTTCAAGTCCATGGAGACGGACAGCTCCAATCGCATAGCCATCGCGTGAGTACATTTATCTTGAGATGCTGAGTTACACAAATTCTTTCTCTGTTTAGGTCTTGGTGCATCAATTAATGTTGCAAAACCTCCGAAGGGTTCGACAGTGGCCGTTTTCGGTTTAGGAGCCGTTGGTCTTGCCGTAAGTGTTGAAACGATTTGCTTGTTCTATGAATTTCAATTGCAATGAGAATGTGTGTTGGGTTTGCATCTGATTACCCTGCGCATGGTTAGGCTGCAGAAGGTGCAAGGATTGCTGGAGCGTCAAGGATCATTGGTGTCGACCTGAACCCCAGCAGATTCGAAGAAGGTACAGTACAC…
Adh1 part1	maize landrace SNLPGP12	GCGGCACAAGTTCGAGGCCAAGGAGCCACGGTTCGAGGCCTTCAAGTCCATGGAGACGGACAGCTCCAATAGCATAGCCATCGCGTGAGTACATTTATCTTGAGATGCTGAGTTACACAAATTCTTTCTCTGTTTAGGTCTTGGTGCATCAATTAATGTTGCAAAACCTCCGAAGGGTTCGACAGTGGCTGTTTTCGGTTTAGGAGCCGTTGGTCTTGCCGTAAGTGTTGGAACGATTTGCTTGTTCTATGAATTTCAATTGCAATGAGAATGTGTGTTGGGTTTGCATCTGATTACCCTGCGCATGGTTAGGCTGCAGAAGGTGCAAGGATTGCTGGAGCGTCAAGGATCATTGGTGTCGACCTGAACCCCAGCAGATTCGAAGAAGGTACAGTACAC…
Adh1 part1	maize landrace SINA85	GCGGCACAAGTTCGAGGCCAAGGAGCCACGGTTCGAGGCCTTCAAGTCCATGGAGACGGACAGCTCCAATCGCATAGCCACCGCGTGAGTACATTTATCTTGAGATGCTGAGTTACACAAATTCTTTCTCTGTTTAGGTCTTGGTGCATCAATTAATGTTGCAAAACCTCCGAAGGGTTCGACAGTGGCTGTTTTCGGTTTAGGAGCCGTTGGTCTTGCCGTAAGTGTTGAAACGATTTGCTTGTTCTATGAATTTCAATTGCAATGAGAATGTGTGTTGGGTTTGCATCTGATTACCCTGCGCATGGTTAGGCTGCAGAAGGTGCAAGGATTGCTGGAGCGTCAAGGATCATTGGTGTCGACCTGAACCCCAGCAGATTCGAAGAAGGTACAGTACAC…
Adh1 part1	maize landrace VERA141	GCGGCACAAGTTCGAGGCCAAGGAGCCACGGTTCGAGGCCTTCAAGTCCATGGAGACGGACAGCTCCAATCGCATAGCCATCGCGTGAGTACATTTATCTTGAGATGCTGAGATACACAAATTCTTTCTCTGTTTAGGTCTTGGTGCATCAATTAATGTTGCAAAACCTCCGAAGGGTTCGACAGTGGCTGTTTTCGGTTTAGGAGCCGTTGGTCTTGCCGTAAGTGTTGAAACGATTTGCTTGTTCTATGAATTTCAATTGCAATGAGAATGTGTGTTGGGTTTGCATCTGATTACCCTGCGCATGGTTAGGCTGCAGAAGGTGCAAGGATTGCTGGAGCGTCAAGGATCATTGGTGTCGACCTGAACCCCAGCAGATTCGAAGAAGGTACAGTACAC…
Adh1 part1	maize landrace VERAGP23	GCGGCACAAGTTCGAGGCCAAGGAGCCACGGTTCGAGGCCTTCAAGTCCATGGAGACGGACAGCTCCAATCGCATAGCCATCGCGTGAGTACATTTATCTTGAGATGCTGAGATACACAAATTCTTTCTCTGTTTAGGTCTTGGTGCATCAATTAATGTTGCAAAACCTCCGAAGGGTTCGACAGTGGCTGTTTTCGGTTTAGGAGCCGTTGGTCTTGCCGTAAGTGTTGAAACGATTTGCTTGTTCTATGAATTTCAATTGCAATGAGAATGTGTGTTGGGTTTGCATCTGATTACCCTGCGCATGGTTAGGCTGCAGAAGGTGCAAGGATTGCTGGAGCGTCAAGGATCATTGGTGTCGACCTGAACCCCAGCAGATTCGAAGAAGGTACAGTACAC…
Adh1 part1	maize landrace VERA224	GCGGCACAAGTTCGAGGCCAAGGAGCCACGGTTCGAGGCCTTCAAGTCCATGGAGACGGACAGCTCCAATCGCATAGCCATCGCGTGAGTACATTTATCTTGAGATGCTGAGTTACACAAATTCTTTCTCTGTTTAGGTCTTGGTGCATCAATTAATGTTGCAAAAACTCCGAAGGGTTCGACAGTGGCTGTTTTCGGTTTAGGAGCCGTTGGTCTTGCCGTAAGTGTTGAAACGATTTGCTTGTTCTATGAATTTCAATTGCAATGAGAATGTGTGTTGGGTTTGCATCTGATTACCCTGCGCATGGTTAGGCTGCAGAAGGTGCAAGGATTGCTGGAGCGTCAAGGATCATTGGTGTCGACCTGAACCCCAGCAGATTCGAAGAAGGTACAGTACAC…
Adh1 part1	maize landrace SINA21	GCGGCACAAGTTCGAGGCCAAGGAGCCACGGTTCGAGGCCTTCAAGTCCATGGAGACGGACAGCTCCAATCGCATAGCCATCGCGTGAGTACATTTATCTTGAGATGCTGAGTTACACAAATTCTTTCTCTGTTTAGGTCTTGGTGCATCAATTAATGTTGCAAAACCTCCGAAGGGTTCGACAGTGGCTGTTTTCGGTTTAGGAGCCATTGGTCTTGCCGTAAGTGTTGAAACGATTTGCTTGTTCTATGAATTTCAATTGCAATGAGAATGTGTGTTGGGTTTGCATCTGATTACCCTGCGCATGGTTAGGCTGCAGAAGGTGCAAGGATTGCTGGAGCGTCAAGGATCATTGGTGTCGACCTGAACCCCAGCAGATTCGAAGAAGGTACAGTACAC…
Adh1 part1	maize landrace OAXA9	GCGGCACAAGTTCGAGGCCAAGGAGCCACGGTTCGAGGCCTTCAAGTCCATGGAGACGGACAGCTCCAATCGCATAGCCATCGCGTGAGTACATTTATCTTGAGATGCTGAGTTACACAAATTCTTTCTCTGTTTAGGTCTTGGTGCATCAATTAATGTTGCAAAACCTCCGAAGGGTTCGACAGTGGCTGTTTTCGGTTTAGGAGCCGTTGGTCTTGCCGTAAGTGTTGAAACGATTTGCTTGTTCTATGAATTTCAATTGCAATGAGAATGTGTGTTGGGTTTGCATCTGATTACCCTGCGCATGGTTAGGCTGCAGAAGGTGCAAGGATTGCTGGAGCGTCAAGGATCATTGGTGTCGACCTGAACCCCAGCAGATTCGAAGAAGGTACAGTACAC…
Adh1 part1	maize landrace NVOL4	GCGGCACAAGTTCGAGGCCAAGGAGCCACGGTTCGAGGCCTTCAAGTCCATGGAGACGGACAGCTCCAATCGCATAGCCATCGCGTGAGTACATTTATCTTGAGATGCTGAGTTACACAAATTCTTTCTCTGTTTAGGTCTTGGTGCATCAATTAATGTTGCAAAACCTCCGAAGGGTTCGACAGTGGCTGTTTTCGGTTTAGGAGCCGTTGGTCTTGCCGTAAGTGTTGAAACGATTTGCTTGTTCTATGAATTTCAATTGCAATGAGAATGTGTGTTGGGTTTGCATCTGATTACCCTGCGCATGGTTAGGCTGCAGAAGGTGCAAGGATTGCTGGAGCGTCAAGGATCATTGGTGTCGACCTGAACCCCAGCAGATTCGAAGAAGGTACAGTACAC…
Adh1 part1	maize landrace VERA155	GCGGCACAAGTTCGAGGCCAAGGAGCCACGGTTCGAGGCCTTCAAGTCCATGGAGACGGACAGCTCCAATCGCATAGCCATCGCGTGAGTACATTTATCTTGAGATGCTGAGTTACACAAATTCTTTCTCTGTTTAGGTCTTGGTGCATCAATTAATGTTGCAAAACCTCCGAAGGGTTCGACAGTGGCTGTTTTCGGTTTAGGAGCCGTTGGTCTTGCCGTAAGTGTTGAAACGATTTGCTTGTTCTATGAATTTCAATTGCAATGAGAATGTGTGTTGGGTTTGCATCTGATTACCCTGCGCATGGTTAGGCTGCAGAAGGTGCAAGGATTGCTGGAGCGTCAAGGATCATTGGTGTCGACCTGAACCCCAGCAGATTCGAAGAAGGTACAGTACAC…
Adh1 part1	maize landrace VERA190	GCGGCACAAGTTCGAGGCCAAGGAGCCACGGTTCGAGGCCTTCAAGTCCATGGAGACGGACAGCTCCAATCGCATAGCCATCGCGTGAGTACATTTATCTTGAGATGCTGAGTTACACAAATTCTTTCTCTGTTTAGGTCTTGGTGCATCAATTAATGTTGCAAAACCTCCGAAGGGTTCGACAGTGGCTGTTTTCGGTTTAGGAGCCGTTGGTCTTGCCGTAAGTGTTGAAACGATTTGCTTGTTCTATGAATTTCAATTGCAATGAGAATGTGTGTTGGGTTTGCATCTGATTACCCTGCGCATGGTTAGGCTGCAGAAGGTGCAAGGATTGCTGGAGCGTCAAGGATCATTGGTGTCGACCTGAACCCCAGCAGATTCGAAGAAGGTACAGTACAC…
Adh1 part1	maize landrace VERA23	GCGGCACAAGTTCGAGGCCAAGGAGCCACGGTTCGAGGCCTTCAAGTCCATGGAGACGGACAGCTCCAATCGCATAGCCATCGCGTGAGTACATTTATCTTGAGATGCTGAGTTACACAAATTCTTTCTCTGTTTAGGTCTTGGTGCATCAATTAATGTTGCAAAACCTCCGAAGGGTTCGACAGTGGCTGTTTTCGGTTTAGGAGCCGTTGGTCTTGCCGTAAGTGTTGAAACGATTTGCTTGTTCTATGAATTTCAATTGCAATGAGAATGTGTGTTGGGTTTGCATCTGATTACCCTGCGCATGGTTAGGCTGCAGAAGGTGCAAGGATTGCTGGAGCGTCAAGGATCATTGGTGTCGACCTGAACCCCAGCAGATTCGAAGAAGGTACAGTACAC…
Adh1 part1	maize landrace AZTECATUXPENO	GCGGCACAAGTTCGAGGCCAAGGAGCCACGGTTCGAGGCCTTCAAGTCCATGGAGACGGACAGCTCCAATCGCATAGCCATCGCGTGAGTACATTTATCTTGAGATGCTGAGTTACACAAATTCTTTCTCTGTTTAGGTCTTGGTGCATCAATTAATGTTGCAAAACCTCCGAAGGGTTCGACAGTGGCTGTTTTCGGTTTAGGAGCCGTTGGTCTTGCCGTAAGTGTTGAAACGATTTGCTTGTTCTATGAATTTCAATTGCAATGAGAATGTGTGTTGGGTTTGCATCTGATTACCCTGTGCATGGTTAGGCTGCAGAAGGTGCAAGGATTGCTGGAGCGTCAAGGATCATTGGTGTCGACCTGAACCCCAGCAGATTCGAAGAAGGTACAGTACAC…
Adh1 part1	maize landrace JALI286	GCGGCACAAGTTCGAGGCCAAGGAGCCACGGTTCGAGGCCTTCAAGTCCATGGAGACGGACAGCTCCAATCGCATAGCCATCGCGTGAGTACATTTATCTTGAGATGCTGAGTTACACAAATTCTTTCTCTGTTTAGGTCTTGGTGCATCAATTAATGTTGCAAAACCTCCGAAGGGTTCGACAGTGGCTGTTTTCGGTTTAGGAGCCGTTGGTCTTGCCGTAAGTGTTGAAACGATTTGCTTGTTCTATGACATTTCAATTGCAATGAGAATGTGTGTTGGGTTTGCATCTGATTACCCTGCGCATGGTTAGGCTGCAGAAGGTGCAAGGATTGCTGGAGCGTCAAGGATCATTGGTGTCGACCTGAACCCCAGCAGATTCGAAGAAGGTACAGTACA…
Adh1 part1	maize landrace MICHGP2	GCGGCACAAGTTCGAGGCCAAGGAGCCACGGTTCGAGGCCTTCAAGTCCATGGAGACGGACAGCTCCAATCGCATAGCCATCGCGTGAGTACATTTATCTTGAGATGCTGAGTTACACAAATTCTTTCTCTGTTTAGGTCTTGGTGCATCAATTAATGTTGCAAAACCTCCGAAGGGTTCGACAGTGGCTGTTTTCGGTTTAGGAGCCGTTGGTCTTGCCGTAAGTGTTGAAACGATTTGCTTGTTCTATGACATTTCAATTGCAATGAGAATGTGTGTTGGGTTTGCATCTGATTACCCTGCGCATGGTTAGGCTGCAGAAGGTGCAAGGATTGCTGGAGCGTCAAGGATCATTGGTGTCGACCTGAACCCCAGCAGATTCGAAGAAGGTACAGTACA…
Adh1 part1	maize landrace VERA209	GCGGCACAAGTTCGAGGCCAAGGAGCCACGGTTCGAGGCCTTCAAGTCCATGGAGACGGACAGCTCCAATCGCATAGCCATCGCGTGAGTACATTTATCTTGAGATGCTGAGTTACACAAATTCTTTCTCTGTTTAGGTCTTGGTGCATCAATTAATGTTGCAAAACCTCCGAAGGGTTCGACAGTGGCTGTTTTCGGTTTAGGAGCCGTTGGTCTTGCCGTAAGTGTTGAAACGATTTGCTTGTTCTATGACATTTCAATTGCAATGAGAATGTGTGTTGGGTTTGCATCTGATTACCCTGCGCATGGTTAGGCTGCAGAAGGTGCAAGGATTGCTGGAGCGTCAAGGATCATTGGTGTCGACCTGAACCCCAGCAGATTCGAAGAAGGTACAGTACA…
Adh1 part1	maize landrace SONO74	GCGGCACAAGTTCGAGGCCAAGGAGCCACGGTTCGAGGCCTTCAAGTCCATGGAGACGGACAGCTCCAATCGCATAGTCATCGCGTGAGTACATTTATCTTGAGATGCTGAGTTACACAAATTCTTTCTCTGTTTAGGTCTTGGTGCATCAATTAATGTTGCAAAACCTCCGAAGGGTTCGACAGTGGCTGTTTTCGGTTTAGGAGCCGTTGGTCTTGCCGTAAGTGTTGAAACGATTTGCTTGTTCTATGAATTTCAGTTGCAATGAGAATGTGTGTTGGGTTTGCATCTGATTACCCTGCGCATGGTTAGGCTGCAGAAGGTGCAAGGATTGCTGGAGCGTCAAGGATCATTGGTGTCGACCTGAACCCCAGCAGATTCGAAGAAGGTACAGTACAC…
Adh1 part1	maize landrace CHIHGP11	GCGGCACAAGTTCGAGGCCAAGGAGCCATGGTTCGAGGCCTTCAAGTCCATGGAGACGGACAGCTCCAATCGCATAGCCATCGCGTGAGTACATTTATCTTGAGATGCTGAGTTACACAAATTCTTTCTCTGTTTAGGTCTTGGTGCATCAATTAATGTTGCAAAACCTCCGAAGGGTTCGACAGTGGCTGTTTTCGGTTTAGGAGCCGTTGGTCTTGCCGTAAGTGTTGAAACGATTTGCTTGTTCTATGAATTTCAATTGCAATGAGAATGTGTGTTGGGTTTGCATCTGATTACCCTGCGCATGGTTAGGCTGCAGAAGGTGCAAGGATTGCTGGAGCGTCAAGGATCATTGGTGTCGACCTGAACCCCAGCAGATTCGAAGAAGGTACAGTACAC…
Adh1 part1	maize diploperennis TZ	GCGGCACAAGTTCGAGGCCAAGGAGCCACGGTTCGAGGCCTTCAAGTCCATGGAGACGGACAGCTCCAATCGCATAGCCATCGCGTGAGTACATTTATCTTGGGATGCTGAGTTATACAAATTCTTTCCCTGTTTAGGTCTTGGTGCATCAATTAATGTTGCAAAACCACCGAAGGGTTCGACAGTGGCTATTTTCGGTTTAGGAGCCGTTGGTCTTGCCGTAAGTGTTGAAATGATTCGCTTGTTCTATGACCTTTCATTTGCAATGAGAACACATGTTGGGTTTGCATCTGATTACTCTGCACATGATTAGGCTGCAGAAGGTGCAAGGATTGCTGGAGCGTCAAGGATCATTGGTGTTGACCTGAACCCCAGCAGATTCGAAGAAGGTACACACAC…
[truncated: 69 more rows]

## Sheet: Supplementary Fig.3 c-g,i,l-o
	Lines	IM Diameter (μm）		Lines	IM Length (μm）		Lines	Floret Number per Row		Lines	Silky Kernels per Row		Lines	Number of aborted florets			Ct value	Rep 1	Rep 2	Rep 3		Lines	Ear Length (cm)		Lines	Kernel Number per Row		Lines	Ear Weight (g)
[truncated: 119 more rows]

[truncated: 3 more sheets: Supplementary Fig.4 a, Supplementary Fig.5a-c, Supplementary Data 1]
